# Supplementary material for: RECOMBINE identifies recurrent composite markers of cell types and states
Source: Genome Res. 2026 Jun;36(6):1221–37. doi: 10.1101/gr.280817.125 (PMC13262949; doi:10.1101/gr.280817.125)
Supplement: Supplement 3 [file Supplemental_Table_S1.xlsx]

## Sheet: ZFIN scRNA discrim. markers
discriminant markers	weights
MARCKSL1B	0.165307
CDX4	0.163256
TBX16	0.161858
SI:CH1073-80I24.3	0.153967
POU5F3	0.145732
STM	0.140001
APOC1	0.135197
H1M	0.127194
NNR	0.121823
SI:CH211-152C2.3	0.119374
ASB11	0.117893
ALDOB	0.114862
VED	0.111094
POLR3GLA	0.106108
CTSLA	0.0994619
APOEB	0.0965531
SOX3	0.0958542
DYNLL1	0.09251
CDCA7A	0.0924196
PHO	0.0863779
CCNA2	0.0853893
CALM1A	0.0816876
FAUA	0.0815622
MSGN1	0.0814238
RPL34	0.0796362
NPC2	0.0794998
SI:DKEY-68O6.5	0.0777554
RPLP1	0.077201
RPL35A	0.0771223
RPLP0	0.0763023
CXCR4B	0.074993
AIF1L	0.0737018
SNRPD3	0.0733509
KRT18	0.0732016
GLULB	0.0723768
SI:CH211-222L21.1	0.0719505
FBXO5	0.0697652
RPL27	0.0691529
RPL37A	0.0689283
RCC1	0.0683643
KRT4	0.0682732
RPS15A	0.0680013
RPS2	0.0676344
RPL10A	0.0674466
RPL26	0.0673712
TA	0.0673188
MDKB	0.0668627
RPS26L	0.0660119
RPL35	0.065596
KRT8	0.065448
TTC31	0.0651947
RPL36A	0.0648194
RPS17	0.0643322
NANOG	0.0639678
RPL22	0.0638181
AKAP12B	0.06343
EIF4EBP3L	0.0621595
RPS4X	0.0619724
HES6	0.0611592
RPS24	0.0609211
UBA52	0.0605791
RPL39	0.0600535
HMGB3B	0.0599689
CLDND	0.0593563
RPS6	0.0593416
RPL37	0.0592516
DYNLL2A	0.0591576
LRWD1	0.0589682
XBP1	0.0587159
RPL36	0.05851
RPL7	0.0583253
ACP5A	0.0582477
RPS23	0.0574493
RPL5A	0.057438
STMN1A	0.0566776
RPS15	0.0565537
RPL3	0.0565443
RPS19	0.0558205
RPS9	0.055718
RPLP2L	0.0554248
RPLP2	0.0549976
CTCF	0.0546644
CCNB1	0.0546567
RPL21	0.0546503
MKRN4	0.0544789
RPS29	0.0544337
RPL31	0.0544116
RPL17	0.0543968
CITED4B	0.0543627
RPS12	0.0541332
RPSA	0.053972
LAMP2	0.0539189
HSPB1	0.0536551
VOX	0.053655
PTMAA	0.0530687
PFN1	0.0527495
SNRPC	0.0525846
CFL1L	0.0523407
SOX19A	0.0517506
RPL23A	0.051196
ZIC2B	0.0511303
RPL19	0.0511002
SI:CH211-173M16.2	0.0506292
SI:CH211-137A8.4	0.0506192
H3F3A	0.0504072
ACIN1B	0.0501008
SI:DKEYP-86F7.3	0.049945
LYE	0.0498037
S100A1	0.0497355
RPS16	0.0495203
RPS10	0.0494132
RPS7	0.049206
SP5L	0.0491709
RPL13A	0.0490904
RBM7	0.0488589
RPS27A	0.0486307
RPL30	0.0475241
RPL8	0.0473114
RPS3	0.0471722
CXCR4A	0.0468984
DDX5	0.0467339
SETD8B	0.0465461
SI:DKEY-228B2.6	0.0465267
HMGN2	0.0462204
ALYREF	0.0461532
FSCN1A	0.0459417
GMNN	0.0459161
RPS25	0.0458485
HNRNPA0B	0.0458352
CHTOPA	0.0456911
RPS13	0.0455958
BRD3A	0.0455774
CCNG1	0.0448994
RPL7A	0.0448991
SEC61B	0.0448286
DNAJC1	0.0445438
PSAP	0.0443955
RPS27.1	0.0442608
RRM2	0.0442035
CCND1	0.0440102
RPS21	0.0439387
RPL13	0.0439105
SNRPA	0.0437125
DLX3B	0.0435972
RPL14	0.0432223
RPL24	0.0431805
RPL4	0.0429198
RPL18A	0.0427802
BLF	0.0426373
NASP	0.0425789
CCNA1	0.0423303
RPL9	0.0421846
RPL15	0.0420504
EPCAM	0.0419013
ALCAMB	0.0417249
BAMBIA	0.041714
GTF2A1	0.0412908
ASPH	0.0411628
RPL28	0.0411623
RPS26	0.041146
SI:DKEY-42I9.4	0.0411333
SHISA2	0.0409821
RPL6	0.040835
DLEU7	0.0408262
ANP32E	0.0408022
CLDNE	0.0406932
CTSBA	0.0406214
MID1IP1A	0.0402107
PTTG1	0.0401614
SI:DKEYP-114G9.1	0.0400202
ZFAND5B	0.0399281
CALM2A	0.0398836
ZGC:193505	0.0397725
KRT5	0.0394532
RPS3A	0.0392518
DYNLL2B	0.0392236
CX43.4	0.0389392
TAGLN2	0.038552
ID1	0.0384719
F11R.1	0.038344
ZGC:110425	0.0379931
RPS8A	0.0379373
ZGC:174153	0.0378503
RPL22L1	0.0378117
CDC6	0.0377586
DNAJB1B	0.0370994
TRAM1	0.0370219
DDX19	0.0369774
SUMO3B	0.0368264
TMED2	0.0367953
ATP1B1A	0.0367822
RPS5	0.0366161
RAC1A	0.0366085
RPS18	0.0363967
BZW1B	0.0363788
RPL10	0.036332
TRA2A	0.0362784
SI:DKEY-56M19.5	0.0361652
RPL38	0.036075
ATP5G1	0.0357203
SI:CH73-1A9.3	0.0352053
KPNA4	0.0351874
GAPDH	0.0351787
DDX39AB	0.0349613
CALR3B	0.0346909
KRT92	0.0345069
RPL11	0.0343487
RPS20	0.0342562
TOB1A	0.0342258
SULT6B1	0.0340901
SERPINH1B	0.0340804
THOC2	0.0340619
RTF1	0.0340006
CSTF1	0.0339253
RPL32	0.0339118
MPLKIP	0.0336582
SOX11B	0.0335823
TP53INP2	0.0335754
STK35L	0.0335336
SI:DKEY-152P16.6	0.0335237
ATP2B1A	0.0332815
YWHAZ	0.0332627
SNAI1A	0.0330709
TMSB4X	0.0326405
RBM4.3	0.0323965
CCNB2	0.0323018
CCDC9	0.0323015
TOP1L	0.0321967
FOXD5	0.0321027
TCEA1	0.0319698
SI:CH211-195B21.5	0.0318576
LARP7	0.0317553
CBX1A	0.031636
RPS28	0.0313973
SLBP	0.0313014
CCNE1	0.0310797
NOTO	0.0310085
KRT97	0.0309964
SRRT	0.0309951
OCLNA	0.0309254
SI:DKEY-151G10.6	0.0309116
APELA	0.030687
TDGF1	0.0306502
SDE2	0.030556
CD9B	0.0303966
CHMP2BB	0.030354
ID3	0.0303454
CMTM6	0.0303358
ZNF576.2	0.0302654
HISTH1L	0.0301265
RPL23	0.0300486
SNRPB2	0.0297194
CSTF3	0.0296972
SI:CH211-197H24.6	0.0295277
RBM38	0.0294045
CRABP2B	0.0291538
FAM212AA	0.029141
EVE1	0.0289926
HNRNPA0L	0.0288242
FDX1	0.0288214
ZGC:158852	0.0288133
FAM46BA	0.0287585
SI:CH73-52F24.4	0.0287099
RPS11	0.0287003
MKI67	0.0286357
ELOVL7B	0.0285876
HNRNPA1B	0.0285185
COX7B	0.0284757
H2AFVA	0.0284265
AVD	0.0283517
RPL29	0.0281284
ZNFL2A	0.0278175
CTH1	0.0277321
RPS27.2	0.0277272
HNRNPUB	0.0276095
CXCL12A	0.0274866
PPM1G	0.0273232
CDT1	0.0272559
SNRPF	0.0270858
BSG	0.0270833
PRTFDC1	0.0269315
SI:CH211-125O16.4	0.0265987
SI:DKEY-108K21.10	0.0264644
SUB1B	0.0264416
SI:DKEY-67C22.2	0.0264144
SRSF7A	0.0262274
ZGC:77118	0.026187
DDIT4	0.026158
FKBP1AA	0.0260765
TIA1L	0.0260192
ZGC:174855	0.0259894
NPEPL1	0.0259698
CALM3A	0.0257176
KIAA0101	0.0257124
FAM60AL	0.0256963
HNRNPABB	0.0255723
MYF5	0.0254725
ZGC:173742	0.0252463
SI:DKEY-261H17.1	0.0252299
CD2BP2	0.025211
RBMX	0.0252018
IRX7	0.0251494
NOP2	0.0249599
UBE2G1B	0.0248634
IRF2A	0.0247908
PNRC2	0.0247794
PTMAB	0.0247495
MARCKSL1A	0.0247418
KHDRBS1B	0.0246717
ACTB1	0.0246577
SIVA1	0.0246576
SI:CH211-113A14.18	0.0246468
ZGC:101000	0.0245889
UBE2NA	0.0245524
GYG1A	0.0242537
APLNRA	0.0241431
SI:CH211-113A14.12	0.0241348
TUBA8L2	0.0240329
PPIAB	0.0240192
SNRPG	0.0240123
PCNA	0.0239394
CHD	0.0238598
CTSLB	0.0237327
SI:DKEY-66I24.9	0.0237281
CST3	0.0237225
TMA7	0.0236157
DDX4	0.0235827
KHDRBS1A	0.0234596
GDF3	0.0234376
TPT1	0.0233985
SOX11A	0.0233004
NAA40	0.0232929
VRTN	0.023229
CABZ01070258.1	0.0231096
ADD3B	0.0230229
RPL18	0.0230226
GNB2L1	0.0227372
ANP32B	0.0225903
HSPD1	0.0225736
ATP5L	0.0225702
SRSF3B	0.0225169
SAP30BP	0.022433
DIDO1	0.0224264
KLF17	0.022357
EIF2S1A	0.0223506
PSME3	0.022217
NACA	0.0222106
HOXB7A	0.0221669
SEC61G	0.0221566
GOLGA7	0.0221267
EFHD1	0.0221222
STARD14	0.0221118
YWHAQA	0.0220732
CYT1	0.0220684
EFEMP2B	0.0219314
GPATCH4	0.0218674
SETD8A	0.0218534
BTG2	0.0218387
POLR2GL	0.0218332
ATP5H	0.0216954
ABHD10B	0.0216905
PFKFB4B	0.0215955
P4HB	0.0214972
FXYD6L	0.0214953
SRSF5A	0.021477
THY1	0.0214765
SFRP1A	0.0214639
SAP18	0.0213973
RRBP1B	0.0212729
HSD17B12A	0.0212498
YWHAQB	0.0211934
TPX2	0.0210846
SSR2	0.0210059
WNT11	0.020943
CXCL12B	0.0208817
SRSF1A	0.0208757
TUBA8L4	0.0208638
PINX1	0.0208529
TAF15	0.0208306
MAP1LC3B	0.0206089
HSPA5	0.0205946
RIPPLY1	0.020579
DCTPP1	0.0205257
ZGC:113886	0.020517
SLC16A3	0.0205031
MEX3B	0.0204775
G3BP1	0.0202612
UHRF1	0.0202475
YPEL3	0.0202127
CDH1	0.0201188
ZC3H13	0.020118
UBE2G1A	0.0201028
DDX39AA	0.020053
ZGC:158409	0.0200033
SNRPD3L	0.0199999
TPM3	0.0199208
ATP5E	0.0198238
LRRC59	0.0197747
SI:CH211-262H13.3	0.0197413
SFPQ	0.0197031
CDCA8	0.0196288
FOXA	0.0195921
RBM22	0.0195533
SI:DKEY-13I19.8	0.0195106
PFN2	0.019465
MYCH	0.0194011
BAZ1B	0.0193918
MSNA	0.0193132
ANKRD11	0.0192419
UBE2C	0.0192414
SNRPA1	0.019239
THOC7	0.0191369
SI:CH211-69G19.2	0.0191083
CKBB	0.019064
GATA3	0.0190383
SI:CH211-214J24.10	0.0190362
ZGC:55413	0.0189737
SF3B2	0.0189713
FAM32A	0.0188985
PONZR5	0.0188956
CAPNS1A	0.0188601
EIF3F	0.018859
CEBPB	0.0188215
HMGA1A	0.0187276
SI:CH211-161H7.4	0.0187089
PRPF31	0.0186638
IM:7138239	0.0186617
SZRD1	0.018653
PRKRIP1	0.0186396
MAP1LC3C	0.0186386
RPS14	0.0186187
PTP4A2B	0.0185538
PCBP2	0.0185279
QKIA	0.018472
RPL5B	0.0184694
COX6A1	0.0184627
MCM6	0.0184395
SOX2	0.0184177
FAUB	0.0184101
FBXO2	0.018377
FRZB	0.0183441
BZW1A	0.0183191
RAP1AA	0.0183187
XRN2	0.0183104
TFAP2A	0.0182701
MPHOSPH8	0.0182573
GSC	0.0182561
RBM26	0.018252
PPIG	0.0182327
HMGB3A	0.0182079
TIA1	0.0182011
UBE2E2	0.0181957
CHAF1A	0.0181698
COX8A	0.0181464
CLDNB	0.0181295
BRD2A	0.0181182
CYP26A1	0.0181074
CDC20	0.0180597
VGLL4L	0.0180458
GKAP1	0.0179878
EIF2S2	0.0179799
TUBA1A	0.0179347
ZGC:153405	0.0179144
TP53	0.0179055
LIG1	0.017874
DEK	0.0178643
ELAVL1	0.0178497
SEPT12	0.0178468
OAZ1A	0.0178258
RBPMS2B	0.0178043
PRPF40A	0.0177664
BTF3	0.0176933
NOVA2	0.017682
PPP1R2	0.0176513
RNF19A	0.0176303
ERH	0.0176256
SEC62	0.0175856
NAA10	0.0175739
BUD31	0.0175552
CDCA7B	0.017529
CLDN7B	0.0174651
SF3B4	0.0173395
GNAIA	0.0173071
SLU7	0.0172765
EWSR1A	0.0172502
RPA3	0.0172357
ALDH9A1A.1	0.0171792
ZGC:92242	0.0171585
TUBB2B	0.0171155
SI:CH211-51E12.7	0.0171048
GNB1B	0.0171031
HSPE1	0.0170643
CLDNG	0.0169983
EIF4A3	0.0169673
SYF2	0.0169362
MEOX1	0.016889
SERPINE2	0.0168527
SMC4	0.016827
GNG5	0.0168107
WNT8A	0.0167996
SALL4	0.0167565
LMNB1	0.0167217
FZD8B	0.0167121
SLTM	0.016711
NONO	0.0166368
SARNP	0.0165751
ZGC:91910	0.016565
CNBPB	0.0165347
SI:DKEY-261J4.5	0.016482
EIF3G	0.00497339
PRPF3	0.00496365
SPINT2	0.00492567
DDX23	0.00483061
AP1S1	0.00477705
CDKN1CA	0.00475079
ARF5	0.00470713
BLCAP	0.0046777
HOXC3A	0.00466601
METAP2B	0.00465587
STRAP	0.00459259
SDC4	0.00454466
CENPW	0.00443939
ZGC:113424	0.00443771
SAFB	0.00441817
FOPNL	0.00441425
POLR2I	0.00437079
ILF2	0.00435698
SI:CH1073-190K2.1	0.00430945
API5	0.00428574
ACTB2	0.00426666
SUPT6H	0.00416333
PNN	0.00415238
SNRNP27	0.00409805
GNL3	0.0040889
NKAP	0.00398477
IDE	0.00397726
CHD7	0.00395293
HIGD1A	0.00393571
PPP1R7	0.00392684
CASP8AP2	0.0039111
ING5B	0.00388228
SF3A3	0.00387608
NHP2	0.00383732
AHCYL2	0.00383281
HSD17B14	0.00382603
KRT23	0.0038001
PKDCCB	0.00379445
NAA15A	0.00377527
ATP5G3B	0.00376568
PTGDSB	0.00376135
ZNF185	0.00375608
NID2A	0.00372419
MAD1L1	0.00371938
NPM1A	0.0037103
SI:CH211-132B12.8	0.00363187
ZMAT2	0.00361154
CCNE2	0.00359402
COX6B2	0.0035371
MYCN	0.00352577
ENY2	0.00346522
HER6	0.00346424
MIXL1	0.00339999
ANP32A	0.0033834
MIDN	0.00337959
PAIP2B	0.00336662
XPC	0.00334258
POLD3	0.00331386
TAF13	0.00328877
DHRS3B	0.00324991
ADMP	0.00322076
BTF3L4	0.00321857
RDH10B	0.00319319
SNRPD1	0.00316232
MYCLA	0.0031261
TIFA	0.00311218
SF3B5	0.00304792
ARF2A	0.00288923
ATP1B3B	0.0028271
SPAG7	0.00280839
MCM3	0.00280703
PPIH	0.00277013
ANXA5B	0.00276825
CTSS2.1	0.00275614
DIS3L2	0.00274925
MSX1B	0.0027401
FOXD3	0.00273291
FAF2	0.00272804
SRSF9	0.00270798
SI:CH211-288G17.3	0.00270717
DKC1	0.00267782
BCL2L12	0.00266362
HM13	0.00265044
HIRIP3	0.00262532
SNRPD2	0.00261391
SRP14	0.00260454
BANF1	0.00258808
ZNF395A	0.00258267
ALOX5B.3	0.00255568
HMGB2B	0.00252951
HER7	0.00251715
MAGOH	0.00251697
ARL13A	0.00249485
GPT2	0.00247783
SRP54	0.00247678
PTBP1B	0.0024664
PTPN2B	0.00240989
EEF1A1L1	0.00240378
VAMP3	0.00240366
EVPLA	0.00239791
PFDN4	0.00238877
HDGFRP2	0.00237286
HN1B	0.00236392
SSR4	0.00231411
ALDH1A2	0.00231264
CNP	0.00230302
RSL1D1	0.00223285
HABP4	0.00220065
NAP1L4A	0.00219126
HE1A	0.00217396
SI:DKEY-87O1.2	0.00213895
THRAP3B	0.00212242
HSP90AA1.2	0.00212199
MDKA	0.00210538
ZGC:92066	0.00209937
SSRP1A	0.00209473
PDIA3	0.00209277
SMAD5	0.00207307
RCOR1	0.00202342
ATRX	0.0020218
CNN2	0.00201261
RNF185	0.00200916
SF3A2	0.00198935
MYL10	0.00196155
YIPF5	0.00195846
PPRC1	0.00194574
HER3	0.00189187
HP1BP3	0.00187224
PPL	0.00186552
DHX16	0.00186162
ELL2	0.00185812
SI:DKEY-16P21.8	0.00181999
ZGC:77056	0.00179053
HNRNPA0A	0.00177269
SI:DKEY-261M9.12	0.00173577
SEPT6	0.00173437
FAM76B	0.00169235
GLYR1	0.00166543
SI:CH73-308L14.2	0.00164214
SYNCRIPL	0.00162753
UCK2A	0.00160437
SNW1	0.00159599
NDUFS5	0.00157583
SI:CH73-347E22.8	0.00156507
CAPN9	0.00151914
COQ10B	0.00149765
EPPK1	0.00148314
GADD45BA	0.0014559
RAD21A	0.0014361
MID1IP1L	0.00143337
SRSF11	0.00142206
FXR2	0.00140379
SI:CH73-299H12.3	0.0013714
SSB	0.0013577
PPP4R2B	0.00132012
AP1S3B	0.00131325
SNRPE	0.00130153
CDC42L	0.00129249
HOXB1B	0.00129059
SSR3	0.001288
TNKS1BP1	0.00128638
RBM8A	0.0012756
HYOU1	0.00127332
NOP58	0.00127118
FUBP1	0.00125897
NUCKS1B	0.00125181
SGUT1	0.00124283
AKIRIN1	0.00123532
ETV4	0.00123319
ATPIF1A	0.00119364
SRSF2A	0.00117613
CABZ01073832.1	0.00116993
HNRNPM	0.0011578
TP63	0.00115537
ISM1	0.001093
EHMT1B	0.00108103
CD63	0.00106607
ODC1	0.00104223
BC2	0.00103405
KHSRP	0.00102174
MAF1	0.0010118
SI:ZFOS-44A5.1	0.000982432
SI:CH211-269I23.2	0.000949478
NME2B.1	0.000923772
FZD7A	0.000895786
RDH10A	0.000882504
PCDH8	0.000858602
H2AFY2	0.000854554
SEPT15	0.000848551
ARPC1A	0.000836175
SRRM2	0.000819714
CNOT6A	0.000779886
CIRBPB	0.00077293
NTD5	0.000770619
ZGC:92818	0.000733108
WASF2	0.00073035
UBTF	0.000729444
FTR83	0.000728713
ZGC:56493	0.000720522
SOX32	0.000709898
PLRG1	0.000706494
CA9	0.000663713
CDH2	0.000658343
FUCA1.1	0.00062983
ZGC:162944	0.000625162
ZC3H18	0.00060057
FOXI1	0.000578498
NOLC1	0.000565984
PSMB6	0.000559939
SPCS2	0.000536375
SLC37A2	0.000513085
MOB1BB	0.00050965
YBX1	0.000505232
SS18	0.00048208
SERINC1	0.000448886
ATP5F1	0.000407443
GSTP1	0.000402216
RBM4.2	0.000399669
ABRACL	0.000378334
HNRNPL2	0.000374471
MIBP2	0.00036056
PSMA1	0.000354803
MESPAB	0.000349679
GTF2H5	0.000285628
SSBP3B	0.000279814
ZGC:101744	0.000261511
SEPT8A	0.000260098
MGLL	0.000255355
EEF1G	0.000237223
MYBBP1A	0.000226263
COX6C	0.000196236
SI:DKEY-11C5.14	0.000194861
SI:CH211-7C8.2	0.000192605
PRC1A	0.000163128
NCAPD2	0.000148561
PABPN1L	0.000122596
SI:DKEY-26G8.5	0.000120401
TXNL4A	0.000114492
MT2	0.000105904
THOC3	9.7452e-05
NOG1	9.10551e-05
FOSAB	7.38666e-05
CDK2AP2	6.39705e-05
UBE2D2	4.95516e-05
NPM2B	1.45102e-05
BCKDK	1.422e-05
ATF7IP	8.29264e-06

## Sheet: ZFIN scRNA subpop. markers
cluster	marker	average neighborhood Z score	fraction of significant cells
03.3-HIGH	CLDNG	28.7794	1
03.3-HIGH	ZGC:113424	27.9803	1
03.3-HIGH	ACP5A	27.0689	1
03.3-HIGH	CLDND	26.8294	1
03.3-HIGH	SI:CH211-132B12.8	26.7913	1
03.3-HIGH	MID1IP1L	26.6706	1
03.3-HIGH	PABPN1L	26.2346	1
03.3-HIGH	MAP1LC3C	24.8716	1
03.3-HIGH	RBPMS2B	23.6782	1
03.3-HIGH	CTSS2.1	23.5582	1
03.3-HIGH	CCNA1	23.1579	1
03.3-HIGH	ZGC:158852	21.9236	1
03.3-HIGH	CTH1	21.3405	1
03.3-HIGH	CCNB2	21.0218	1
03.3-HIGH	GSTP1	20.8317	1
03.3-HIGH	ZGC:77118	20.2742	1
03.3-HIGH	MT2	19.821	1
03.3-HIGH	NANOG	19.5038	1
03.3-HIGH	H1M	19.0781	1
03.3-HIGH	SLC16A3	18.3087	1
03.3-HIGH	ZGC:173742	18.1348	1
03.3-HIGH	HYOU1	17.4966	1
03.3-HIGH	GDF3	16.6301	1
03.3-HIGH	LAMP2	16.5396	1
03.3-HIGH	PFN2	16.4822	1
03.3-HIGH	GTF2A1	16.3975	1
03.3-HIGH	MKRN4	16.0238	1
03.3-HIGH	NPC2	15.8992	1
03.3-HIGH	GMNN	15.656	1
03.3-HIGH	RCOR1	15.3498	1
03.3-HIGH	DCTPP1	15.2577	1
03.3-HIGH	ATP1B3B	14.7452	1
03.3-HIGH	AP1S3B	14.711	1
03.3-HIGH	ZGC:55413	14.4088	1
03.3-HIGH	THY1	14.3297	1
03.3-HIGH	ZGC:113886	14.0516	1
03.3-HIGH	DNAJC1	13.9449	1
03.3-HIGH	CTSBA	13.8705	1
03.3-HIGH	ELOVL7B	13.7574	1
03.3-HIGH	SIVA1	13.6727	1
03.3-HIGH	LARP7	13.5932	1
03.3-HIGH	FAF2	13.5102	1
03.3-HIGH	GYG1A	13.4529	1
03.3-HIGH	CCNB1	13.4488	1
03.3-HIGH	HABP4	13.2328	1
03.3-HIGH	STK35L	13.1969	1
03.3-HIGH	NASP	13.1699	1
03.3-HIGH	RBM7	13.1245	1
03.3-HIGH	SGUT1	13.1229	1
03.3-HIGH	GPATCH4	13.0628	1
03.3-HIGH	SI:DKEY-68O6.5	12.8855	1
03.3-HIGH	ZFAND5B	12.7981	1
03.3-HIGH	SYNCRIPL	12.6427	1
03.3-HIGH	ZGC:101744	12.5659	1
03.3-HIGH	CNP	12.4222	1
03.3-HIGH	HN1B	12.3543	1
03.3-HIGH	PHO	12.3206	1
03.3-HIGH	AVD	12.2128	1
03.3-HIGH	SI:CH211-269I23.2	12.0908	1
03.3-HIGH	HSPA5	11.9375	1
03.3-HIGH	SI:DKEY-13I19.8	11.7544	1
03.3-HIGH	TOB1A	11.6229	1
03.3-HIGH	YIPF5	11.6213	1
03.3-HIGH	PTTG1	11.6019	1
03.3-HIGH	UCK2A	11.4225	1
03.3-HIGH	SUB1B	11.4191	1
03.3-HIGH	F11R.1	11.4098	1
03.3-HIGH	ABHD10B	11.2178	1
03.3-HIGH	ATP2B1A	11.1822	1
03.3-HIGH	FDX1	11.1722	1
03.3-HIGH	MOB1BB	11.0827	1
03.3-HIGH	LRRC59	11.0255	1
03.3-HIGH	UBE2G1A	10.9238	1
03.3-HIGH	AHCYL2	10.8631	1
03.3-HIGH	SPCS2	10.6799	1
03.3-HIGH	WASF2	10.6781	1
03.3-HIGH	TRAM1	10.6644	1
03.3-HIGH	TNKS1BP1	10.6479	1
03.3-HIGH	PPP1R2	10.4708	1
03.3-HIGH	THOC2	10.4334	1
03.3-HIGH	IDE	10.3908	1
03.3-HIGH	OCLNA	10.2788	1
03.3-HIGH	CKBB	10.2597	1
03.3-HIGH	RBM26	10.106	1
03.3-HIGH	PTPN2B	10.0998	1
03.3-HIGH	CHMP2BB	9.98887	1
03.3-HIGH	TPX2	9.9707	1
03.3-HIGH	CDT1	9.87236	1
03.3-HIGH	DIS3L2	9.71333	1
03.3-HIGH	XPC	9.68865	1
03.3-HIGH	YWHAQA	9.61171	1
03.3-HIGH	ELL2	9.52231	1
03.3-HIGH	NAA40	9.51532	1
03.3-HIGH	CDC20	9.46302	1
03.3-HIGH	PRC1A	9.44695	1
03.3-HIGH	PSME3	9.40437	1
03.3-HIGH	GAPDH	9.33124	1
03.3-HIGH	CNOT6A	9.3034	1
03.3-HIGH	ANXA5B	9.26876	1
03.3-HIGH	CLDN7B	9.25808	1
03.3-HIGH	CASP8AP2	9.23297	1
03.3-HIGH	COQ10B	9.23096	1
03.3-HIGH	HSD17B12A	9.22403	1
03.3-HIGH	ZC3H13	9.21525	1
03.3-HIGH	EHMT1B	9.14611	1
03.3-HIGH	BTG2	9.08392	1
03.3-HIGH	CDCA7A	9.07542	1
03.3-HIGH	RRM2	9.0061	1
03.3-HIGH	CDH1	8.98008	1
03.3-HIGH	BZW1B	8.94984	1
03.3-HIGH	SPINT2	8.94315	1
03.3-HIGH	PPP4R2B	8.89526	1
03.3-HIGH	NPEPL1	8.83917	1
03.3-HIGH	GKAP1	8.81427	1
03.3-HIGH	MAD1L1	8.79977	1
03.3-HIGH	PINX1	8.79399	1
03.3-HIGH	SI:DKEYP-114G9.1	8.76082	1
03.3-HIGH	PDIA3	8.74738	1
03.3-HIGH	PRKRIP1	8.74473	1
03.3-HIGH	HMGB3B	8.74241	1
03.3-HIGH	CCNA2	8.71134	1
03.3-HIGH	ATP5G1	8.66166	1
03.3-HIGH	ARPC1A	8.57526	1
03.3-HIGH	HM13	8.49362	1
03.3-HIGH	CALM1A	8.38924	1
03.3-HIGH	BAZ1B	8.38243	1
03.3-HIGH	SLU7	8.3524	1
03.3-HIGH	TMED2	8.26025	1
03.3-HIGH	MYCLA	8.25272	1
03.3-HIGH	SDE2	8.20658	1
03.3-HIGH	CCNE1	8.17045	1
03.3-HIGH	SLC37A2	8.1567	1
03.3-HIGH	SMAD5	8.11028	1
03.3-HIGH	SI:DKEY-261J4.5	8.04409	1
03.3-HIGH	PPP1R7	8.04363	1
03.3-HIGH	CDC6	8.03085	1
03.3-HIGH	YPEL3	8.00403	1
03.3-HIGH	UBE2D2	7.98866	1
03.3-HIGH	CD9B	7.9772	1
03.3-HIGH	SI:CH211-214J24.10	7.95795	1
03.3-HIGH	NAA10	7.91192	1
03.3-HIGH	PTP4A2B	7.89952	1
03.3-HIGH	KPNA4	7.85587	1
03.3-HIGH	RCC1	7.84644	1
03.3-HIGH	SETD8B	7.83295	1
03.3-HIGH	PRPF40A	7.78678	1
03.3-HIGH	CAPNS1A	7.78279	1
03.3-HIGH	FBXO2	7.77338	1
03.3-HIGH	BLCAP	7.75491	1
03.3-HIGH	FBXO5	7.75136	1
03.3-HIGH	ALYREF	7.73484	1
03.3-HIGH	S100A1	7.68366	1
03.3-HIGH	SNRPD3	7.68184	1
03.3-HIGH	CDCA7B	7.6786	1
03.3-HIGH	CHTOPA	7.66339	1
03.3-HIGH	SAP30BP	7.64588	1
03.3-HIGH	BLF	7.54479	1
03.3-HIGH	P4HB	7.45973	1
03.3-HIGH	CALR3B	7.42005	1
03.3-HIGH	SI:DKEY-42I9.4	7.3374	1
03.3-HIGH	SEC61B	7.32634	1
03.3-HIGH	CCDC9	7.2929	1
03.3-HIGH	LMNB1	7.26912	1
03.3-HIGH	BTF3L4	7.17699	1
03.3-HIGH	TXNL4A	7.17455	1
03.3-HIGH	CSTF3	7.14644	1
03.3-HIGH	POLD3	7.14408	1
03.3-HIGH	NME2B.1	7.133	1
03.3-HIGH	UHRF1	7.10593	1
03.3-HIGH	STRAP	7.08084	1
03.3-HIGH	RAC1A	7.02868	1
03.3-HIGH	BRD3A	6.99526	1
03.3-HIGH	CTSLA	6.96653	1
03.3-HIGH	GOLGA7	6.95399	1
03.3-HIGH	CFL1L	6.87411	1
03.3-HIGH	RTF1	6.7764	1
03.3-HIGH	NAA15A	6.77192	1
03.3-HIGH	ZGC:162944	6.76464	1
03.3-HIGH	FAUB	6.75655	1
03.3-HIGH	ATF7IP	6.73333	1
03.3-HIGH	SOX11B	6.70809	1
03.3-HIGH	ZNF395A	6.70577	1
03.3-HIGH	TIA1	6.70206	1
03.3-HIGH	SRRT	6.68597	1
03.3-HIGH	BANF1	6.68245	1
03.3-HIGH	SSR2	6.66085	1
03.3-HIGH	MPHOSPH8	6.64003	1
03.3-HIGH	OAZ1A	6.61961	1
03.3-HIGH	SERINC1	6.61597	1
03.3-HIGH	SMC4	6.5778	1
03.3-HIGH	AIF1L	6.57534	1
03.3-HIGH	YWHAZ	6.57459	1
03.3-HIGH	XRN2	6.54548	1
03.3-HIGH	PNN	6.48246	1
03.3-HIGH	HSPD1	6.48221	1
03.3-HIGH	SNW1	6.42003	1
03.3-HIGH	HIGD1A	6.38114	1
03.3-HIGH	STMN1A	6.29217	1
03.3-HIGH	CCNG1	6.28408	1
03.3-HIGH	UBE2G1B	6.2828	1
03.3-HIGH	CDCA8	6.26334	1
03.3-HIGH	FAM60AL	6.26096	1
03.3-HIGH	CHAF1A	6.23841	1
03.3-HIGH	CD2BP2	6.21425	1
03.3-HIGH	NAP1L4A	6.21379	1
03.3-HIGH	PLRG1	6.11073	1
03.3-HIGH	UBE2NA	6.09457	1
03.3-HIGH	CITED4B	6.02247	1
03.3-HIGH	EFHD1	5.98748	1
03.3-HIGH	TTC31	5.86228	1
03.3-HIGH	TP53	5.83918	1
03.3-HIGH	EIF2S1A	5.77738	1
03.3-HIGH	GLULB	5.51532	1
03.3-HIGH	EIF4EBP3L	5.46488	1
03.3-HIGH	NPM2B	5.44897	1
03.3-HIGH	H2AFVA	5.37955	1
03.3-HIGH	CDK2AP2	5.32181	1
03.3-HIGH	SNRPC	5.31468	1
03.3-HIGH	SSRP1A	5.19842	1
03.3-HIGH	SARNP	5.02633	1
03.3-HIGH	SYF2	4.52722	1
03.3-HIGH	SI:CH211-288G17.3	4.28992	1
03.3-HIGH	STARD14	9.20529	0.996785
03.3-HIGH	RNF185	8.8095	0.996785
03.3-HIGH	THOC3	8.07503	0.996785
03.3-HIGH	POLR2I	7.65394	0.996785
03.3-HIGH	BCL2L12	7.63111	0.996785
03.3-HIGH	SPAG7	7.21699	0.996785
03.3-HIGH	SI:CH211-195B21.5	7.15366	0.996785
03.3-HIGH	BRD2A	6.37162	0.996785
03.3-HIGH	ZNF576.2	6.37149	0.996785
03.3-HIGH	SI:CH211-197H24.6	6.24153	0.996785
03.3-HIGH	PRPF3	5.68944	0.996785
03.3-HIGH	DDIT4	5.68398	0.996785
03.3-HIGH	FAM76B	5.46999	0.996785
03.3-HIGH	CALM2A	5.10513	0.996785
03.3-HIGH	SNRPB2	4.93773	0.996785
03.3-HIGH	SI:CH211-51E12.7	4.84778	0.996785
03.3-HIGH	TPM3	4.70795	0.996785
03.3-HIGH	XBP1	4.00669	0.996785
03.3-HIGH	HDGFRP2	7.67763	0.993569
03.3-HIGH	SI:CH211-161H7.4	7.05269	0.993569
03.3-HIGH	PPIH	6.79754	0.993569
03.3-HIGH	FUCA1.1	5.3872	0.993569
03.3-HIGH	SI:CH211-7C8.2	5.32014	0.993569
03.3-HIGH	HIRIP3	5.26086	0.993569
03.3-HIGH	PSAP	5.15729	0.993569
03.3-HIGH	ZMAT2	5.09972	0.993569
03.3-HIGH	GNB1B	4.66852	0.993569
03.3-HIGH	TCEA1	4.63812	0.993569
03.3-HIGH	FXR2	7.53931	0.990354
03.3-HIGH	FXYD6L	6.45084	0.990354
03.3-HIGH	FOPNL	6.42616	0.990354
03.3-HIGH	PCBP2	4.88482	0.990354
03.3-HIGH	CMTM6	4.81047	0.990354
03.3-HIGH	HNRNPABB	4.28723	0.990354
03.3-HIGH	GPT2	8.3503	0.987138
03.3-HIGH	DDX4	6.42184	0.987138
03.3-HIGH	SERPINE2	5.95538	0.987138
03.3-HIGH	CENPW	5.75274	0.987138
03.3-HIGH	SEC62	4.98486	0.987138
03.3-HIGH	NKAP	4.60135	0.987138
03.3-HIGH	SETD8A	6.22496	0.983923
03.3-HIGH	RBM38	5.38483	0.983923
03.3-HIGH	AKIRIN1	5.24498	0.983923
03.3-HIGH	ARF5	5.23277	0.983923
03.3-HIGH	SZRD1	4.26091	0.983923
03.3-HIGH	KLF17	5.67082	0.980707
03.3-HIGH	CSTF1	5.58051	0.980707
03.3-HIGH	PRTFDC1	5.14692	0.980707
03.3-HIGH	ACIN1B	4.90138	0.980707
03.3-HIGH	THOC7	4.62948	0.980707
03.3-HIGH	DYNLL2B	4.82365	0.977492
03.3-HIGH	SI:CH73-52F24.4	4.751	0.977492
03.3-HIGH	DDX19	4.68039	0.977492
03.3-HIGH	SRP54	4.11812	0.977492
03.3-HIGH	ZC3H18	4.61439	0.974277
03.3-HIGH	BSG	4.13177	0.974277
03.3-HIGH	GNAIA	5.18938	0.971061
03.3-HIGH	PPRC1	4.84983	0.971061
03.3-HIGH	SEPT8A	4.4264	0.971061
03.3-HIGH	PAIP2B	3.59333	0.971061
03.3-HIGH	SNRPA1	4.60905	0.967846
03.3-HIGH	G3BP1	4.20306	0.967846
03.3-HIGH	EPCAM	4.11726	0.967846
03.3-HIGH	CTCF	3.66901	0.967846
03.3-HIGH	FAM212AA	7.14694	0.96463
03.3-HIGH	RPA3	5.03069	0.96463
03.3-HIGH	SF3A2	3.95916	0.96463
03.3-HIGH	API5	3.49064	0.96463
03.3-HIGH	FAM46BA	6.4038	0.958199
03.3-HIGH	AP1S1	4.70583	0.958199
03.3-HIGH	SEPT15	4.22265	0.958199
03.3-HIGH	ERH	4.11004	0.958199
03.3-HIGH	CXCR4B	5.01138	0.954984
03.3-HIGH	BC2	4.46533	0.954984
03.3-HIGH	MKI67	4.24545	0.954984
03.3-HIGH	CDC42L	4.01663	0.954984
03.3-HIGH	IRF2A	3.75095	0.954984
03.3-HIGH	TAF15	3.73119	0.951768
03.3-HIGH	RBM22	4.58148	0.948553
03.3-HIGH	LIG1	3.88589	0.948553
03.3-HIGH	ZGC:91910	3.73311	0.948553
03.3-HIGH	RRBP1B	3.99086	0.945338
03.3-HIGH	ARF2A	3.90868	0.945338
03.3-HIGH	DDX39AB	3.88618	0.945338
03.3-HIGH	PNRC2	3.32136	0.945338
03.3-HIGH	MAF1	4.65036	0.942122
03.3-HIGH	POLR2GL	3.7804	0.942122
03.3-HIGH	TIA1L	3.75343	0.942122
03.3-HIGH	DYNLL2A	3.84293	0.938907
03.3-HIGH	ING5B	3.83345	0.938907
03.3-HIGH	SNRNP27	3.7844	0.938907
03.3-HIGH	MSNA	5.5788	0.935691
03.3-HIGH	GTF2H5	4.43132	0.935691
03.3-HIGH	DNAJB1B	3.69007	0.935691
03.3-HIGH	SEPT6	4.06668	0.932476
03.3-HIGH	SRSF7A	3.53914	0.92926
03.3-HIGH	SI:CH73-308L14.2	5.46837	0.92283
03.3-HIGH	SAP18	3.22211	0.92283
03.3-HIGH	PPIG	4.53095	0.919614
03.3-HIGH	BCKDK	4.013	0.913183
03.3-HIGH	SSB	3.65088	0.909968
03.3-HIGH	SF3A3	3.66027	0.906752
03.3-HIGH	BUD31	3.47103	0.903537
03.3-HIGH	FAM32A	3.13708	0.893891
03.3-HIGH	SUPT6H	3.43856	0.890675
03.3-HIGH	HNRNPA0L	3.04766	0.890675
03.3-HIGH	SNRPA	3.02949	0.890675
03.3-HIGH	SI:DKEY-67C22.2	5.52956	0.884244
03.3-HIGH	NCAPD2	3.8494	0.884244
03.3-HIGH	PRPF31	3.62291	0.877814
03.3-HIGH	NOP58	4.18267	0.868167
03.3-HIGH	SI:DKEY-16P21.8	3.69726	0.864952
03.3-HIGH	DIDO1	3.31274	0.861736
03.3-HIGH	CBX1A	2.88587	0.855305
03.3-HIGH	TOP1L	4.08325	0.85209
03.3-HIGH	ANKRD11	3.69963	0.832797
03.3-HIGH	DHX16	3.01602	0.819936
03.3-HIGH	EIF4A3	2.84907	0.81672
03.3-HIGH	PPM1G	2.9324	0.800643
03.3-HIGH	DEK	2.95484	0.790997
03.3-HIGH	SNAI1A	3.05119	0.778135
03.3-HIGH	SDC4	2.77991	0.778135
03.3-HIGH	VAMP3	3.08059	0.768489
03.3-HIGH	SRRM2	2.82289	0.768489
03.3-HIGH	CHD7	3.39562	0.758842
03.3-HIGH	GNG5	3.03153	0.758842
03.3-HIGH	SI:CH73-299H12.3	3.2866	0.755627
03.3-HIGH	SHISA2	2.96779	0.752412
03.3-HIGH	TAF13	2.9489	0.745981
03.3-HIGH	ZGC:77056	2.75561	0.729904
03.3-HIGH	TDGF1	2.77143	0.720257
03.3-HIGH	SI:CH211-69G19.2	3.06941	0.717042
03.3-HIGH	SRSF1A	2.74037	0.713826
03.3-HIGH	ENY2	2.78247	0.697749
03.3-HIGH	EEF1G	2.64687	0.681672
03.3-HIGH	SRSF9	2.45635	0.672026
03.3-HIGH	SALL4	2.61285	0.652733
03.3-HIGH	SLTM	2.5212	0.646302
03.3-HIGH	SI:DKEY-228B2.6	2.71084	0.643087
03.3-HIGH	DKC1	2.34879	0.643087
03.3-HIGH	NNR	2.82225	0.623794
03.3-HIGH	SF3B5	2.47467	0.598071
03.3-HIGH	SI:DKEY-87O1.2	2.47192	0.594855
03.3-HIGH	DDX23	2.31043	0.585209
03.3-HIGH	ALDH9A1A.1	2.32251	0.569132
03.3-HIGH	SSR4	2.40423	0.565916
03.3-HIGH	SF3B2	2.15411	0.562701
03.3-HIGH	SF3B4	2.13453	0.562701
03.3-HIGH	SI:ZFOS-44A5.1	2.66964	0.543408
03.3-HIGH	ATRX	2.21466	0.536977
03.3-HIGH	IRX7	2.23409	0.530547
03.3-HIGH	UBTF	2.07253	0.511254
03.8-OBLONG	CLDNG	28.6095	1
03.8-OBLONG	ZGC:113424	27.3514	1
03.8-OBLONG	MID1IP1L	25.6255	1
03.8-OBLONG	SI:CH211-132B12.8	24.6043	1
03.8-OBLONG	CLDND	24.2077	1
03.8-OBLONG	ZGC:113886	23.6276	1
03.8-OBLONG	ACP5A	23.2385	1
03.8-OBLONG	MAP1LC3C	22.923	1
03.8-OBLONG	RBPMS2B	22.6012	1
03.8-OBLONG	CCNA1	21.1719	1
03.8-OBLONG	ZGC:77118	20.7668	1
03.8-OBLONG	PABPN1L	20.1189	1
03.8-OBLONG	ZGC:158852	19.9914	1
03.8-OBLONG	CTH1	19.943	1
03.8-OBLONG	CTSS2.1	19.8925	1
03.8-OBLONG	H1M	19.587	1
03.8-OBLONG	SLC16A3	19.1945	1
03.8-OBLONG	GDF3	18.9725	1
03.8-OBLONG	GSTP1	18.7225	1
03.8-OBLONG	THY1	18.5825	1
03.8-OBLONG	CCNB2	18.4429	1
03.8-OBLONG	NANOG	17.9428	1
03.8-OBLONG	ZGC:55413	17.7768	1
03.8-OBLONG	NPC2	17.2168	1
03.8-OBLONG	MT2	16.9651	1
03.8-OBLONG	MKRN4	16.2999	1
03.8-OBLONG	DCTPP1	15.7244	1
03.8-OBLONG	SIVA1	14.5679	1
03.8-OBLONG	FDX1	14.3674	1
03.8-OBLONG	PFN2	14.1623	1
03.8-OBLONG	GMNN	14.1413	1
03.8-OBLONG	ZGC:173742	13.853	1
03.8-OBLONG	ELOVL7B	13.6191	1
03.8-OBLONG	CCNB1	13.4831	1
03.8-OBLONG	AP1S3B	13.3588	1
03.8-OBLONG	YIPF5	13.3248	1
03.8-OBLONG	HN1B	13.281	1
03.8-OBLONG	LAMP2	13.2485	1
03.8-OBLONG	SI:DKEY-13I19.8	13.1452	1
03.8-OBLONG	PTTG1	12.9393	1
03.8-OBLONG	GYG1A	12.9182	1
03.8-OBLONG	SGUT1	12.8258	1
03.8-OBLONG	GAPDH	12.6102	1
03.8-OBLONG	ZGC:101744	12.5926	1
03.8-OBLONG	CCNE1	12.5398	1
03.8-OBLONG	ATP1B3B	12.4389	1
03.8-OBLONG	RCOR1	12.3783	1
03.8-OBLONG	GTF2A1	12.3003	1
03.8-OBLONG	HYOU1	12.213	1
03.8-OBLONG	RBM7	12.206	1
03.8-OBLONG	AVD	12.0519	1
03.8-OBLONG	SUB1B	11.9938	1
03.8-OBLONG	HABP4	11.9935	1
03.8-OBLONG	CLDN7B	11.8201	1
03.8-OBLONG	MOB1BB	11.6031	1
03.8-OBLONG	DNAJC1	11.5533	1
03.8-OBLONG	ZFAND5B	11.233	1
03.8-OBLONG	CKBB	11.0344	1
03.8-OBLONG	UCK2A	10.7213	1
03.8-OBLONG	SPINT2	10.7079	1
03.8-OBLONG	CHMP2BB	10.6451	1
03.8-OBLONG	P4HB	10.5899	1
03.8-OBLONG	PPP1R2	10.5069	1
03.8-OBLONG	F11R.1	10.4557	1
03.8-OBLONG	HSPA5	10.3965	1
03.8-OBLONG	WASF2	10.3721	1
03.8-OBLONG	UBE2G1A	10.2032	1
03.8-OBLONG	CTSBA	10.1846	1
03.8-OBLONG	FAF2	10.0701	1
03.8-OBLONG	BZW1B	10.0619	1
03.8-OBLONG	ABHD10B	9.96225	1
03.8-OBLONG	NASP	9.95533	1
03.8-OBLONG	PPP1R7	9.92143	1
03.8-OBLONG	BLF	9.8168	1
03.8-OBLONG	ATP5G1	9.75357	1
03.8-OBLONG	GKAP1	9.75307	1
03.8-OBLONG	RCC1	9.64508	1
03.8-OBLONG	OCLNA	9.47274	1
03.8-OBLONG	CNP	9.43013	1
03.8-OBLONG	SYNCRIPL	9.36101	1
03.8-OBLONG	RNF185	9.34429	1
03.8-OBLONG	POLD3	9.33196	1
03.8-OBLONG	SI:DKEY-68O6.5	9.29602	1
03.8-OBLONG	PPP4R2B	9.22846	1
03.8-OBLONG	TRAM1	9.08195	1
03.8-OBLONG	SI:DKEY-42I9.4	9.05065	1
03.8-OBLONG	CAPNS1A	9.04393	1
03.8-OBLONG	STK35L	8.90517	1
03.8-OBLONG	CDCA7A	8.89839	1
03.8-OBLONG	LRRC59	8.88158	1
03.8-OBLONG	POLR2I	8.86506	1
03.8-OBLONG	CDT1	8.82291	1
03.8-OBLONG	DIS3L2	8.82215	1
03.8-OBLONG	PSME3	8.76512	1
03.8-OBLONG	SI:DKEYP-114G9.1	8.74121	1
03.8-OBLONG	EFHD1	8.73146	1
03.8-OBLONG	CCNA2	8.68607	1
03.8-OBLONG	ARPC1A	8.68265	1
03.8-OBLONG	YPEL3	8.6089	1
03.8-OBLONG	ATP2B1A	8.58053	1
03.8-OBLONG	CALM2A	8.5332	1
03.8-OBLONG	LARP7	8.47315	1
03.8-OBLONG	SNRPD3	8.44005	1
03.8-OBLONG	RAC1A	8.42853	1
03.8-OBLONG	TOB1A	8.41975	1
03.8-OBLONG	THOC3	8.36247	1
03.8-OBLONG	PDIA3	8.32772	1
03.8-OBLONG	RRM2	8.31504	1
03.8-OBLONG	GLULB	8.18535	1
03.8-OBLONG	BTG2	8.11747	1
03.8-OBLONG	YWHAQA	8.0161	1
03.8-OBLONG	CSTF1	7.97937	1
03.8-OBLONG	LMNB1	7.92267	1
03.8-OBLONG	CDC20	7.91522	1
03.8-OBLONG	CALM1A	7.90277	1
03.8-OBLONG	PRC1A	7.89546	1
03.8-OBLONG	TXNL4A	7.89367	1
03.8-OBLONG	CD9B	7.86895	1
03.8-OBLONG	BLCAP	7.52463	1
03.8-OBLONG	CHTOPA	7.46979	1
03.8-OBLONG	PTPN2B	7.39017	1
03.8-OBLONG	STRAP	7.33388	1
03.8-OBLONG	CDC6	7.29623	1
03.8-OBLONG	GPATCH4	7.25693	1
03.8-OBLONG	SETD8B	7.22829	1
03.8-OBLONG	ZNF395A	7.20876	1
03.8-OBLONG	CFL1L	7.20267	1
03.8-OBLONG	CITED4B	7.10201	1
03.8-OBLONG	FXYD6L	7.08654	1
03.8-OBLONG	BTF3L4	7.08308	1
03.8-OBLONG	SERPINE2	7.07313	1
03.8-OBLONG	PRTFDC1	6.95066	1
03.8-OBLONG	SPCS2	6.9455	1
03.8-OBLONG	FAUB	6.93585	1
03.8-OBLONG	FAM60AL	6.93498	1
03.8-OBLONG	SI:CH211-214J24.10	6.89785	1
03.8-OBLONG	SEC61B	6.89185	1
03.8-OBLONG	UBE2G1B	6.85047	1
03.8-OBLONG	SMAD5	6.8212	1
03.8-OBLONG	CTSLA	6.8004	1
03.8-OBLONG	UHRF1	6.78788	1
03.8-OBLONG	PHO	6.77583	1
03.8-OBLONG	EIF4EBP3L	6.72558	1
03.8-OBLONG	SI:CH211-7C8.2	6.71574	1
03.8-OBLONG	MAF1	6.6404	1
03.8-OBLONG	HMGB3B	6.62956	1
03.8-OBLONG	PSAP	6.4771	1
03.8-OBLONG	UBE2D2	6.46358	1
03.8-OBLONG	NAA10	6.37165	1
03.8-OBLONG	SETD8A	6.27235	1
03.8-OBLONG	TIA1	6.24801	1
03.8-OBLONG	AIF1L	6.24473	1
03.8-OBLONG	BANF1	6.14518	1
03.8-OBLONG	KPNA4	6.09987	1
03.8-OBLONG	OAZ1A	5.9407	1
03.8-OBLONG	H2AFVA	5.9271	1
03.8-OBLONG	TMED2	5.89915	1
03.8-OBLONG	PINX1	5.78357	1
03.8-OBLONG	FBXO2	5.7589	1
03.8-OBLONG	SNRPC	5.51867	1
03.8-OBLONG	CCNG1	5.3542	1
03.8-OBLONG	SF3B5	5.35074	1
03.8-OBLONG	NKAP	5.25449	1
03.8-OBLONG	DDX19	5.2216	1
03.8-OBLONG	BRD2A	4.94876	1
03.8-OBLONG	CTCF	4.93486	1
03.8-OBLONG	FOPNL	10.8443	0.995
03.8-OBLONG	HSD17B12A	10.1961	0.995
03.8-OBLONG	CDH1	9.59724	0.995
03.8-OBLONG	SI:DKEY-261J4.5	8.94779	0.995
03.8-OBLONG	MAD1L1	7.67814	0.995
03.8-OBLONG	CENPW	6.55144	0.995
03.8-OBLONG	GOLGA7	6.54964	0.995
03.8-OBLONG	CSTF3	6.37567	0.995
03.8-OBLONG	HM13	6.35327	0.995
03.8-OBLONG	SNRPA1	6.2517	0.995
03.8-OBLONG	SSR2	6.23033	0.995
03.8-OBLONG	AP1S1	6.01901	0.995
03.8-OBLONG	S100A1	5.89402	0.995
03.8-OBLONG	EHMT1B	5.5719	0.995
03.8-OBLONG	ZNF576.2	5.53637	0.995
03.8-OBLONG	UBE2NA	5.39641	0.995
03.8-OBLONG	NME2B.1	5.36665	0.995
03.8-OBLONG	PLRG1	5.25615	0.995
03.8-OBLONG	SI:CH211-197H24.6	5.22313	0.995
03.8-OBLONG	YWHAZ	5.18204	0.995
03.8-OBLONG	GNG5	5.08295	0.995
03.8-OBLONG	TCEA1	4.75274	0.995
03.8-OBLONG	SI:CH211-51E12.7	4.53395	0.995
03.8-OBLONG	FBXO5	4.31193	0.995
03.8-OBLONG	EPCAM	10.5008	0.99
03.8-OBLONG	SI:ZFOS-44A5.1	9.6805	0.99
03.8-OBLONG	GPT2	6.90581	0.99
03.8-OBLONG	BSG	6.69748	0.99
03.8-OBLONG	THOC2	6.12752	0.99
03.8-OBLONG	PTP4A2B	6.09886	0.99
03.8-OBLONG	PRKRIP1	6.09787	0.99
03.8-OBLONG	IDE	5.97987	0.99
03.8-OBLONG	THOC7	5.92215	0.99
03.8-OBLONG	ZGC:162944	5.9117	0.99
03.8-OBLONG	FUCA1.1	5.8777	0.99
03.8-OBLONG	PPIH	5.70378	0.99
03.8-OBLONG	AKIRIN1	5.65158	0.99
03.8-OBLONG	SRRT	5.3721	0.99
03.8-OBLONG	BUD31	5.30718	0.99
03.8-OBLONG	ERH	5.19668	0.99
03.8-OBLONG	SNW1	5.17918	0.99
03.8-OBLONG	CALR3B	4.84144	0.99
03.8-OBLONG	HNRNPABB	4.74726	0.99
03.8-OBLONG	SNRNP27	4.41242	0.99
03.8-OBLONG	ANXA5B	7.70313	0.985
03.8-OBLONG	CDCA7B	7.63887	0.985
03.8-OBLONG	MYCLA	7.54525	0.985
03.8-OBLONG	DNAJB1B	7.20913	0.985
03.8-OBLONG	ELL2	7.00428	0.985
03.8-OBLONG	GNAIA	6.2759	0.985
03.8-OBLONG	SOX11B	6.25723	0.985
03.8-OBLONG	SMC4	6.24055	0.985
03.8-OBLONG	TNKS1BP1	6.05123	0.985
03.8-OBLONG	GTF2H5	5.95361	0.985
03.8-OBLONG	SLC37A2	5.92412	0.985
03.8-OBLONG	SI:CH73-52F24.4	5.74438	0.985
03.8-OBLONG	SAP30BP	5.74028	0.985
03.8-OBLONG	DDX39AB	5.62559	0.985
03.8-OBLONG	TP53	4.77798	0.985
03.8-OBLONG	SAP18	4.30347	0.985
03.8-OBLONG	POLR2GL	4.09243	0.985
03.8-OBLONG	STARD14	9.97473	0.98
03.8-OBLONG	DDIT4	8.01097	0.98
03.8-OBLONG	CXCR4B	6.44802	0.98
03.8-OBLONG	ZC3H13	6.18302	0.98
03.8-OBLONG	HIGD1A	5.66169	0.98
03.8-OBLONG	NPEPL1	5.38501	0.98
03.8-OBLONG	BC2	4.57178	0.98
03.8-OBLONG	PRPF31	4.50506	0.98
03.8-OBLONG	G3BP1	4.18919	0.98
03.8-OBLONG	ATF7IP	6.79281	0.975
03.8-OBLONG	NAP1L4A	5.50204	0.975
03.8-OBLONG	ARF5	5.41782	0.975
03.8-OBLONG	FAM76B	5.17634	0.975
03.8-OBLONG	SERINC1	5.13422	0.975
03.8-OBLONG	DYNLL2B	4.43892	0.975
03.8-OBLONG	XBP1	3.66141	0.975
03.8-OBLONG	BCL2L12	6.55461	0.97
03.8-OBLONG	CDCA8	5.93688	0.97
03.8-OBLONG	AHCYL2	5.76099	0.97
03.8-OBLONG	CDK2AP2	5.45761	0.97
03.8-OBLONG	VAMP3	4.87379	0.97
03.8-OBLONG	SEPT6	4.78125	0.97
03.8-OBLONG	SRP14	4.59983	0.97
03.8-OBLONG	API5	3.84036	0.97
03.8-OBLONG	EIF2S1A	3.75358	0.97
03.8-OBLONG	PAIP2B	3.70139	0.97
03.8-OBLONG	FAM212AA	10.8004	0.965
03.8-OBLONG	SDE2	6.27319	0.965
03.8-OBLONG	RPA3	5.46685	0.965
03.8-OBLONG	SPAG7	4.82405	0.965
03.8-OBLONG	NAA15A	4.81386	0.965
03.8-OBLONG	RRBP1B	4.70456	0.965
03.8-OBLONG	STMN1A	4.4218	0.965
03.8-OBLONG	TPX2	6.47963	0.96
03.8-OBLONG	SHISA2	6.43936	0.96
03.8-OBLONG	SSB	5.59536	0.96
03.8-OBLONG	CMTM6	4.64717	0.96
03.8-OBLONG	HSPD1	4.59909	0.96
03.8-OBLONG	XRN2	5.2438	0.955
03.8-OBLONG	NHP2	4.12215	0.955
03.8-OBLONG	SI:CH211-195B21.5	3.61379	0.955
03.8-OBLONG	KLF17	5.69574	0.95
03.8-OBLONG	CCDC9	5.09038	0.95
03.8-OBLONG	TIA1L	5.08022	0.95
03.8-OBLONG	PCBP2	4.43558	0.95
03.8-OBLONG	SDC4	4.31057	0.95
03.8-OBLONG	TPM3	4.07441	0.95
03.8-OBLONG	RBM4.3	3.77478	0.95
03.8-OBLONG	NNR	5.54771	0.945
03.8-OBLONG	SUMO3B	4.66771	0.945
03.8-OBLONG	TAF13	3.50898	0.945
03.8-OBLONG	SZRD1	3.30701	0.945
03.8-OBLONG	SI:CH211-269I23.2	6.91172	0.94
03.8-OBLONG	NPM2B	5.58123	0.94
03.8-OBLONG	COQ10B	5.20708	0.94
03.8-OBLONG	PPRC1	4.5356	0.94
03.8-OBLONG	TTC31	4.24469	0.94
03.8-OBLONG	NAA40	4.98903	0.935
03.8-OBLONG	SNAI1A	4.31323	0.935
03.8-OBLONG	CNOT6A	4.89471	0.93
03.8-OBLONG	DLEU7	4.75631	0.93
03.8-OBLONG	BZW1A	4.75153	0.93
03.8-OBLONG	SEPT8A	4.53601	0.93
03.8-OBLONG	CASP8AP2	4.49715	0.93
03.8-OBLONG	CHAF1A	4.3049	0.93
03.8-OBLONG	ABRACL	4.14983	0.93
03.8-OBLONG	SSRP1A	4.06509	0.93
03.8-OBLONG	DYNLL2A	3.65409	0.93
03.8-OBLONG	FAM46BA	5.66337	0.925
03.8-OBLONG	SI:CH211-288G17.3	3.44272	0.925
03.8-OBLONG	FXR2	4.53238	0.915
03.8-OBLONG	MPHOSPH8	4.11793	0.915
03.8-OBLONG	SNRPA	3.14384	0.915
03.8-OBLONG	SSR4	4.34507	0.91
03.8-OBLONG	SEPT15	4.17078	0.91
03.8-OBLONG	VGLL4L	6.55263	0.905
03.8-OBLONG	TDGF1	3.59233	0.905
03.8-OBLONG	ARL13A	7.41333	0.9
03.8-OBLONG	PRPF3	4.20962	0.9
03.8-OBLONG	BRD3A	4.1416	0.9
03.8-OBLONG	IRF2A	3.56938	0.9
03.8-OBLONG	SRSF7A	3.36592	0.9
03.8-OBLONG	BCKDK	3.82162	0.895
03.8-OBLONG	CDC42L	3.56565	0.895
03.8-OBLONG	ZC3H18	4.35173	0.89
03.8-OBLONG	ARF2A	3.45171	0.89
03.8-OBLONG	SNRPB2	4.17454	0.88
03.8-OBLONG	ALYREF	4.01395	0.875
03.8-OBLONG	SEC62	3.51867	0.875
03.8-OBLONG	SF3B4	3.19848	0.875
03.8-OBLONG	SARNP	3.90668	0.87
03.8-OBLONG	SALL4	4.79869	0.865
03.8-OBLONG	SRP54	3.44751	0.865
03.8-OBLONG	SF3A2	3.20825	0.865
03.8-OBLONG	XPC	5.13434	0.86
03.8-OBLONG	SI:CH73-299H12.3	5.00984	0.86
03.8-OBLONG	BAZ1B	4.02601	0.86
03.8-OBLONG	EEF1G	2.82401	0.86
03.8-OBLONG	RBM38	3.05547	0.855
03.8-OBLONG	SI:CH211-173M16.2	4.11009	0.845
03.8-OBLONG	ALDH9A1A.1	3.6041	0.845
03.8-OBLONG	ACIN1B	3.29927	0.84
03.8-OBLONG	SI:DKEY-16P21.8	4.01169	0.835
03.8-OBLONG	CD2BP2	3.59241	0.83
03.8-OBLONG	SI:DKEY-228B2.6	5.13428	0.825
03.8-OBLONG	SLU7	4.90266	0.825
03.8-OBLONG	RBM26	4.2735	0.825
03.8-OBLONG	SYF2	3.03072	0.815
03.8-OBLONG	POU5F3	3.11858	0.81
03.8-OBLONG	ZGC:91910	3.31077	0.8
03.8-OBLONG	PRPF40A	3.81964	0.79
03.8-OBLONG	HNRNPA0L	3.47747	0.79
03.8-OBLONG	SI:CH211-69G19.2	3.45524	0.79
03.8-OBLONG	CXCR4A	2.86306	0.79
03.8-OBLONG	PNN	3.84785	0.785
03.8-OBLONG	RBM22	3.19018	0.775
03.8-OBLONG	SI:CH1073-190K2.1	6.72595	0.77
03.8-OBLONG	ZGC:77056	3.00889	0.76
03.8-OBLONG	FOXA	3.65042	0.755
03.8-OBLONG	DDX4	3.75122	0.745
03.8-OBLONG	SF3A3	2.72382	0.735
03.8-OBLONG	DDX39AA	2.82291	0.73
03.8-OBLONG	PPM1G	2.58362	0.725
03.8-OBLONG	ILF2	3.15652	0.715
03.8-OBLONG	ENY2	2.9325	0.71
03.8-OBLONG	GNB1B	2.99172	0.695
03.8-OBLONG	SRSF1A	2.70116	0.695
03.8-OBLONG	SRSF11	2.53641	0.68
03.8-OBLONG	DDX5	2.54503	0.675
03.8-OBLONG	MYCH	2.90202	0.655
03.8-OBLONG	TAF15	2.78191	0.65
03.8-OBLONG	SI:DKEY-87O1.2	2.62757	0.645
03.8-OBLONG	SSBP3B	2.30978	0.63
03.8-OBLONG	RTF1	2.93789	0.615
03.8-OBLONG	SI:CH211-161H7.4	2.67871	0.61
03.8-OBLONG	ZMAT2	2.07576	0.61
03.8-OBLONG	SUPT6H	2.72969	0.605
03.8-OBLONG	FAM32A	2.51222	0.595
03.8-OBLONG	NOLC1	2.1224	0.59
03.8-OBLONG	MKI67	2.10639	0.58
03.8-OBLONG	ASB11	2.19818	0.575
03.8-OBLONG	RAP1AA	2.21898	0.56
03.8-OBLONG	DEK	2.19916	0.55
03.8-OBLONG	NONO	1.97356	0.545
03.8-OBLONG	MPLKIP	2.54809	0.525
03.8-OBLONG	SNRPD3L	2.14977	0.515
03.8-OBLONG	HNRNPL2	2.00815	0.515
04.3-DOME	NANOG	14.6068	1
04.3-DOME	LAMP2	11.2234	1
04.3-DOME	SI:DKEY-68O6.5	11.0378	1
04.3-DOME	CLDND	10.7917	1
04.3-DOME	NPC2	10.612	1
04.3-DOME	ACP5A	10.5407	1
04.3-DOME	GTF2A1	10.4486	1
04.3-DOME	PHO	10.1615	1
04.3-DOME	H1M	9.81987	1
04.3-DOME	ABHD10B	9.57864	1
04.3-DOME	LARP7	9.35143	1
04.3-DOME	PTTG1	9.25306	1
04.3-DOME	CCNA2	8.92669	1
04.3-DOME	DCTPP1	8.6295	1
04.3-DOME	DNAJC1	8.56859	1
04.3-DOME	GLULB	8.52962	1
04.3-DOME	ZGC:77118	8.23181	1
04.3-DOME	AVD	7.91863	1
04.3-DOME	GAPDH	7.91338	1
04.3-DOME	SUB1B	7.88084	1
04.3-DOME	SNRPD3	7.80292	1
04.3-DOME	FDX1	7.79294	1
04.3-DOME	SI:DKEYP-114G9.1	7.71452	1
04.3-DOME	RCC1	7.69319	1
04.3-DOME	CTSLA	7.63738	1
04.3-DOME	GYG1A	7.5299	1
04.3-DOME	OCLNA	7.28801	1
04.3-DOME	SEC61B	6.94031	1
04.3-DOME	HMGB3B	6.78053	1
04.3-DOME	EIF4EBP3L	6.71248	1
04.3-DOME	CALM1A	6.59629	1
04.3-DOME	BZW1B	6.572	1
04.3-DOME	ATP5G1	6.51997	1
04.3-DOME	GOLGA7	6.32831	1
04.3-DOME	CFL1L	6.10927	1
04.3-DOME	SNRPC	6.01192	1
04.3-DOME	DDX5	5.70102	1
04.3-DOME	HNRNPABB	5.53895	1
04.3-DOME	RBM7	9.91621	0.999136
04.3-DOME	SI:CH211-173M16.2	9.66094	0.999136
04.3-DOME	GDF3	8.17778	0.999136
04.3-DOME	CTSBA	8.06904	0.999136
04.3-DOME	CKBB	8.01043	0.999136
04.3-DOME	SI:CH211-195B21.5	7.81448	0.999136
04.3-DOME	PINX1	7.69176	0.999136
04.3-DOME	THOC2	7.33043	0.999136
04.3-DOME	S100A1	7.31526	0.999136
04.3-DOME	ZFAND5B	7.25284	0.999136
04.3-DOME	NPEPL1	7.0805	0.999136
04.3-DOME	PSAP	6.68319	0.999136
04.3-DOME	NAA10	6.52524	0.999136
04.3-DOME	CHTOPA	6.18528	0.999136
04.3-DOME	DYNLL2B	6.12817	0.999136
04.3-DOME	HNRNPA0L	4.90661	0.999136
04.3-DOME	RBM4.3	4.82965	0.999136
04.3-DOME	ZGC:173742	12.072	0.998273
04.3-DOME	ZGC:158852	11.6949	0.998273
04.3-DOME	STK35L	9.9603	0.998273
04.3-DOME	GPATCH4	9.15966	0.998273
04.3-DOME	TMED2	7.59922	0.998273
04.3-DOME	SI:DKEY-13I19.8	7.40453	0.998273
04.3-DOME	RTF1	7.23428	0.998273
04.3-DOME	FOPNL	7.17287	0.998273
04.3-DOME	CHMP2BB	7.16656	0.998273
04.3-DOME	OAZ1A	6.07755	0.998273
04.3-DOME	H2AFVA	5.69192	0.998273
04.3-DOME	AHCYL2	7.00039	0.997409
04.3-DOME	BRD3A	5.56298	0.997409
04.3-DOME	MARCKSL1B	4.55392	0.997409
04.3-DOME	GPT2	7.08489	0.996546
04.3-DOME	ALYREF	6.46157	0.996546
04.3-DOME	ATP2B1A	6.15643	0.996546
04.3-DOME	MOB1BB	6.76292	0.995682
04.3-DOME	PSME3	6.5106	0.995682
04.3-DOME	RAC1A	6.41509	0.995682
04.3-DOME	YPEL3	5.8298	0.995682
04.3-DOME	CTCF	4.99627	0.995682
04.3-DOME	F11R.1	6.7672	0.994819
04.3-DOME	HM13	6.43849	0.994819
04.3-DOME	EIF2S1A	5.94197	0.994819
04.3-DOME	CCNE1	6.60762	0.993955
04.3-DOME	STRAP	5.69468	0.993955
04.3-DOME	SNRPB2	5.31712	0.993092
04.3-DOME	CALM2A	5.00482	0.993092
04.3-DOME	IDE	6.87238	0.992228
04.3-DOME	SERPINE2	6.02	0.992228
04.3-DOME	CD2BP2	5.22593	0.992228
04.3-DOME	SLC16A3	7.96851	0.991364
04.3-DOME	RBPMS2B	7.12011	0.991364
04.3-DOME	SI:CH211-214J24.10	6.83383	0.991364
04.3-DOME	ZGC:55413	6.76515	0.991364
04.3-DOME	AP1S3B	6.17488	0.991364
04.3-DOME	HABP4	5.69704	0.991364
04.3-DOME	SI:CH211-197H24.6	5.59217	0.991364
04.3-DOME	SETD8A	5.08387	0.991364
04.3-DOME	CCNA1	11.304	0.990501
04.3-DOME	CITED4B	8.51591	0.990501
04.3-DOME	UBE2G1A	6.57953	0.990501
04.3-DOME	CSTF3	6.11585	0.990501
04.3-DOME	SARNP	5.48786	0.990501
04.3-DOME	KPNA4	4.96371	0.990501
04.3-DOME	PPP1R2	7.87599	0.989637
04.3-DOME	SGUT1	7.53976	0.989637
04.3-DOME	RBM26	7.19781	0.989637
04.3-DOME	FAF2	6.45702	0.989637
04.3-DOME	TIA1	5.88585	0.989637
04.3-DOME	SAP30BP	5.50412	0.989637
04.3-DOME	SRSF7A	4.56508	0.989637
04.3-DOME	HSPD1	5.85303	0.988774
04.3-DOME	RRM2	6.64558	0.98791
04.3-DOME	CENPW	6.39423	0.98791
04.3-DOME	SDE2	5.17699	0.98791
04.3-DOME	CCNG1	5.13145	0.98791
04.3-DOME	SERINC1	4.93555	0.98791
04.3-DOME	NAA40	7.07963	0.987047
04.3-DOME	MT2	6.42728	0.987047
04.3-DOME	SETD8B	6.19886	0.987047
04.3-DOME	PTP4A2B	5.51471	0.987047
04.3-DOME	MKRN4	11.2134	0.986183
04.3-DOME	YIPF5	6.72512	0.986183
04.3-DOME	SPINT2	6.44772	0.986183
04.3-DOME	MAF1	4.90032	0.986183
04.3-DOME	PCBP2	4.80371	0.986183
04.3-DOME	AIF1L	4.19037	0.986183
04.3-DOME	PTPN2B	6.47711	0.98532
04.3-DOME	CDT1	6.23935	0.98532
04.3-DOME	SI:CH1073-80I24.3	5.18099	0.98532
04.3-DOME	MPHOSPH8	5.09149	0.98532
04.3-DOME	ZNF576.2	4.89814	0.98532
04.3-DOME	SYF2	4.54599	0.98532
04.3-DOME	VGLL4L	13.0693	0.984456
04.3-DOME	XPC	5.61438	0.984456
04.3-DOME	PPP1R7	5.01158	0.984456
04.3-DOME	NAP1L4A	4.87786	0.984456
04.3-DOME	FBXO2	5.98511	0.983592
04.3-DOME	FXYD6L	5.33621	0.983592
04.3-DOME	ARPC1A	5.28642	0.983592
04.3-DOME	RPA3	5.24124	0.983592
04.3-DOME	SRSF5A	4.61113	0.983592
04.3-DOME	DDX19	4.20603	0.983592
04.3-DOME	CDCA7A	7.5641	0.982729
04.3-DOME	SI:DKEY-42I9.4	6.5923	0.982729
04.3-DOME	STMN1A	4.88911	0.982729
04.3-DOME	GMNN	8.67709	0.981865
04.3-DOME	ZGC:101744	6.00359	0.981865
04.3-DOME	PRPF40A	5.20401	0.981865
04.3-DOME	CCNB1	5.17267	0.981865
04.3-DOME	CSTF1	4.38001	0.981865
04.3-DOME	ZGC:91910	4.2114	0.981865
04.3-DOME	BLF	10.5318	0.981002
04.3-DOME	NNR	6.44132	0.981002
04.3-DOME	NASP	6.02458	0.981002
04.3-DOME	LMNB1	5.46143	0.981002
04.3-DOME	POLR2I	5.76476	0.980138
04.3-DOME	FAM60AL	5.31222	0.980138
04.3-DOME	EFHD1	4.68848	0.980138
04.3-DOME	SI:CH73-308L14.2	5.76714	0.979275
04.3-DOME	BRD2A	5.42126	0.979275
04.3-DOME	PPIH	4.92421	0.979275
04.3-DOME	CCDC9	4.85252	0.979275
04.3-DOME	PABPN1L	7.81954	0.978411
04.3-DOME	CCNB2	7.09112	0.978411
04.3-DOME	SLC37A2	6.82869	0.978411
04.3-DOME	PFN2	6.69087	0.978411
04.3-DOME	RCOR1	6.11955	0.978411
04.3-DOME	THOC7	4.75448	0.978411
04.3-DOME	TCEA1	4.07873	0.978411
04.3-DOME	SYNCRIPL	6.1523	0.977547
04.3-DOME	THY1	6.00957	0.977547
04.3-DOME	GKAP1	5.62071	0.977547
04.3-DOME	BANF1	3.85909	0.977547
04.3-DOME	DDX39AB	3.70332	0.977547
04.3-DOME	TIFA	5.78761	0.976684
04.3-DOME	TTC31	5.48089	0.976684
04.3-DOME	ASB11	5.19507	0.976684
04.3-DOME	PRTFDC1	4.1544	0.976684
04.3-DOME	COQ10B	5.45926	0.97582
04.3-DOME	FAM32A	5.15576	0.97582
04.3-DOME	FAUB	5.11686	0.97582
04.3-DOME	UCK2A	5.20798	0.974957
04.3-DOME	ZMAT2	5.71881	0.97323
04.3-DOME	SI:DKEY-228B2.6	5.61764	0.97323
04.3-DOME	SI:CH211-7C8.2	4.64422	0.972366
04.3-DOME	H3F3A	4.34789	0.972366
04.3-DOME	CDC6	6.64158	0.971503
04.3-DOME	ATP1B3B	5.26748	0.971503
04.3-DOME	SI:DKEY-67C22.2	5.36762	0.970639
04.3-DOME	TBX16	4.92847	0.970639
04.3-DOME	CTSS2.1	6.13228	0.969775
04.3-DOME	PPP4R2B	5.50513	0.969775
04.3-DOME	SLU7	5.07781	0.969775
04.3-DOME	UBE2G1B	4.81363	0.969775
04.3-DOME	SRSF1A	4.31371	0.969775
04.3-DOME	CXCR4B	6.62242	0.968912
04.3-DOME	TNKS1BP1	5.90292	0.968912
04.3-DOME	SPAG7	4.80889	0.968912
04.3-DOME	PRKRIP1	4.84889	0.968048
04.3-DOME	SNRPA1	4.24745	0.968048
04.3-DOME	DIS3L2	4.63039	0.966321
04.3-DOME	TPM3	4.28464	0.966321
04.3-DOME	MEX3B	6.37091	0.965458
04.3-DOME	YWHAQA	4.39321	0.965458
04.3-DOME	FBXO5	6.02822	0.964594
04.3-DOME	SPCS2	4.78817	0.964594
04.3-DOME	RNF185	5.53833	0.963731
04.3-DOME	PLRG1	4.3429	0.963731
04.3-DOME	SI:CH73-299H12.3	7.19202	0.96114
04.3-DOME	CTH1	6.71468	0.96114
04.3-DOME	CXCR4A	5.76111	0.96114
04.3-DOME	POU5F3	3.55616	0.96114
04.3-DOME	GSTP1	6.79808	0.960276
04.3-DOME	NME2B.1	4.4066	0.960276
04.3-DOME	ERH	3.85079	0.960276
04.3-DOME	LRRC59	5.05803	0.959413
04.3-DOME	MAD1L1	4.90332	0.959413
04.3-DOME	BTF3L4	4.61741	0.959413
04.3-DOME	SAP18	3.88044	0.959413
04.3-DOME	CLDN7B	6.28788	0.958549
04.3-DOME	YWHAZ	3.79603	0.958549
04.3-DOME	PRC1A	4.97955	0.957686
04.3-DOME	SOX11B	4.50331	0.955959
04.3-DOME	BLCAP	5.05151	0.955095
04.3-DOME	DLEU7	4.42662	0.955095
04.3-DOME	ZGC:113424	7.82398	0.954231
04.3-DOME	PPIG	4.62514	0.954231
04.3-DOME	BSG	4.01855	0.954231
04.3-DOME	FAM46BA	6.14897	0.953368
04.3-DOME	SI:CH73-52F24.4	4.67019	0.953368
04.3-DOME	TXNL4A	4.48544	0.953368
04.3-DOME	UBE2NA	3.47147	0.951641
04.3-DOME	POLR2GL	4.20767	0.94905
04.3-DOME	HDGFRP2	5.23192	0.948187
04.3-DOME	TRAM1	4.77127	0.948187
04.3-DOME	AKIRIN1	4.14116	0.948187
04.3-DOME	SUMO3B	3.73886	0.948187
04.3-DOME	UBE2D2	3.60457	0.948187
04.3-DOME	CAPNS1A	4.31239	0.947323
04.3-DOME	ARF2A	4.12876	0.947323
04.3-DOME	AP1S1	4.16046	0.946459
04.3-DOME	TIA1L	4.16286	0.944732
04.3-DOME	FAM212AA	8.6171	0.943869
04.3-DOME	SI:CH211-161H7.4	5.09743	0.943869
04.3-DOME	XRN2	4.35607	0.943869
04.3-DOME	CDCA7B	4.329	0.943869
04.3-DOME	EIF4A3	4.22039	0.943869
04.3-DOME	ENY2	4.14796	0.943869
04.3-DOME	MPLKIP	4.34388	0.943005
04.3-DOME	ZNF395A	5.07262	0.939551
04.3-DOME	VAMP3	3.85768	0.938687
04.3-DOME	TP53	3.93649	0.936097
04.3-DOME	EHMT1B	5.92503	0.93437
04.3-DOME	CDH1	4.32001	0.933506
04.3-DOME	VOX	4.57969	0.931779
04.3-DOME	SF3A2	4.04059	0.931779
04.3-DOME	SMAD5	4.51424	0.930052
04.3-DOME	CD9B	4.50675	0.930052
04.3-DOME	PDIA3	4.01205	0.930052
04.3-DOME	RBM22	3.9238	0.930052
04.3-DOME	BUD31	3.52914	0.930052
04.3-DOME	ZGC:113886	6.65715	0.929188
04.3-DOME	SI:CH211-132B12.8	5.89538	0.928325
04.3-DOME	HN1B	4.37162	0.925734
04.3-DOME	PRPF31	3.76275	0.92487
04.3-DOME	ZC3H13	4.26413	0.924007
04.3-DOME	ZGC:162944	4.19947	0.924007
04.3-DOME	CHAF1A	3.83877	0.923143
04.3-DOME	ELOVL7B	5.46908	0.92228
04.3-DOME	CLDNG	4.87199	0.92228
04.3-DOME	SSR2	3.65382	0.92228
04.3-DOME	HIGD1A	4.52574	0.921416
04.3-DOME	RBMX	3.64759	0.920553
04.3-DOME	SI:DKEY-261J4.5	6.20172	0.919689
04.3-DOME	HYOU1	5.19636	0.919689
04.3-DOME	DYNLL2A	3.69433	0.918826
04.3-DOME	DDX4	4.66272	0.916235
04.3-DOME	CDC20	4.09615	0.913644
04.3-DOME	SNW1	3.44663	0.913644
04.3-DOME	PNN	3.63439	0.912781
04.3-DOME	CCND1	4.06019	0.911917
04.3-DOME	SF3B4	3.55885	0.911054
04.3-DOME	MAP1LC3C	5.52752	0.91019
04.3-DOME	SRP54	3.70058	0.907599
04.3-DOME	SDC4	4.22102	0.906736
04.3-DOME	THOC3	4.31695	0.905872
04.3-DOME	ANXA5B	4.03412	0.905872
04.3-DOME	P4HB	3.91813	0.905009
04.3-DOME	WASF2	4.60461	0.904145
04.3-DOME	SIVA1	4.27008	0.901554
04.3-DOME	FXR2	3.7962	0.893782
04.3-DOME	ARF5	3.72395	0.893782
04.3-DOME	SRSF9	3.48122	0.890328
04.3-DOME	MAGOH	3.24163	0.889465
04.3-DOME	CASP8AP2	4.83216	0.887737
04.3-DOME	CNOT6A	4.13457	0.887737
04.3-DOME	SEPT8A	3.66026	0.887737
04.3-DOME	POLD3	3.46389	0.886874
04.3-DOME	RNF19A	4.79581	0.885147
04.3-DOME	TDGF1	4.49368	0.885147
04.3-DOME	SI:CH211-51E12.7	3.18346	0.885147
04.3-DOME	SRRT	3.27514	0.882556
04.3-DOME	SI:DKEY-16P21.8	3.53981	0.879102
04.3-DOME	NOP58	3.30968	0.876511
04.3-DOME	STM	3.1942	0.876511
04.3-DOME	ACIN1B	3.69562	0.873921
04.3-DOME	CNP	3.96283	0.864421
04.3-DOME	BC2	3.42028	0.860104
04.3-DOME	BAZ1B	3.97543	0.856649
04.3-DOME	SEC62	3.29424	0.856649
04.3-DOME	TAF13	3.28631	0.849741
04.3-DOME	NAA15A	3.3629	0.848014
04.3-DOME	SF3B5	3.2466	0.848014
04.3-DOME	MYCLA	3.37215	0.843696
04.3-DOME	G3BP1	3.32419	0.843696
04.3-DOME	NCAPD2	3.52436	0.841105
04.3-DOME	HSPA5	3.66941	0.839378
04.3-DOME	MSNA	3.42922	0.839378
04.3-DOME	MID1IP1L	5.48551	0.837651
04.3-DOME	PAIP2B	2.89377	0.823834
04.3-DOME	GNB1B	3.22726	0.821244
04.3-DOME	NOTO	4.2658	0.816062
04.3-DOME	TAF15	2.939	0.813472
04.3-DOME	DKC1	2.69383	0.806563
04.3-DOME	TOP1L	2.93595	0.805699
04.3-DOME	SOX11A	3.23561	0.803972
04.3-DOME	SI:ZFOS-44A5.1	3.53894	0.799655
04.3-DOME	SRP14	3.01291	0.799655
04.3-DOME	SEPT6	2.96302	0.799655
04.3-DOME	BCKDK	3.25904	0.792746
04.3-DOME	MYCH	3.22357	0.791883
04.3-DOME	DDX39AA	2.69361	0.785838
04.3-DOME	GTF2H5	3.28182	0.784111
04.3-DOME	GNG5	2.8786	0.778929
04.3-DOME	SOX3	2.79548	0.774611
04.3-DOME	TPX2	3.64395	0.773748
04.3-DOME	UHRF1	3.24704	0.771157
04.3-DOME	GNAIA	3.09363	0.76943
04.3-DOME	NKAP	2.92764	0.767703
04.3-DOME	SNRNP27	2.96091	0.759067
04.3-DOME	MAP1LC3B	2.9956	0.755613
04.3-DOME	CALR3B	3.10594	0.746978
04.3-DOME	SZRD1	2.75315	0.746978
04.3-DOME	IRF2A	3.00264	0.744387
04.3-DOME	FUCA1.1	3.13135	0.712435
04.3-DOME	ELL2	3.20066	0.698618
04.3-DOME	SHISA2	2.78088	0.692573
04.3-DOME	METAP2B	2.5052	0.669257
04.3-DOME	SMC4	2.54641	0.658031
04.3-DOME	SNRPA	2.39738	0.657168
04.3-DOME	BTG2	2.96973	0.65544
04.3-DOME	DNAJB1B	2.65356	0.65285
04.3-DOME	ANKRD11	2.58474	0.645078
04.3-DOME	ZGC:77056	2.57081	0.639033
04.3-DOME	BCL2L12	2.99073	0.637306
04.3-DOME	DHX16	2.49071	0.636442
04.3-DOME	NPM2B	2.61968	0.633851
04.3-DOME	CST3	2.66793	0.609672
04.3-DOME	PRPF3	2.47239	0.605354
04.3-DOME	HSD17B12A	3.44925	0.603627
04.3-DOME	LIG1	2.37324	0.597582
04.3-DOME	BZW1A	2.38019	0.592401
04.3-DOME	SI:CH1073-190K2.1	2.98878	0.588083
04.3-DOME	EPCAM	2.756	0.585492
04.3-DOME	CDCA8	2.23707	0.584629
04.3-DOME	CDK2AP2	2.29136	0.582902
04.3-DOME	SNAI1A	2.30058	0.567358
04.3-DOME	NHP2	2.21088	0.567358
04.3-DOME	XBP1	2.51797	0.563903
04.3-DOME	RDH10B	2.23995	0.55095
04.3-DOME	ALDH9A1A.1	2.25685	0.546632
04.3-DOME	CMTM6	2.22584	0.546632
04.3-DOME	API5	2.19649	0.544905
04.3-DOME	SNRPD3L	2.18014	0.544905
04.3-DOME	SF3A3	2.19541	0.535406
04.3-DOME	CBX1A	2.09724	0.534542
04.3-DOME	CDC42L	2.15779	0.533679
04.3-DOME	ILF2	2.13562	0.516408
04.3-DOME	FAM76B	2.16611	0.507772
04.3-DOME	PNRC2	2.20284	0.505181
04.3-DOME	SRRM2	2.20141	0.501727
04.8-30%	MARCKSL1B	4.61321	1
04.8-30%	SNRPD3	6.43631	0.998637
04.8-30%	DDX5	5.93114	0.998637
04.8-30%	RBM4.3	4.2248	0.998637
04.8-30%	HNRNPA0L	3.93926	0.998637
04.8-30%	CTSLA	6.21896	0.997273
04.8-30%	AIF1L	5.33643	0.997273
04.8-30%	POU5F3	5.74495	0.996592
04.8-30%	CALM1A	5.34883	0.996592
04.8-30%	SEC61B	5.21133	0.99591
04.8-30%	DLEU7	7.74774	0.993865
04.8-30%	SNRPC	4.51559	0.993865
04.8-30%	ATP5G1	5.71204	0.99182
04.8-30%	GLULB	8.19658	0.991138
04.8-30%	NPC2	6.03282	0.990457
04.8-30%	H1M	6.47246	0.989093
04.8-30%	RCC1	6.44165	0.988412
04.8-30%	CCNA2	5.87677	0.98773
04.8-30%	CDCA7A	5.39748	0.987048
04.8-30%	SI:DKEYP-114G9.1	5.30722	0.987048
04.8-30%	SRSF5A	4.88312	0.986367
04.8-30%	BZW1B	4.76989	0.985685
04.8-30%	CALM2A	4.74641	0.985685
04.8-30%	CTSBA	6.64082	0.985003
04.8-30%	DYNLL2B	4.91991	0.984322
04.8-30%	DYNLL2A	5.12746	0.98364
04.8-30%	HMGB3B	4.3087	0.98364
04.8-30%	PSAP	4.8737	0.982958
04.8-30%	DDX39AB	4.40613	0.982958
04.8-30%	HNRNPABB	4.40484	0.982277
04.8-30%	S100A1	4.46918	0.981595
04.8-30%	MPLKIP	6.44121	0.980913
04.8-30%	SI:DKEY-42I9.4	5.27087	0.980232
04.8-30%	EIF4EBP3L	4.90937	0.980232
04.8-30%	TBX16	4.82496	0.980232
04.8-30%	CSTF1	4.90304	0.97955
04.8-30%	CHTOPA	4.88397	0.97955
04.8-30%	PRTFDC1	4.76147	0.978868
04.8-30%	SI:CH1073-80I24.3	6.66542	0.977505
04.8-30%	SI:DKEY-228B2.6	5.92371	0.976823
04.8-30%	UBE2G1B	4.70875	0.976142
04.8-30%	CFL1L	4.42672	0.97546
04.8-30%	GYG1A	5.38766	0.974097
04.8-30%	SETD8B	4.98741	0.973415
04.8-30%	NNR	5.92688	0.972052
04.8-30%	SI:DKEY-68O6.5	5.73577	0.972052
04.8-30%	CHMP2BB	5.31235	0.972052
04.8-30%	FOPNL	6.46287	0.970007
04.8-30%	YPEL3	5.87457	0.970007
04.8-30%	RBM7	5.58791	0.969325
04.8-30%	CTCF	5.111	0.969325
04.8-30%	FDX1	5.96402	0.968643
04.8-30%	DNAJB1B	5.90973	0.967962
04.8-30%	EFHD1	4.80386	0.967962
04.8-30%	AVD	5.04431	0.96728
04.8-30%	STM	3.49423	0.96728
04.8-30%	TIFA	6.83243	0.964554
04.8-30%	GAPDH	5.11055	0.964554
04.8-30%	PTTG1	4.8527	0.962509
04.8-30%	ASB11	6.72602	0.959782
04.8-30%	H3F3A	3.35643	0.9591
04.8-30%	RAC1A	4.64613	0.958419
04.8-30%	ANXA5B	5.05611	0.954329
04.8-30%	CDC6	4.4344	0.952965
04.8-30%	CCNE1	5.71893	0.951602
04.8-30%	CCNB1	4.18153	0.950239
04.8-30%	SF3B5	3.92968	0.948194
04.8-30%	SDE2	4.60484	0.947512
04.8-30%	MKRN4	5.36279	0.945467
04.8-30%	CDT1	4.99039	0.944785
04.8-30%	LAMP2	4.91623	0.944104
04.8-30%	LMNB1	4.47894	0.944104
04.8-30%	SI:CH211-173M16.2	5.72222	0.94274
04.8-30%	PHO	4.11996	0.942059
04.8-30%	SNRPB2	3.95286	0.93865
04.8-30%	ZNF576.2	4.10825	0.937969
04.8-30%	CSTF3	4.12554	0.937287
04.8-30%	OCLNA	5.1397	0.935924
04.8-30%	SNRPA1	4.19264	0.935242
04.8-30%	STMN1A	3.5445	0.93456
04.8-30%	SI:DKEY-13I19.8	5.12345	0.931834
04.8-30%	POLR3GLA	4.48258	0.931834
04.8-30%	GOLGA7	3.85342	0.931152
04.8-30%	SI:CH211-262H13.3	4.22994	0.93047
04.8-30%	BSG	3.92249	0.93047
04.8-30%	UBE2NA	3.59934	0.93047
04.8-30%	DDX19	3.7857	0.928425
04.8-30%	CKBB	4.68321	0.927744
04.8-30%	MOB1BB	5.08336	0.927062
04.8-30%	P4HB	4.52054	0.927062
04.8-30%	SI:CH73-52F24.4	4.24042	0.927062
04.8-30%	BUD31	3.68411	0.92638
04.8-30%	TTC31	4.02079	0.925017
04.8-30%	SUMO3B	3.47157	0.925017
04.8-30%	SI:CH211-197H24.6	3.71603	0.923654
04.8-30%	SAP30BP	3.88555	0.92229
04.8-30%	GNG5	3.65233	0.92229
04.8-30%	H2AFVA	3.67794	0.920245
04.8-30%	TMED2	3.60016	0.919564
04.8-30%	ID1	3.39055	0.919564
04.8-30%	ERH	3.42342	0.917519
04.8-30%	ZFAND5B	4.32161	0.916155
04.8-30%	SAP18	3.4425	0.913429
04.8-30%	MAD1L1	4.58058	0.912747
04.8-30%	PSME3	4.1	0.912747
04.8-30%	NPEPL1	4.00741	0.912065
04.8-30%	SETD8A	3.83049	0.911384
04.8-30%	SPINT2	4.44635	0.910702
04.8-30%	BZW1A	3.71471	0.907975
04.8-30%	GDF3	4.96029	0.906612
04.8-30%	DNAJC1	4.04086	0.90593
04.8-30%	ATP2B1A	4.48924	0.905249
04.8-30%	TCEA1	3.41551	0.905249
04.8-30%	CAPNS1A	3.96978	0.903885
04.8-30%	PTPN2B	4.22804	0.903204
04.8-30%	SALL4	4.77341	0.90184
04.8-30%	BLF	5.24116	0.898432
04.8-30%	AP1S3B	4.39668	0.898432
04.8-30%	PPP1R2	4.32479	0.898432
04.8-30%	KPNA4	3.67161	0.897751
04.8-30%	BANF1	3.25834	0.897751
04.8-30%	GPT2	4.53411	0.897069
04.8-30%	SUB1B	4.37137	0.897069
04.8-30%	NANOG	4.48952	0.895706
04.8-30%	SERPINE2	4.40942	0.893661
04.8-30%	SOX3	4.72801	0.892979
04.8-30%	THOC7	3.67349	0.892979
04.8-30%	LRWD1	3.87589	0.892297
04.8-30%	POLR2I	3.84431	0.892297
04.8-30%	FBXO5	3.6965	0.888889
04.8-30%	CXCR4B	5.63563	0.888207
04.8-30%	SNRPA	3.14057	0.886844
04.8-30%	STRAP	3.72971	0.886162
04.8-30%	VOX	4.2387	0.884799
04.8-30%	HNRNPA0B	2.87515	0.884799
04.8-30%	EPCAM	4.30471	0.884117
04.8-30%	GTF2A1	4.26592	0.884117
04.8-30%	FXYD6L	3.70333	0.882754
04.8-30%	ALDOB	3.43278	0.881391
04.8-30%	ZGC:173742	5.04478	0.880709
04.8-30%	GKAP1	3.9943	0.880027
04.8-30%	LARP7	3.85668	0.880027
04.8-30%	SNRPD3L	3.01885	0.879346
04.8-30%	CENPW	3.71236	0.877982
04.8-30%	DYNLL1	3.25994	0.877982
04.8-30%	FAM60AL	3.86164	0.877301
04.8-30%	BRD3A	3.20159	0.874574
04.8-30%	ZGC:55413	3.96477	0.873892
04.8-30%	RNF185	3.82221	0.873211
04.8-30%	CXCR4A	4.62459	0.871166
04.8-30%	BTF3L4	3.53691	0.870484
04.8-30%	SRP54	3.43972	0.869802
04.8-30%	SOX11B	3.41131	0.869802
04.8-30%	AP1S1	3.61702	0.868439
04.8-30%	ABHD10B	4.15677	0.867757
04.8-30%	ACP5A	4.54237	0.866394
04.8-30%	SNRNP27	3.44792	0.863667
04.8-30%	YIPF5	4.23373	0.859577
04.8-30%	CITED4B	3.99779	0.858896
04.8-30%	POLD3	3.73716	0.858896
04.8-30%	MAF1	3.62277	0.858214
04.8-30%	TIA1L	3.4441	0.858214
04.8-30%	SIVA1	3.94185	0.856851
04.8-30%	RAP1AA	3.37895	0.854806
04.8-30%	PPP1R7	3.67385	0.853442
04.8-30%	RBMX	3.21956	0.852761
04.8-30%	CCNG1	3.3164	0.852079
04.8-30%	NHP2	3.16266	0.852079
04.8-30%	GTF2H5	3.51988	0.850716
04.8-30%	PTP4A2B	3.62182	0.850034
04.8-30%	SI:DKEY-16P21.8	3.2876	0.847989
04.8-30%	SI:ZFOS-44A5.1	4.37304	0.846626
04.8-30%	AKIRIN1	3.29952	0.845944
04.8-30%	FAM46BA	3.5479	0.845262
04.8-30%	ZGC:77118	4.04689	0.843899
04.8-30%	SI:CH211-195B21.5	3.2484	0.843899
04.8-30%	OAZ1A	3.32667	0.841854
04.8-30%	TAF13	3.28505	0.841854
04.8-30%	ENY2	3.19842	0.841854
04.8-30%	SERINC1	3.46831	0.840491
04.8-30%	UBE2G1A	3.65334	0.839127
04.8-30%	SRP14	3.21789	0.839127
04.8-30%	UCK2A	3.95388	0.837764
04.8-30%	SGUT1	3.70392	0.837764
04.8-30%	ARPC1A	3.66075	0.837082
04.8-30%	DCTPP1	3.83057	0.836401
04.8-30%	NAP1L4A	3.45025	0.835037
04.8-30%	NPM2B	3.45885	0.832993
04.8-30%	SLC16A3	4.29578	0.830266
04.8-30%	SI:CH73-299H12.3	4.12697	0.828221
04.8-30%	CCNA1	4.09129	0.828221
04.8-30%	AKAP12B	3.19557	0.827539
04.8-30%	DIS3L2	3.81396	0.826858
04.8-30%	SZRD1	3.07186	0.826858
04.8-30%	HNRNPUB	3.11663	0.825494
04.8-30%	NAA15A	3.39229	0.824131
04.8-30%	GMNN	3.25208	0.823449
04.8-30%	GNAIA	3.37739	0.820723
04.8-30%	CD2BP2	3.0009	0.818678
04.8-30%	ACIN1B	2.95675	0.817996
04.8-30%	FAM212AA	6.30098	0.816633
04.8-30%	ZGC:162944	3.52735	0.811179
04.8-30%	RPA3	3.26593	0.808453
04.8-30%	ZIC2B	3.18509	0.807089
04.8-30%	ALDH9A1A.1	3.24319	0.805726
04.8-30%	PRPF31	3.17583	0.804363
04.8-30%	NAA10	3.18375	0.802318
04.8-30%	EIF2S1A	2.85905	0.799591
04.8-30%	VGLL4L	4.39919	0.798909
04.8-30%	VAMP3	3.03774	0.795501
04.8-30%	MAP1LC3B	3.19908	0.794819
04.8-30%	MYCH	3.43612	0.792774
04.8-30%	SPAG7	3.29258	0.792774
04.8-30%	ZGC:113886	4.16699	0.792093
04.8-30%	ATP1B3B	3.41959	0.791411
04.8-30%	SI:CH211-7C8.2	3.10716	0.791411
04.8-30%	WASF2	3.49986	0.790729
04.8-30%	PCBP2	2.98856	0.788684
04.8-30%	SEPT8A	3.1701	0.783913
04.8-30%	ZGC:101744	3.40858	0.783231
04.8-30%	CCNB2	3.15007	0.777778
04.8-30%	XRN2	3.29521	0.777096
04.8-30%	F11R.1	3.62522	0.776414
04.8-30%	DDX39AA	2.79646	0.775733
04.8-30%	HM13	3.13804	0.771643
04.8-30%	ILF2	2.68505	0.767553
04.8-30%	TIA1	2.98447	0.764145
04.8-30%	PLRG1	3.11484	0.760736
04.8-30%	PINX1	2.99024	0.760055
04.8-30%	HABP4	3.41136	0.75801
04.8-30%	CABZ01070258.1	2.89121	0.757328
04.8-30%	POLR2GL	2.95263	0.756646
04.8-30%	SEPT6	2.8732	0.755965
04.8-30%	CLDND	3.43223	0.754601
04.8-30%	PDIA3	3.05726	0.753238
04.8-30%	BRD2A	2.90158	0.750511
04.8-30%	HSPD1	2.86272	0.74574
04.8-30%	ZNF395A	3.13008	0.745058
04.8-30%	THOC3	3.00235	0.742331
04.8-30%	SRSF7A	2.77263	0.740286
04.8-30%	SYF2	2.7845	0.739605
04.8-30%	TXNL4A	2.86879	0.738241
04.8-30%	SSB	2.86906	0.736878
04.8-30%	YWHAZ	2.7081	0.731425
04.8-30%	BC2	2.83373	0.728698
04.8-30%	G3BP1	2.71974	0.728698
04.8-30%	THY1	3.55622	0.727335
04.8-30%	THOC2	2.95905	0.725971
04.8-30%	BAMBIA	3.37471	0.72529
04.8-30%	PPIH	2.82731	0.723926
04.8-30%	ANP32B	2.50449	0.723245
04.8-30%	RBM22	2.67085	0.719836
04.8-30%	VED	3.2298	0.71302
04.8-30%	ARF5	2.80618	0.712338
04.8-30%	IRF2A	2.90063	0.710975
04.8-30%	AHCYL2	2.90307	0.708248
04.8-30%	SRSF2A	2.56552	0.708248
04.8-30%	CCNE2	2.74422	0.705521
04.8-30%	MAGOH	2.67153	0.70484
04.8-30%	CBX1A	2.53576	0.700068
04.8-30%	MYCLA	2.88394	0.697342
04.8-30%	PRKRIP1	2.67416	0.694615
04.8-30%	IDE	2.93768	0.687117
04.8-30%	SNW1	2.539	0.683027
04.8-30%	PRC1A	2.80382	0.674847
04.8-30%	CD9B	3.07565	0.672802
04.8-30%	BLCAP	2.79848	0.67212
04.8-30%	SEPT15	2.64716	0.671438
04.8-30%	MAP1LC3C	3.10929	0.66803
04.8-30%	ABRACL	2.63623	0.66803
04.8-30%	CDH1	3.04321	0.666667
04.8-30%	CDC20	2.60858	0.665303
04.8-30%	SMC4	2.65557	0.664622
04.8-30%	SRRT	2.51205	0.662577
04.8-30%	SMAD5	2.72796	0.661213
04.8-30%	MEX3B	2.5273	0.661213
04.8-30%	CCND1	2.42801	0.65985
04.8-30%	UHRF1	2.67989	0.659168
04.8-30%	SOX11A	2.59123	0.658487
04.8-30%	ZGC:77056	2.57625	0.653715
04.8-30%	RNF19A	2.95913	0.653033
04.8-30%	RBPMS2B	2.88963	0.650988
04.8-30%	CCDC9	2.61181	0.650307
04.8-30%	YWHAQA	2.65221	0.645535
04.8-30%	SF3B4	2.41651	0.64349
04.8-30%	SI:CH211-214J24.10	2.59136	0.642808
04.8-30%	PPP4R2B	2.63767	0.642127
04.8-30%	SEC62	2.55361	0.642127
04.8-30%	CMTM6	2.4699	0.642127
04.8-30%	SOX19A	1.77394	0.638718
04.8-30%	TRA2A	2.32161	0.636673
04.8-30%	SF3A3	2.4578	0.630539
04.8-30%	RBM8A	2.32146	0.625767
04.8-30%	PPM1G	2.37279	0.623722
04.8-30%	ZGC:92818	2.52674	0.621677
04.8-30%	FAF2	2.57801	0.620995
04.8-30%	UBE2D2	2.42538	0.619632
04.8-30%	ZGC:158852	3.04427	0.61895
04.8-30%	BCL2L12	2.98996	0.617587
04.8-30%	RTF1	2.4732	0.616224
04.8-30%	SUPT6H	2.49021	0.611452
04.8-30%	CDCA7B	2.48864	0.611452
04.8-30%	RDH10B	2.53304	0.608044
04.8-30%	CNP	2.53243	0.60668
04.8-30%	ALYREF	2.30419	0.603954
04.8-30%	SI:CH211-69G19.2	2.21786	0.603272
04.8-30%	PNRC2	2.50426	0.60259
04.8-30%	CDK2AP2	2.42685	0.60259
04.8-30%	SLBP	2.18186	0.599864
04.8-30%	HER7	3.05564	0.597819
04.8-30%	NME2B.1	2.39982	0.597819
04.8-30%	PRPF3	2.4185	0.591002
04.8-30%	TPM3	2.45781	0.59032
04.8-30%	TP53	2.4318	0.589639
04.8-30%	BCKDK	2.42751	0.589639
04.8-30%	PTBP1B	2.35575	0.588957
04.8-30%	HIGD1A	2.79587	0.587594
04.8-30%	ZGC:91910	2.36806	0.584185
04.8-30%	ZC3H18	2.43091	0.582822
04.8-30%	SYNCRIPL	2.43505	0.579414
04.8-30%	NAA40	2.36425	0.579414
04.8-30%	PAIP2B	2.16778	0.57805
04.8-30%	SI:CH211-132B12.8	2.62445	0.576005
04.8-30%	FOXD5	2.13395	0.56987
04.8-30%	CTSS2.1	2.59637	0.568507
04.8-30%	STK35L	2.51135	0.568507
04.8-30%	MPHOSPH8	2.37505	0.565099
04.8-30%	EHMT1B	2.38785	0.561691
04.8-30%	SLTM	2.23968	0.561691
04.8-30%	PFN2	2.44306	0.556919
04.8-30%	VRTN	2.54322	0.554874
04.8-30%	FXR2	2.34239	0.554874
04.8-30%	MARCKSL1A	2.14396	0.553511
04.8-30%	SI:CH211-288G17.3	2.1155	0.551466
04.8-30%	SI:CH1073-190K2.1	2.73034	0.548739
04.8-30%	NKAP	2.22887	0.547376
04.8-30%	MT2	2.4645	0.546012
04.8-30%	FBXO2	2.32541	0.538514
04.8-30%	SLU7	2.2447	0.534424
04.8-30%	HNRNPA1B	2.16897	0.531697
04.8-30%	FAUB	2.29707	0.529652
04.8-30%	SF3B2	2.07768	0.524881
04.8-30%	HN1B	2.2688	0.522836
04.8-30%	DIDO1	2.05167	0.522154
04.8-30%	SARNP	2.17549	0.521472
04.8-30%	NASP	2.04123	0.518064
04.8-30%	RBM26	2.29691	0.516019
04.8-30%	CDC42L	2.16744	0.516019
04.8-30%	SSBP3B	2.0914	0.509202
04.8-30%	ARF2A	2.20105	0.507839
04.8-30%	ATP1B1A	1.91512	0.507157
04.8-30%	PNN	2.01539	0.501704
04.8-30%	RAD21A	2.07071	0.501022
05.3-50%	MARCKSL1B	4.65576	0.9993
05.3-50%	POU5F3	5.20789	0.997026
05.3-50%	DYNLL1	5.04671	0.994752
05.3-50%	LRWD1	5.39869	0.992477
05.3-50%	STM	4.36483	0.991952
05.3-50%	DYNLL2A	5.17443	0.989153
05.3-50%	SNRPD3	4.31539	0.988803
05.3-50%	HNRNPA0L	3.88225	0.987579
05.3-50%	CTSLA	4.34825	0.982855
05.3-50%	HNRNPA1B	3.90463	0.978831
05.3-50%	HNRNPABB	3.56245	0.976907
05.3-50%	DDX5	4.73363	0.974808
05.3-50%	CALM1A	4.30005	0.974283
05.3-50%	SNRPC	3.96301	0.972008
05.3-50%	TTC31	5.14449	0.970784
05.3-50%	NNR	6.47115	0.969909
05.3-50%	H3F3A	3.86741	0.966935
05.3-50%	PHO	4.8513	0.957838
05.3-50%	CDCA7A	4.57646	0.956788
05.3-50%	AIF1L	4.24216	0.952764
05.3-50%	CCNG1	4.16106	0.944542
05.3-50%	CTCF	4.75275	0.940868
05.3-50%	HMGB3B	3.5715	0.939993
05.3-50%	SI:DKEY-68O6.5	4.7392	0.939468
05.3-50%	BRD3A	3.76563	0.938943
05.3-50%	EIF4EBP3L	3.95893	0.937719
05.3-50%	CHTOPA	3.96323	0.934745
05.3-50%	SI:DKEYP-114G9.1	4.44969	0.931246
05.3-50%	CCNA2	4.63121	0.929146
05.3-50%	RCC1	4.83207	0.928446
05.3-50%	SI:CH1073-80I24.3	6.15662	0.926872
05.3-50%	PSAP	3.94709	0.926172
05.3-50%	FBXO5	4.59394	0.925122
05.3-50%	ACIN1B	3.80414	0.918474
05.3-50%	DLEU7	4.73067	0.9169
05.3-50%	DYNLL2B	4.42673	0.916375
05.3-50%	PNRC2	3.68843	0.916375
05.3-50%	RBMX	3.49091	0.91515
05.3-50%	SETD8B	3.83229	0.905003
05.3-50%	POLR3GLA	4.6866	0.904304
05.3-50%	S100A1	3.41696	0.903079
05.3-50%	SOX3	3.88016	0.895731
05.3-50%	SI:DKEY-228B2.6	4.38062	0.891183
05.3-50%	HNRNPA0B	3.4788	0.890483
05.3-50%	ASB11	6.37256	0.889608
05.3-50%	DDX19	3.55275	0.888733
05.3-50%	ATP2B1A	4.415	0.887159
05.3-50%	EFHD1	3.72803	0.88261
05.3-50%	CALM2A	3.43509	0.881211
05.3-50%	KHDRBS1A	3.15213	0.879811
05.3-50%	TMED2	3.22259	0.877537
05.3-50%	CFL1L	3.4014	0.876487
05.3-50%	SRSF5A	3.62615	0.875612
05.3-50%	NPC2	4.07843	0.870889
05.3-50%	CCND1	3.26716	0.86809
05.3-50%	SDE2	3.79648	0.86599
05.3-50%	TCEA1	3.21603	0.86529
05.3-50%	CXCR4B	4.84476	0.864591
05.3-50%	SUMO3B	3.25019	0.864591
05.3-50%	DDX39AB	3.34814	0.863366
05.3-50%	RBM4.3	3.45409	0.853044
05.3-50%	CSTF1	3.68966	0.851819
05.3-50%	CSTF3	3.63105	0.847621
05.3-50%	ALDOB	3.40875	0.846221
05.3-50%	ZNF576.2	3.54484	0.845521
05.3-50%	FAM46BA	3.98494	0.843772
05.3-50%	PRTFDC1	3.26534	0.836424
05.3-50%	ALYREF	3.04106	0.835374
05.3-50%	SI:CH211-173M16.2	4.34069	0.833275
05.3-50%	DNAJB1B	4.6823	0.8324
05.3-50%	TOP1L	3.28676	0.831526
05.3-50%	OCLNA	4.21164	0.830476
05.3-50%	UBE2NA	3.09541	0.829076
05.3-50%	SNRPA	2.74799	0.828726
05.3-50%	CBX1A	3.15071	0.824003
05.3-50%	SNRPB2	3.20605	0.822778
05.3-50%	NPEPL1	3.51441	0.822078
05.3-50%	UBE2G1B	3.23225	0.820854
05.3-50%	ANXA5B	3.80734	0.818929
05.3-50%	RAC1A	3.50139	0.81718
05.3-50%	HNRNPUB	3.31457	0.813506
05.3-50%	RTF1	3.43198	0.813156
05.3-50%	TBX16	3.98904	0.809832
05.3-50%	SI:DKEY-42I9.4	3.31189	0.807558
05.3-50%	MPLKIP	3.97607	0.807033
05.3-50%	CD2BP2	3.025	0.801959
05.3-50%	GPT2	3.58827	0.80161
05.3-50%	SNRPD3L	2.70543	0.79951
05.3-50%	H1M	4.12204	0.795836
05.3-50%	ZIC2B	3.0444	0.795486
05.3-50%	KPNA4	3.34777	0.794262
05.3-50%	SI:CH211-69G19.2	3.01152	0.793912
05.3-50%	CDC6	3.47008	0.793387
05.3-50%	SRRT	2.93622	0.790588
05.3-50%	CCDC9	3.42616	0.789888
05.3-50%	PTP4A2B	3.1863	0.789538
05.3-50%	FXYD6L	3.22575	0.78254
05.3-50%	UHRF1	3.30664	0.781491
05.3-50%	THOC2	3.27346	0.775717
05.3-50%	STMN1A	2.66418	0.775017
05.3-50%	IRF2A	3.29694	0.774668
05.3-50%	ERH	2.79483	0.769244
05.3-50%	SI:CH211-195B21.5	2.89596	0.768195
05.3-50%	CDT1	3.19136	0.766795
05.3-50%	EIF2S1A	2.65763	0.766795
05.3-50%	H2AFVA	2.77681	0.76592
05.3-50%	CABZ01070258.1	2.56993	0.765395
05.3-50%	NAA15A	3.08042	0.765045
05.3-50%	CCNB1	3.12862	0.764521
05.3-50%	SEC61B	2.953	0.763121
05.3-50%	CXCR4A	3.60933	0.761721
05.3-50%	BSG	3.01409	0.758922
05.3-50%	SI:CH1073-190K2.1	3.79135	0.758572
05.3-50%	TIA1L	2.92658	0.756123
05.3-50%	MAP1LC3B	3.06807	0.755248
05.3-50%	SETD8A	2.96193	0.753149
05.3-50%	ZFAND5B	3.10997	0.7514
05.3-50%	DIDO1	3.11349	0.747376
05.3-50%	CHMP2BB	3.37456	0.743702
05.3-50%	FOXD5	2.83211	0.742827
05.3-50%	SLBP	2.7449	0.740903
05.3-50%	SI:CH211-262H13.3	2.93848	0.737929
05.3-50%	SI:CH211-197H24.6	2.82105	0.737579
05.3-50%	IDE	3.03885	0.737229
05.3-50%	NAP1L4A	3.08382	0.736529
05.3-50%	SI:DKEY-67C22.2	3.01129	0.735479
05.3-50%	ID1	1.55829	0.73338
05.3-50%	SI:CH73-52F24.4	3.23172	0.729531
05.3-50%	PTPN2B	3.15963	0.728481
05.3-50%	HSPD1	2.80971	0.724283
05.3-50%	FDX1	3.3176	0.724108
05.3-50%	SYF2	2.66186	0.721659
05.3-50%	CAPNS1A	3.14036	0.71781
05.3-50%	YWHAZ	2.64393	0.71781
05.3-50%	AVD	3.11196	0.717285
05.3-50%	ALDH9A1A.1	2.87166	0.71571
05.3-50%	NAA40	2.73126	0.712911
05.3-50%	GYG1A	3.09179	0.712736
05.3-50%	ATP1B1A	2.56994	0.712736
05.3-50%	GLULB	3.7911	0.712036
05.3-50%	CTSBA	3.24826	0.711512
05.3-50%	HSP90AA1.2	4.37704	0.710987
05.3-50%	SEC62	2.90305	0.708537
05.3-50%	SF3A3	2.64776	0.708188
05.3-50%	YPEL3	3.18353	0.705913
05.3-50%	POLR2GL	2.68323	0.705388
05.3-50%	CCNE1	3.38357	0.705213
05.3-50%	P4HB	2.89144	0.705038
05.3-50%	ZGC:77056	2.62616	0.702939
05.3-50%	MAD1L1	3.4059	0.702064
05.3-50%	FAUB	2.75828	0.70014
05.3-50%	RBM22	2.56999	0.696466
05.3-50%	ATP1B3B	3.16409	0.695066
05.3-50%	SI:ZFOS-44A5.1	3.79236	0.694892
05.3-50%	LAMP2	3.17058	0.694542
05.3-50%	PTTG1	2.90096	0.694542
05.3-50%	SAP30BP	2.72338	0.693317
05.3-50%	MPHOSPH8	2.71922	0.690343
05.3-50%	GNG5	2.61989	0.686669
05.3-50%	SAP18	2.55889	0.684395
05.3-50%	LARP7	2.80524	0.68387
05.3-50%	PRPF3	2.90597	0.68352
05.3-50%	SOX19A	1.5062	0.68177
05.3-50%	GOLGA7	2.62315	0.679846
05.3-50%	PCBP2	2.63779	0.679321
05.3-50%	XRN2	3.01207	0.678796
05.3-50%	CITED4B	2.06755	0.678097
05.3-50%	BZW1B	2.82178	0.677747
05.3-50%	SPINT2	3.07514	0.676522
05.3-50%	AP1S1	2.70022	0.674948
05.3-50%	RBM7	3.09648	0.674773
05.3-50%	NASP	2.65795	0.673373
05.3-50%	ANP32B	2.34952	0.6676
05.3-50%	RNF19A	2.94271	0.667425
05.3-50%	SRP54	2.54393	0.666025
05.3-50%	PPIG	2.61003	0.664976
05.3-50%	PRPF31	2.54535	0.663226
05.3-50%	AKAP12B	3.30602	0.659902
05.3-50%	PRPF40A	2.55384	0.659027
05.3-50%	SERPINE2	2.8685	0.657103
05.3-50%	ZGC:110425	0.631782	0.655528
05.3-50%	MKRN4	3.22742	0.654304
05.3-50%	ABHD10B	2.74087	0.653954
05.3-50%	DIS3L2	3.1573	0.653429
05.3-50%	GAPDH	2.96278	0.652204
05.3-50%	TRA2A	2.38392	0.651505
05.3-50%	TP53INP2	2.63801	0.65063
05.3-50%	SF3B2	2.48033	0.65028
05.3-50%	FAM212AA	4.10439	0.648006
05.3-50%	DDX23	2.53601	0.648006
05.3-50%	GNAIA	2.6031	0.647656
05.3-50%	SRSF7A	2.45638	0.646256
05.3-50%	METAP2B	2.47937	0.641183
05.3-50%	ARF5	2.42824	0.641183
05.3-50%	CCNE2	2.54815	0.639958
05.3-50%	FOPNL	3.11001	0.639433
05.3-50%	PPM1G	2.56569	0.638383
05.3-50%	NHP2	2.33139	0.637859
05.3-50%	VED	2.3969	0.63436
05.3-50%	KIAA0101	2.21906	0.633135
05.3-50%	SUPT6H	2.726	0.631735
05.3-50%	RBM26	2.67316	0.631386
05.3-50%	ANKRD11	2.47689	0.629286
05.3-50%	ZNF395A	2.5586	0.628237
05.3-50%	SSRP1A	2.44641	0.625612
05.3-50%	MKI67	2.50938	0.624038
05.3-50%	ARF2A	2.41099	0.621938
05.3-50%	ELAVL1	2.31415	0.619489
05.3-50%	THOC7	2.50911	0.618964
05.3-50%	NOP58	2.2035	0.613716
05.3-50%	AHCYL2	2.51638	0.613541
05.3-50%	RAP1AA	2.39615	0.612841
05.3-50%	BZW1A	2.35851	0.612666
05.3-50%	DEK	2.53345	0.611092
05.3-50%	SNRNP27	2.36593	0.609692
05.3-50%	NCAPD2	2.40958	0.608293
05.3-50%	ATP5G1	2.65546	0.607068
05.3-50%	NKAP	2.39252	0.606193
05.3-50%	DDX39AA	2.26517	0.605843
05.3-50%	DHX16	2.32071	0.605668
05.3-50%	TIFA	2.98418	0.604794
05.3-50%	CDC20	2.40037	0.604444
05.3-50%	RNF185	2.462	0.603394
05.3-50%	BAMBIA	2.2169	0.602169
05.3-50%	SI:DKEY-66I24.9	2.24613	0.600595
05.3-50%	BC2	2.40731	0.59902
05.3-50%	ZGC:162944	2.39291	0.597096
05.3-50%	SEPT8A	2.46636	0.595171
05.3-50%	SF3B5	2.20244	0.594822
05.3-50%	KHDRBS1B	2.39427	0.592547
05.3-50%	ANP32E	2.03243	0.592022
05.3-50%	SI:CH73-299H12.3	2.92893	0.591323
05.3-50%	PSME3	2.43004	0.589223
05.3-50%	SI:CH211-161H7.4	2.36988	0.589223
05.3-50%	SZRD1	2.41735	0.586599
05.3-50%	MYCLA	2.46157	0.585549
05.3-50%	SERINC1	2.32589	0.584675
05.3-50%	BUD31	2.26157	0.582225
05.3-50%	SPAG7	2.45963	0.579601
05.3-50%	GTF2A1	2.71427	0.578901
05.3-50%	FXR2	2.42854	0.578726
05.3-50%	DNAJC1	2.56183	0.578376
05.3-50%	EPCAM	2.80451	0.577502
05.3-50%	SLC37A2	2.39642	0.576977
05.3-50%	XPC	2.40521	0.575752
05.3-50%	PPP1R2	2.57569	0.575577
05.3-50%	SMC4	2.39745	0.575577
05.3-50%	BANF1	2.20525	0.574003
05.3-50%	TAF15	2.2737	0.573128
05.3-50%	MOB1BB	2.79205	0.571728
05.3-50%	ZC3H13	2.23881	0.571554
05.3-50%	PPIH	2.28445	0.571204
05.3-50%	ZC3H18	2.40355	0.568754
05.3-50%	SIVA1	2.51771	0.56683
05.3-50%	FAM60AL	2.35504	0.56648
05.3-50%	MYCH	2.16013	0.565955
05.3-50%	FAM32A	2.26338	0.565255
05.3-50%	TP53	2.53977	0.562456
05.3-50%	PDIA3	2.40433	0.562456
05.3-50%	ILF2	2.17472	0.561931
05.3-50%	PLRG1	2.24423	0.561756
05.3-50%	SRSF9	2.26302	0.561407
05.3-50%	CENPW	2.31058	0.561232
05.3-50%	AKIRIN1	2.27433	0.560882
05.3-50%	SEPT6	2.2335	0.559657
05.3-50%	DDX4	3.0362	0.557733
05.3-50%	CX43.4	2.02402	0.553709
05.3-50%	UBE2G1A	2.38884	0.551784
05.3-50%	GKAP1	2.68432	0.550385
05.3-50%	TNKS1BP1	2.43514	0.549685
05.3-50%	BRD2A	2.29166	0.548635
05.3-50%	SI:DKEY-16P21.8	2.24948	0.546886
05.3-50%	ZGC:55413	2.42462	0.540763
05.3-50%	YIPF5	2.29615	0.539888
05.3-50%	SI:CH211-51E12.7	2.12007	0.539538
05.3-50%	ZGC:92818	2.23714	0.539188
05.3-50%	NPM2B	2.31071	0.538838
05.3-50%	SLU7	2.33077	0.537089
05.3-50%	RPA3	2.10522	0.535514
05.3-50%	TAF13	2.17695	0.53324
05.3-50%	G3BP1	2.03983	0.53289
05.3-50%	SLTM	2.28219	0.532715
05.3-50%	PNN	2.18298	0.532715
05.3-50%	ING5B	2.16099	0.532715
05.3-50%	POLD3	2.30425	0.532365
05.3-50%	SSBP3B	2.19999	0.530966
05.3-50%	SNRPA1	2.15923	0.529566
05.3-50%	SF3B4	1.99579	0.527117
05.3-50%	CASP8AP2	2.23628	0.526067
05.3-50%	NANOG	2.43906	0.520294
05.3-50%	LMNB1	2.20275	0.519244
05.3-50%	CCNB2	2.18266	0.518195
05.3-50%	EHMT1B	2.28893	0.517845
05.3-50%	STRAP	2.10939	0.51557
05.3-50%	BLCAP	2.08477	0.514871
05.3-50%	ENY2	1.97634	0.511372
05.3-50%	LIG1	2.05183	0.510497
05.3-50%	ATF7IP	2.05489	0.510147
05.3-50%	ZNFL2A	2.41635	0.509097
05.3-50%	SRP14	2.21331	0.507873
05.3-50%	AP1S3B	2.38277	0.507523
05.3-50%	HM13	2.15088	0.506123
05.3-50%	RAD21A	2.09023	0.506123
05.3-50%	ATRX	2.061	0.506123
05.3-50%	POLR2I	2.05568	0.505248
05.3-50%	SGUT1	2.20102	0.501924
06.0-SHIELD	MARCKSL1B	4.58591	0.999025
06.0-SHIELD	DYNLL1	5.66952	0.996101
06.0-SHIELD	HNRNPA0L	5.02348	0.996101
06.0-SHIELD	H3F3A	4.3595	0.995127
06.0-SHIELD	HNRNPA0B	5.05348	0.993177
06.0-SHIELD	HNRNPABB	4.86734	0.993177
06.0-SHIELD	DDX39AB	4.57779	0.988304
06.0-SHIELD	POU5F3	5.44812	0.981481
06.0-SHIELD	CALM2A	5.10817	0.974659
06.0-SHIELD	SNRPC	3.93782	0.97076
06.0-SHIELD	RBM4.3	4.2366	0.969786
06.0-SHIELD	CALM1A	3.98425	0.960039
06.0-SHIELD	DDX5	4.64994	0.955166
06.0-SHIELD	DDX39AA	4.35564	0.954191
06.0-SHIELD	RBM8A	3.93177	0.944444
06.0-SHIELD	SNRPD3	3.63973	0.944444
06.0-SHIELD	DYNLL2A	4.39884	0.94152
06.0-SHIELD	HMGB3B	3.70711	0.939571
06.0-SHIELD	BSG	4.11573	0.933723
06.0-SHIELD	BUD31	3.86911	0.931774
06.0-SHIELD	HNRNPA1B	3.3543	0.931774
06.0-SHIELD	DYNLL2B	3.81758	0.922027
06.0-SHIELD	SRSF3B	3.54368	0.922027
06.0-SHIELD	SEC61B	3.60248	0.919103
06.0-SHIELD	SF3B4	4.11864	0.915205
06.0-SHIELD	EIF4EBP3L	3.86733	0.910331
06.0-SHIELD	TIA1L	3.57268	0.906433
06.0-SHIELD	ILF2	3.46198	0.906433
06.0-SHIELD	H2AFVA	3.84817	0.903509
06.0-SHIELD	SI:CH211-262H13.3	3.89987	0.895712
06.0-SHIELD	SOX3	2.78917	0.892788
06.0-SHIELD	BZW1B	4.0283	0.890838
06.0-SHIELD	SI:DKEYP-114G9.1	3.94009	0.890838
06.0-SHIELD	SAP18	3.53355	0.889864
06.0-SHIELD	TRA2A	3.36733	0.883041
06.0-SHIELD	SUMO3B	3.24782	0.880117
06.0-SHIELD	SI:CH211-197H24.6	3.61204	0.879142
06.0-SHIELD	RBMX	3.45432	0.878168
06.0-SHIELD	PSAP	3.80934	0.875244
06.0-SHIELD	ERH	3.21869	0.869396
06.0-SHIELD	CSTF1	3.62	0.867446
06.0-SHIELD	POLR3GLA	4.88024	0.866472
06.0-SHIELD	SRSF1A	3.07462	0.861598
06.0-SHIELD	CCNA2	3.47233	0.859649
06.0-SHIELD	VAMP3	3.63793	0.858674
06.0-SHIELD	CTSLA	3.23382	0.85575
06.0-SHIELD	SRSF2A	3.19286	0.854776
06.0-SHIELD	LRWD1	3.86269	0.852827
06.0-SHIELD	NNR	4.03211	0.851852
06.0-SHIELD	CFL1L	3.50052	0.850877
06.0-SHIELD	SOX19A	1.75045	0.845029
06.0-SHIELD	HSPB1	3.22166	0.830409
06.0-SHIELD	FXYD6L	3.44557	0.821637
06.0-SHIELD	EEF1A1L1	2.94328	0.811891
06.0-SHIELD	PRPF31	3.42013	0.808967
06.0-SHIELD	CDK2AP2	3.2936	0.807992
06.0-SHIELD	PTTG1	3.53501	0.806043
06.0-SHIELD	RCC1	3.68891	0.79922
06.0-SHIELD	APOEB	3.05175	0.797271
06.0-SHIELD	ADD3B	3.64817	0.794347
06.0-SHIELD	ATP5G1	3.3927	0.794347
06.0-SHIELD	SRSF5A	3.21088	0.792398
06.0-SHIELD	CDCA7A	2.95714	0.787524
06.0-SHIELD	PTBP1B	3.06261	0.78655
06.0-SHIELD	SF3A2	3.26667	0.7846
06.0-SHIELD	ZGC:92066	3.24098	0.782651
06.0-SHIELD	TP53INP2	3.67283	0.780702
06.0-SHIELD	OAZ1A	2.96442	0.777778
06.0-SHIELD	AIF1L	3.53018	0.774854
06.0-SHIELD	ANP32E	2.57824	0.773879
06.0-SHIELD	ALDOB	3.78767	0.772904
06.0-SHIELD	SNRPA	2.67823	0.766082
06.0-SHIELD	NHP2	2.85923	0.764133
06.0-SHIELD	ZGC:91910	3.11183	0.763158
06.0-SHIELD	STM	2.90274	0.759259
06.0-SHIELD	SI:CH1073-80I24.3	4.25197	0.755361
06.0-SHIELD	ALDH9A1A.1	3.12157	0.755361
06.0-SHIELD	API5	3.01711	0.755361
06.0-SHIELD	UBE2C	3.0978	0.746589
06.0-SHIELD	ANP32B	2.77517	0.745614
06.0-SHIELD	CXCR4B	3.44457	0.740741
06.0-SHIELD	SF3B2	2.84223	0.740741
06.0-SHIELD	SRSF7A	2.74047	0.740741
06.0-SHIELD	TCEA1	2.85536	0.739766
06.0-SHIELD	UBE2NA	2.71722	0.739766
06.0-SHIELD	RRM2	3.39172	0.731969
06.0-SHIELD	SI:CH73-52F24.4	3.51639	0.72807
06.0-SHIELD	VED	3.47636	0.726121
06.0-SHIELD	CITED4B	2.25025	0.725146
06.0-SHIELD	SI:CH211-288G17.3	2.64772	0.722222
06.0-SHIELD	GLULB	2.81023	0.720273
06.0-SHIELD	VOX	2.79193	0.7154
06.0-SHIELD	EIF4A3	2.63463	0.71345
06.0-SHIELD	SI:CH211-152C2.3	2.67945	0.707602
06.0-SHIELD	UBE2G1B	2.87107	0.697856
06.0-SHIELD	BZW1A	2.59634	0.696881
06.0-SHIELD	ZIC2B	2.1363	0.692982
06.0-SHIELD	ATP1B1A	2.7394	0.68616
06.0-SHIELD	SI:CH211-69G19.2	2.73009	0.685185
06.0-SHIELD	SRSF11	2.55953	0.683236
06.0-SHIELD	SETD8B	2.63173	0.675439
06.0-SHIELD	YBX1	2.86052	0.67154
06.0-SHIELD	ASB11	2.82691	0.668616
06.0-SHIELD	CCNB1	2.56957	0.666667
06.0-SHIELD	PFKFB4B	3.12572	0.663743
06.0-SHIELD	SAP30BP	2.58122	0.663743
06.0-SHIELD	SULT6B1	3.4403	0.658869
06.0-SHIELD	DDX19	2.53354	0.65692
06.0-SHIELD	GAPDH	2.70896	0.653996
06.0-SHIELD	SERPINE2	2.70327	0.652047
06.0-SHIELD	MPLKIP	2.86663	0.650097
06.0-SHIELD	SNRPA1	2.45928	0.648148
06.0-SHIELD	SARNP	2.5363	0.647173
06.0-SHIELD	PAIP2B	2.48929	0.64425
06.0-SHIELD	DLEU7	2.85648	0.640351
06.0-SHIELD	GNG5	2.52356	0.634503
06.0-SHIELD	SNRNP27	2.51545	0.634503
06.0-SHIELD	AP1S1	2.57986	0.62768
06.0-SHIELD	ID1	1.37081	0.62768
06.0-SHIELD	SI:CH211-51E12.7	2.42068	0.625731
06.0-SHIELD	PRTFDC1	2.49207	0.622807
06.0-SHIELD	CXCR4A	2.33932	0.61306
06.0-SHIELD	BAMBIA	1.99754	0.608187
06.0-SHIELD	RAP1AA	2.39009	0.607212
06.0-SHIELD	ZNFL2A	3.5448	0.605263
06.0-SHIELD	CHTOPA	2.55164	0.602339
06.0-SHIELD	EFHD1	2.56607	0.599415
06.0-SHIELD	PPIH	2.40828	0.594542
06.0-SHIELD	SUB1B	2.33001	0.592593
06.0-SHIELD	ZGC:162944	2.41276	0.587719
06.0-SHIELD	RAD21A	2.29905	0.570175
06.0-SHIELD	YWHAZ	2.23947	0.569201
06.0-SHIELD	FAM32A	2.27461	0.567251
06.0-SHIELD	RAC1A	2.31298	0.559454
06.0-SHIELD	CSTF3	2.38428	0.55653
06.0-SHIELD	SOX2	1.14427	0.55653
06.0-SHIELD	SSBP3B	2.23358	0.555556
06.0-SHIELD	HNRNPL2	2.15679	0.554581
06.0-SHIELD	ANXA5B	2.43575	0.553606
06.0-SHIELD	SEPT15	2.26905	0.542885
06.0-SHIELD	CDC20	2.26926	0.54191
06.0-SHIELD	SNRPD3L	2.11679	0.538986
06.0-SHIELD	FAUB	2.21939	0.530214
06.0-SHIELD	GYG1A	2.20569	0.52924
06.0-SHIELD	CABZ01070258.1	1.44875	0.52924
06.0-SHIELD	PKDCCB	0.903881	0.52729
06.0-SHIELD	CAPNS1A	2.4115	0.523392
06.0-SHIELD	GLYR1	2.19177	0.521442
06.0-SHIELD	SLC37A2	2.23953	0.517544
06.0-SHIELD	ARF5	2.13196	0.512671
06.0-SHIELD	ETV4	2.15612	0.505848
06.0-SHIELD	SEPT12	2.00857	0.504873
06.0-SHIELD	SLBP	2.03043	0.502924
07.0-60%	HNRNPA1B	3.29065	0.953182
07.0-60%	KHDRBS1A	3.24212	0.949037
07.0-60%	HNRNPA0B	3.91866	0.939039
07.0-60%	HNRNPA0L	3.15556	0.914899
07.0-60%	H3F3A	3.51811	0.896367
07.0-60%	DYNLL1	3.66423	0.894904
07.0-60%	SNRPA	2.82109	0.847842
07.0-60%	ANP32E	3.15651	0.833211
07.0-60%	ADD3B	4.19507	0.824921
07.0-60%	HNRNPABB	2.63593	0.823214
07.0-60%	APOEB	2.41886	0.772982
07.0-60%	TRA2A	2.63411	0.771519
07.0-60%	MARCKSL1B	3.04751	0.764692
07.0-60%	TOP1L	2.80103	0.758352
07.0-60%	VED	1.24527	0.756645
07.0-60%	SI:CH211-152C2.3	2.37922	0.732992
07.0-60%	APOC1	2.11554	0.727384
07.0-60%	CIRBPB	2.61401	0.722507
07.0-60%	HMGA1A	2.57414	0.714704
07.0-60%	APELA	0.97218	0.712997
07.0-60%	POLR3GLA	3.09626	0.712021
07.0-60%	SOX19A	0.288912	0.710802
07.0-60%	TBX16	0.76452	0.697147
07.0-60%	SRSF3B	2.44222	0.687637
07.0-60%	POU5F3	2.79126	0.686174
07.0-60%	SFPQ	2.75622	0.681785
07.0-60%	PNRC2	2.64366	0.681297
07.0-60%	CCND1	2.27677	0.678859
07.0-60%	RBM8A	2.42735	0.675445
07.0-60%	KHDRBS1B	2.46788	0.665935
07.0-60%	BAMBIA	0.880476	0.660814
07.0-60%	CRABP2B	2.24244	0.659839
07.0-60%	SP5L	2.04413	0.658376
07.0-60%	SRSF1A	2.32359	0.646184
07.0-60%	ALDOB	2.76706	0.64594
07.0-60%	SOX2	0.861155	0.6396
07.0-60%	HNRNPUB	2.40864	0.618386
07.0-60%	SI:CH1073-80I24.3	1.17793	0.618142
07.0-60%	SOX3	0.0143297	0.609851
07.0-60%	SHISA2	0.539952	0.607413
07.0-60%	PFKFB4B	2.54552	0.60595
07.0-60%	STM	2.69511	0.588881
07.0-60%	ANP32B	2.40792	0.581809
07.0-60%	EEF1A1L1	2.24674	0.579371
07.0-60%	FOXD5	1.41771	0.569861
07.0-60%	SEPT12	2.22943	0.548403
07.0-60%	ZIC2B	1.50237	0.548159
07.0-60%	SI:CH73-1A9.3	1.31515	0.532065
07.0-60%	DDX39AB	2.07815	0.531578
07.0-60%	NPM1A	1.94206	0.524506
07.0-60%	ACIN1B	2.18748	0.523287
07.0-60%	SNAI1A	1.30079	0.523287
07.0-60%	SLBP	1.96574	0.522312
07.0-60%	PKDCCB	1.05102	0.519142
07.0-60%	SFRP1A	1.33435	0.517679
07.0-60%	UBE2C	2.22702	0.515484
07.0-60%	GLYR1	2.10947	0.513777
07.0-60%	ELAVL1	2.1012	0.505486
07.0-60%	ALYREF	2.08913	0.505486
07.0-60%	CX43.4	2.39526	0.502804
[truncated: 374 more rows]
