# Supplementary material for: RECOMBINE identifies recurrent composite markers of cell types and states
Source: Genome Res. 2026 Jun;36(6):1221–37. doi: 10.1101/gr.280817.125 (PMC13262949; doi:10.1101/gr.280817.125)
Supplement: Supplement 4 [file Supplemental_Table_S2.xlsx]

## Sheet: Cereb. spat. discrim. markers
discriminant markers	weights
Ttr	0.93433
Enpp2	0.312583
Plp1	0.0793254
1500015O10Rik	0.0621054
Malat1	0.052249
Fth1	0.0394928
Car8	0.0323587
Aldoc	0.0306949
Pcp4	0.0301507
Atp1b1	0.0269679
Apoe	0.0250547
Pcp2	0.0241826
Arl6ip1	0.0240337
Ptgds	0.0228469
Clu	0.0194564
Stk39	0.0186918
Calm1	0.0184981
Meg3	0.0184164
Mbp	0.0183288
Gnas	0.0177046
Chchd10	0.0174422
Cox4i1	0.0168489
mt-Cytb	0.0167731
Bsg	0.0157476
Calb1	0.0150571
mt-Nd1	0.0148711
Pvalb	0.0142721
Rbp1	0.0141402
Hsp90ab1	0.0140081
mt-Nd4	0.0138475
mt-Rnr1	0.0137081
Cst3	0.013662
Igfbp2	0.0135951
Cartpt	0.0130584
Cox8a	0.013037
Dbi	0.0129369
Trpm3	0.011497
Cox6c	0.0114223
Snap25	0.0113788
Pcp4l1	0.0110122
Hsp90b1	0.0108751
Snhg11	0.0106622
Slc25a4	0.0101309
Sparcl1	0.00976231
Igf2	0.00933296
Calm2	0.00932927
Itpr1	0.00893049
Mdh1	0.00838358
Atp5g3	0.00833833
mt-Nd2	0.0080328
Slc1a3	0.00796012
Ezr	0.00788928
Ckb	0.00788087
Cox7b	0.00754721
Atp5j	0.00733473
Actb	0.00728264
Sparc	0.00727384
Uqcr11	0.00722934
Kcnj13	0.00711171
Itm2b	0.00703817
Gng13	0.00703224
Cryab	0.00675027
Mt1	0.00651795
Ndufa4	0.00614518
Cox7a2	0.00598513
Ifi27	0.00572187
Apod	0.00551562
Atp5b	0.00538715
Fam107a	0.00532199
Nefl	0.00528495
Nsg1	0.00527276
Uqcr10	0.00527072
Ldhb	0.00518384
Nap1l5	0.00512087
Rpl13a	0.00495396
Prdx5	0.0049307
Calml4	0.00484061
Tax1bp1	0.00482162
Ubb	0.0047342
Ywhah	0.00466994
mt-Co1	0.00456608
Chchd2	0.00453705
Car2	0.00430336
Map1b	0.00428347
Atox1	0.00427616
Clic6	0.00421671
Sept4	0.00421645
Kl	0.00417202
Syne1	0.00406551
Hsp90aa1	0.0040636
Gap43	0.00399286
Tmsb4x	0.0039853
Cox6a1	0.00393586
Zbtb20	0.00392197
Nnat	0.00381568
mt-Nd5	0.00376736
Trf	0.00368861
Fxyd1	0.00368399
Uqcrq	0.00366944
Ubl5	0.00363141
App	0.00362836
Mir6236	0.00360855
Eef1a1	0.0035874
Uqcrh	0.00348988
Sh3bgrl	0.00343702
Rn18s-rs5	0.00342152
Slc25a5	0.00336616
Atp5e	0.00334608
Mobp	0.00327806
Atp2a2	0.00325507
mt-Rnr2	0.0032028
Fkbp3	0.00313823
Ndufa3	0.00307524
Rora	0.00305077
Atp5j2	0.00303527
Tomm7	0.00302676
Ftl1	0.00296919
Ndufa1	0.00290606
Ttc3	0.00272237
Slc25a3	0.0027216
Mt2	0.00269615
Hist1h2bc	0.00260907
Dstn	0.00260798
Timp3	0.00258897
Atp5a1	0.00258586
Ptn	0.00254095
Atp5f1	0.00253046
Cox6b1	0.00244619
2010107E04Rik	0.00242288
Ahi1	0.00238485
Prlr	0.00233087
Rplp1	0.00225631
Rgs8	0.00225016
Cab39l	0.00223561
Id2	0.00221582
Rps14	0.00221361
Cdkn1c	0.00219477
Dynll2	0.00218458
Rps21	0.00218201
Rpl41	0.00216484
Ppp1r17	0.00215518
Map7d2	0.00211465
Sept7	0.00211015
Pkm	0.00208436
Tubb4b	0.00206361
Cd63	0.00206308
Stmn3	0.00205374
Tceb2	0.00204167
Gpr37l1	0.00201142
Gpm6b	0.0019942
Atrx	0.00196447
Uqcrb	0.00195254
Stmn2	0.00194404
Atp5d	0.0018847
Skp1a	0.00187338
Dynlt3	0.00184574
Ndufa13	0.00182166
Otx2	0.00181433
Slc12a2	0.00180741
Ndrg2	0.00180436
Tcf25	0.00179414
Arhgap5	0.00177861
Hspa5	0.00174302
Atp6v1a	0.00168093
Atp5g1	0.00167781
Cnp	0.00165816
Aldoa	0.00162435
Gabra1	0.00162246
Sec62	0.00161846
Rtn4	0.00160253
Scg2	0.00157163
Hnrnpa2b1	0.00156545
Calr	0.00155738
Atp5c1	0.00155697
Ndufa12	0.00149953
Arl3	0.00147877
Eif4g2	0.0014743
Mal	0.00147418
Impact	0.00146273
Ermn	0.00146197
Rps5	0.00145659
Ywhab	0.00144195
Dner	0.00144037
Ndufa11	0.00143911
Ppp1r1b	0.00143492
Pfdn5	0.00141493
Mtch1	0.0014141
Kif5b	0.00140735
Ndufv3	0.00136658
Mag	0.0013606
Zcchc18	0.00134563
Rpl4	0.00133439
Fam21	0.00133095
Atp5o	0.00132899
Ghitm	0.00131627
Cox5a	0.00129768
Rps24	0.00128976
S100b	0.00127699
Ubc	0.00127585
Ssb	0.00127233
Zwint	0.00125677
Rps3	0.00124762
Tspan3	0.00122657
Calm3	0.00122522
Pebp1	0.00117232
Ndufv2	0.00116881
Atp1a2	0.00116646
Rtn1	0.00116399
Syt1	0.00115466
Pura	0.00115318
Tbc1d9	0.00113378
Cox5b	0.00112429
Ncl	0.00110667
Nefm	0.00110479
Ybx1	0.00110079
Serinc1	0.00109341
Rgs7bp	0.00107496
Ndufa5	0.00105878
Gad2	0.00103851
Rpl32	0.00101414
Scd2	0.00101388
Vat1l	0.0010116
Ywhae	0.00100311
Tmem59	0.000981274
Qdpr	0.000971024
Peg3	0.000960478
Laptm4a	0.000957887
Gstm1	0.000948183
Myeov2	0.000946808
Ccnd2	0.000945039
Rps20	0.000937281
Kcne2	0.000925259
Neurod1	0.000906961
Atpif1	0.000905163
Ndufa2	0.000897542
Atp6v1e1	0.000895507
Frrs1l	0.000894809
Oaz1	0.000874925
Sod1	0.000871519
Plcb4	0.000869493
Psap	0.000866931
Tuba1a	0.000866836
Nrsn1	0.000863522
Ndufb7	0.000860339
Ndufb8	0.000857855
H3f3b	0.000853953
Phactr2	0.000847192
Cfap36	0.00084647
Kcna1	0.000838987
Atp5h	0.000829978
Ndufa6	0.000829708
Gas5	0.000824507
St13	0.000824459
Nsf	0.000818388
Eif3a	0.000803753
Celf4	0.000783498
Elovl7	0.000764046
Hpcal1	0.000756205
Ndufc1	0.000755661
Ppap2b	0.000747495
Prdx2	0.000740829
Wls	0.000740514
Gabarap	0.000707303
Glul	0.000706203
Ndufb6	0.000698253
Dlk1	0.000685273
Zranb2	0.00068217
S100a1	0.000678526
Tpi1	0.000657054
Mcee	0.000656987
Npc2	0.000647038
Oxct1	0.000638229
Ahcyl2	0.000635498
Thy1	0.000628885
Vsnl1	0.000626928
Pdia3	0.000617306
Rps9	0.000617003
Rpl8	0.00060342
Aldh2	0.000597277
Cdc42	0.000595846
Vamp8	0.000586811
Atp6v1d	0.000580511
Uchl1	0.000580259
Pclo	0.000576534
Ptprz1	0.000572308
Fam81a	0.000571752
Pnisr	0.000560798
Psmb4	0.000559663
Rdx	0.000546885
Slc1a2	0.000534784
Canx	0.00051682
Prdx1	0.000513193
Neat1	0.000510512
Sqstm1	0.000497823
Rrp1	0.000495912
Mt3	0.000475303
Mdh2	0.000471514
Ube3a	0.000468903
Srrm2	0.000457027
2210016L21Rik	0.000451686
Cald1	0.000445056
Slc4a4	0.000439086
Gsk3b	0.000435493
Camk2n1	0.00042803
Pcm1	0.000426456
Hint1	0.00042635
Rab2a	0.000421929
Rpl26	0.000418433
Chd3os	0.000416309
Atp5k	0.000412009
G3bp2	0.000407118
Ywhaz	0.000391663
Atp6v0b	0.000379698
Nrep	0.000378061
Ywhaq	0.000375246
Uqcrc2	0.000374587
Ddx5	0.000363273
Ndufb5	0.00035337
Arpc2	0.000346243
Ctsb	0.000345404
Ndufc2	0.000343017
Rims2	0.000336081
Gpx4	0.000334118
Vimp	0.000327968
Eno1	0.000319957
Prnp	0.000319867
Rpl35a	0.000319496
Dynll1	0.000314845
Cpe	0.000313044
Nrxn1	0.000312666
Elavl4	0.000310662
Cox20	0.000308252
Ppp3ca	0.00030508
Csde1	0.000295471
Cd81	0.000291175
Lars2	0.000289521
Ndufb2	0.000286686
Kif1b	0.000281948
Zfp106	0.000279873
Rbm39	0.000278908
Reep5	0.000273078
Hspa8	0.000261462
Slc22a17	0.000253573
Sucla2	0.000244113
Msi2	0.000243299
Nefh	0.000233508
Ank2	0.000227524
Ict1	0.000220636
Pafah1b1	0.000219276
Chd3	0.000218628
Gria2	0.000215147
Nol7	0.000213606
Hnrnph1	0.000213495
Gatm	0.000209049
Minos1	0.000206623
Tmem50a	0.000203073
Sptbn1	0.000201317
Map1a	0.000201288
Syt11	0.000200045
Tspan7	0.000198007
Atp1a3	0.00019159
Luc7l3	0.000189786
Ttyh1	0.000175009
Cbx5	0.000172089
Hspe1	0.000170516
Nedd4	0.000160975
Anapc13	0.00015447
Lgals1	0.000151984
Cyc1	0.000148175
Fus	0.000141366
Gabarapl1	0.000137263
Timp2	0.000131909
Matr3	0.000128716
Nucks1	0.000125474
Igfbp7	0.000125392
Chd7	0.000122957
Fkbp1a	0.000118057
Cldn11	0.000113097
Serbp1	0.000113035
Mgp	0.000111763
Myl12a	0.000108831
Psip1	0.000106987
Ndrg4	0.000103907
Id3	0.000103572
Cplx2	0.000103091
Chgb	9.19126e-05
Sepw1	9.0956e-05
Rps27l	8.86926e-05
Purb	8.70163e-05
Psma2	8.45972e-05
Cwc15	7.96359e-05
Ttll7	7.82086e-05
Ndufb9	7.74587e-05
Scg3	7.61572e-05
Dynlrb1	7.36956e-05
Sgk1	7.19048e-05
Gas6	6.92603e-05
Ndufa7	6.87714e-05
Gpr39	6.19524e-05
Rps8	5.77906e-05
Zfr	5.6852e-05
Suclg1	5.08976e-05
Nars	4.84518e-05
Smdt1	4.59044e-05
Spint2	4.22817e-05
Rnf112	4.13945e-05
Tspyl4	3.98489e-05
Son	3.85775e-05
Cacnb4	3.7859e-05
Rab3c	3.67813e-05
Mpc2	3.63321e-05
Rab3a	3.62521e-05
Glrx3	3.54727e-05
Akr1a1	3.32732e-05
Col9a3	3.31574e-05
Etfb	2.49929e-05
Rab6a	2.46215e-05
Tmem256	2.27387e-05
Npm1	2.27164e-05
Chn2	2.21789e-05
Tuba1b	2.20215e-05
Snrpn	2.1018e-05
Ube2d3	1.88017e-05
Kcnj10	1.13324e-05
Cfap126	9.23587e-06
Ube2b	8.71324e-06
