# Supplementary material for: RECOMBINE identifies recurrent composite markers of cell types and states
Source: Genome Res. 2026 Jun;36(6):1221–37. doi: 10.1101/gr.280817.125 (PMC13262949; doi:10.1101/gr.280817.125)
Supplement: Supplement 5 [file Supplemental_Table_S3.xlsx]

## Sheet: MVC scRNA discrim. markers
marker	weight
Vip	0.418192
Gad1	0.284919
Npy	0.217802
Synpr	0.196601
Cck	0.18174
Sst	0.1788
Pcp4	0.152064
Nrgn	0.144959
Gad2	0.133074
Rab3b	0.127899
Crh	0.12043
Nrn1	0.119355
Tac2	0.112004
Penk	0.107217
Calb1	0.103547
Ptn	0.102609
Rgs4	0.10228
Serpini1	0.100355
Slc6a1	0.099008
Slc17a7	0.0975034
Pcp4l1	0.0953358
Id2	0.0946757
Ap1s2	0.0944197
Arpp21	0.0940716
Cxcl14	0.0925453
Lamp5	0.0919877
Olfm1	0.0866588
Arpp19	0.0844088
Scg2	0.082347
Zcchc12	0.0815444
Dner	0.0809983
Ctxn1	0.0778178
Chn1	0.0777434
Snca	0.0766775
Fxyd6	0.0759809
Sparcl1	0.0748689
Nap1l5	0.0744839
Nxph1	0.0737124
Igf1	0.0721302
Apoe	0.0707067
Cnr1	0.0704218
Slc1a2	0.0697988
Calb2	0.0687217
Rgs10	0.0678254
3110035E14Rik	0.0677937
Neurod6	0.0658009
1110008P14Rik	0.0649712
Aldoc	0.0639764
Ptk2b	0.0616831
Resp18	0.0614316
Rbp4	0.0606881
Vstm2a	0.0602595
Hpca	0.0590828
Kcnip1	0.0588845
Egr1	0.0587703
Gabra1	0.0571623
Cplx1	0.0570423
Dlx6os1	0.0546135
Pde1a	0.0542308
Baiap2	0.0542091
Rasgrp1	0.0532957
Ppp3ca	0.0529996
R3hdm1	0.0517049
Gm11549	0.0516842
Camk2n1	0.0494438
Rab3c	0.0489589
Osbpl1a	0.0487918
Rcan2	0.0487766
Stx1a	0.048752
Sv2b	0.0481664
Hpcal4	0.047492
Pdp1	0.0473632
Kit	0.0469505
Serpine2	0.04618
Nrip3	0.0451838
Pthlh	0.0439326
Nrsn2	0.0439071
Gpm6b	0.0437596
Dusp14	0.0432496
Ncald	0.0426899
Pnoc	0.0420991
Cst3	0.0417056
Cryab	0.041669
Sh3bgrl	0.0404835
Gap43	0.0403983
Car4	0.0403792
Cd63	0.0402616
Mt1	0.0401351
Rpp25	0.0401045
Erbb4	0.0398707
Htra1	0.0397052
Crhbp	0.0396402
Cplx3	0.0392287
Tmsb4x	0.0391663
Atp2b1	0.0391442
Pak1	0.0390219
Clu	0.0389512
Itpka	0.0389214
Prkcb	0.0387631
Spock3	0.0385674
Crip2	0.0384471
Ly6e	0.0383376
Atp1a3	0.0382541
Atp1a2	0.0379213
Slc1a3	0.0374431
Mfge8	0.0370941
Tac1	0.0363338
Pvalb	0.036153
Tcf4	0.0360045
Adarb2	0.0359572
Nrsn1	0.0355794
Tmem130	0.0352171
Pcsk2	0.0347896
Htr3a	0.0341758
Pgm2l1	0.0338877
Kcnv1	0.0333672
Reln	0.0331124
Ndrg2	0.0330941
Igfbp6	0.0327312
Sez6	0.0324448
Gstm1	0.0322774
Chgb	0.032041
Ptprd	0.0318463
Cort	0.0318146
Ramp1	0.0317788
Dkk3	0.0316728
Gpr37l1	0.031253
Arc	0.0309043
Bdnf	0.0306984
Tsc22d1	0.0306958
Ldha	0.0301821
Camk4	0.0300705
Rprml	0.0298468
Lmo4	0.0298117
Nefl	0.0297986
Tspyl4	0.0295896
Dclk1	0.0294112
Satb1	0.0292918
Sh3gl2	0.0292426
Kcnc2	0.0290086
Ntsr2	0.0286163
Lingo1	0.0282907
N28178	0.0279792
Kcnip3	0.0279781
Ociad2	0.027861
Cacng3	0.0277345
B2m	0.0274653
Laptm4b	0.0274536
Fmnl1	0.0273934
Ier5	0.0270798
Ngef	0.0269796
Ptprz1	0.0268839
Atp1a1	0.0268747
Slco1c1	0.0268471
Nell2	0.0268325
Nrxn1	0.0266079
Ano3	0.0265454
Prdx6	0.0262601
Foxp1	0.026157
Slc24a2	0.0261492
Cdh13	0.0260747
Plk2	0.0260501
F3	0.0258981
S1pr1	0.0257688
Cnksr2	0.025768
Cd34	0.0257512
Cldn10	0.0257261
Fgf13	0.025576
Gjb6	0.0255313
Edil3	0.0255142
Luzp2	0.0253103
Brinp1	0.0252926
Pla2g7	0.0252125
Fgf12	0.0247907
Necab1	0.0246925
Lgals1	0.0244938
Cpne6	0.0244876
Adcy2	0.0239939
Enc1	0.0238279
Fam131a	0.0237212
Ak5	0.023581
Igfbp4	0.0234908
Enpp2	0.0233494
Nfib	0.0233034
St3gal5	0.0231092
Pdyn	0.0229097
Fhl2	0.0227252
Ppap2b	0.0227173
Gria3	0.0226466
Glul	0.0226152
Gja1	0.0225889
Prkcg	0.0224237
Nrxn3	0.0223329
Msmo1	0.0218935
Crtac1	0.0218426
Alcam	0.0218069
Marcks	0.0217012
Vgf	0.0216415
Ache	0.0215863
Caln1	0.0214094
Nov	0.0213074
Zmat4	0.0212031
Cacna2d3	0.021085
S100a10	0.0209685
Oxr1	0.0209308
Ifitm10	0.0208648
Gabrb2	0.0208132
Cntnap2	0.0207847
Egr3	0.0207298
Asns	0.0207085
Slc39a10	0.0206697
Qpct	0.0205396
Fut9	0.0204973
Myl4	0.0204124
Crym	0.0203735
Maged1	0.0202719
Aplp1	0.0201655
Fam19a1	0.0201557
Nptx1	0.0199673
Rasgrf1	0.0198109
Car10	0.0197803
Klhl13	0.0195988
Plcxd2	0.0194094
Ptgds	0.0193703
Cpne7	0.0193694
Homer1	0.0192502
Cox6a2	0.0192135
Ldb2	0.0191947
Dbi	0.0191809
Sparc	0.0191343
Fos	0.0190826
Nefm	0.0189702
Elmo1	0.0189678
Hapln1	0.0188545
Galnt9	0.0188101
Gaa	0.0187909
Pcdh9	0.0186705
Ttc9b	0.018654
Bcan	0.0184649
Lypd6	0.0184565
Abat	0.0184041
Nek7	0.0183977
Gpd1	0.0183787
Cbln2	0.0183622
Hs3st2	0.0182865
Kcnip4	0.0182648
Nrep	0.0182368
Pls3	0.0181719
Sema3c	0.0181381
Gstm5	0.0181271
Id3	0.0181214
Lin7a	0.0181147
Slc2a13	0.0180837
B3galt2	0.0180653
Mpped1	0.0180333
Atp1b2	0.0179911
Pantr1	0.0179789
Rgs17	0.0179562
Elavl2	0.0178124
Limch1	0.0177527
Btbd10	0.0176495
Mt2	0.0175332
Tmeff2	0.0175088
Igsf21	0.0174164
Slc24a3	0.017301
Igfbp7	0.0171878
Diras2	0.0171808
Chl1	0.0171665
Inpp5f	0.0170126
Tesc	0.0169544
Acsl3	0.0169064
Dlg1	0.0168767
Sepp1	0.01671
Lypd6b	0.00363172
Rasl10a	0.00351324
Qk	0.0034915
Bcat1	0.00348545
Slc8a1	0.00343166
Ogfrl1	0.00341346
Zbtb18	0.00338017
Ndnf	0.00319995
Ndn	0.00314775
Scg3	0.00312714
Cacna2d1	0.00308439
Itm2a	0.00304409
Gpr22	0.00299611
Marcksl1	0.00292383
Car2	0.00292103
Prdx1	0.00286122
Cartpt	0.00283741
Ptk2	0.00273301
Epha4	0.00273166
Dync1i1	0.00269829
Zbtb20	0.00268283
Mmd2	0.00257589
Fam49a	0.00256106
Gprasp2	0.00252178
Gabrd	0.00251053
Ccdc136	0.00245494
Atp2b4	0.00244932
Npy2r	0.00233624
Junb	0.00233072
Mt3	0.00226179
Camkv	0.00225881
Cbln4	0.0022485
Kcnc1	0.00216674
Kcnab1	0.00204545
Vtn	0.00198716
Timp2	0.00198118
Fam212b	0.00197783
Ntrk2	0.00195624
Stxbp6	0.00194942
Efr3a	0.00193553
Fhl1	0.00186913
Scn1a	0.00174936
Ipcef1	0.00174868
Neto2	0.00161931
Dpy19l1	0.00161753
Rora	0.00157968
Ttyh1	0.00157604
Slc30a3	0.00146144
Csdc2	0.00143738
Mast3	0.001412
Brinp3	0.00137094
Rnd2	0.00136711
Cplx2	0.00134475
Sept4	0.00122852
9430020K01Rik	0.00109459
Apod	0.00107953
Hcn1	0.00106732
Rab27b	0.00106565
Cnn3	0.00104694
Rab15	0.00101389
Pamr1	0.000960095
Ctsd	0.000921309
Rorb	0.000895934
Clstn3	0.000875648
Rprm	0.000853436
Fndc5	0.00083686
Npas1	0.000832415
Coch	0.000808529
Tpm1	0.000799944
Slc35g2	0.000781985
Dlx1	0.000775937
Syndig1	0.000695484
Gria1	0.000566382
Cd81	0.000565005
Prox1	0.000552021
Cav2	0.000536278
Nnat	0.000521591
Rgs2	0.000496539
Tsnax	0.000448426
Adora1	0.000440003
Olfm3	0.000379007
Cdkn1a	0.000225444
Rap1gds1	0.000208575
Galnt14	0.000205127
Nudt4	0.000196572
Fam46a	0.000192554
Grin3a	0.00018893
Pcsk1	0.000151427
Enho	0.000132963
Sat1	0.000114662
AI593442	0.000102592
Gpx1	3.74681e-05
Cckbr	1.85786e-05

## Sheet: MVC scRNA subpop. markers
cluster	marker	average neighborhood Z score	fraction of significant cells
L2/3 IT	Enpp2	8.84434	0.990835
L2/3 IT	Fam19a1	8.55413	0.998982
L2/3 IT	Lamp5	8.04503	1
L2/3 IT	Tsnax	7.54725	0.98778
L2/3 IT	Itpka	7.46	1
L2/3 IT	Calb1	7.03413	0.998982
L2/3 IT	Cacng3	6.91183	1
L2/3 IT	Ppp3ca	6.8054	1
L2/3 IT	Pdp1	6.67526	0.992872
L2/3 IT	Tesc	6.54394	0.996945
L2/3 IT	Enc1	6.52169	0.997963
L2/3 IT	Arpp21	6.46816	1
L2/3 IT	Igfbp6	6.35391	0.96945
L2/3 IT	Kcnv1	6.31135	0.977597
L2/3 IT	Ptk2b	6.00682	1
L2/3 IT	Dusp14	5.99141	1
L2/3 IT	Atp1a1	5.97315	0.997963
L2/3 IT	Atp2b4	5.93858	0.992872
L2/3 IT	Cpne6	5.78802	0.986762
L2/3 IT	Ptn	5.61496	1
L2/3 IT	Nell2	5.60544	0.998982
L2/3 IT	Bdnf	5.54783	0.837067
L2/3 IT	Car10	5.54765	0.99389
L2/3 IT	Fam131a	5.5435	0.980652
L2/3 IT	Arpp19	5.52163	0.996945
L2/3 IT	Baiap2	5.51355	0.998982
L2/3 IT	Cnksr2	5.41302	0.98778
L2/3 IT	Gria3	5.40132	0.996945
L2/3 IT	Nov	5.3329	0.904277
L2/3 IT	Nrgn	5.32613	1
L2/3 IT	Tpm1	5.29802	0.997963
L2/3 IT	Dlg1	5.29728	0.980652
L2/3 IT	Camk2n1	5.28143	1
L2/3 IT	Pcsk2	5.25918	1
L2/3 IT	Crip2	5.17493	0.998982
L2/3 IT	Ctxn1	5.10797	1
L2/3 IT	Lingo1	5.03132	0.907332
L2/3 IT	Nefl	5.02774	0.843177
L2/3 IT	Brinp1	4.90822	0.90835
L2/3 IT	Fhl2	4.90269	0.956212
L2/3 IT	Rasl10a	4.90117	0.790224
L2/3 IT	Cck	4.89466	1
L2/3 IT	Olfm1	4.83175	0.992872
L2/3 IT	Plk2	4.79789	0.971487
L2/3 IT	Osbpl1a	4.72996	0.941955
L2/3 IT	Hpcal4	4.723	0.990835
L2/3 IT	Nefm	4.70717	0.745418
L2/3 IT	Chn1	4.69542	0.996945
L2/3 IT	Mast3	4.68186	0.928717
L2/3 IT	Hpca	4.55738	0.977597
L2/3 IT	Atp2b1	4.53968	0.997963
L2/3 IT	Cplx2	4.53335	0.967413
L2/3 IT	Btbd10	4.48169	0.930754
L2/3 IT	Stxbp6	4.39517	0.984725
L2/3 IT	Fam212b	4.37708	0.989817
L2/3 IT	Epha4	4.33014	0.98167
L2/3 IT	Cckbr	4.31184	0.93279
L2/3 IT	Gpm6b	4.19351	1
L2/3 IT	Cd34	4.17607	0.869654
L2/3 IT	Tsc22d1	4.16778	0.997963
L2/3 IT	R3hdm1	4.14324	0.884929
L2/3 IT	Egr3	4.12959	0.824847
L2/3 IT	Cacna2d1	4.12375	0.989817
L2/3 IT	Id2	4.01168	0.917515
L2/3 IT	Stx1a	4.00761	0.995927
L2/3 IT	Nrn1	3.99559	0.943992
L2/3 IT	Zbtb18	3.9796	0.960285
L2/3 IT	Homer1	3.9681	0.92057
L2/3 IT	Rgs4	3.96473	0.847251
L2/3 IT	Slc39a10	3.92529	0.952138
L2/3 IT	Sv2b	3.87607	0.94501
L2/3 IT	Gabrd	3.83102	0.953157
L2/3 IT	Fmnl1	3.81358	0.763747
L2/3 IT	Gm11549	3.78321	0.779022
L2/3 IT	Aplp1	3.76435	0.854379
L2/3 IT	Slc17a7	3.60543	0.96334
L2/3 IT	Lmo4	3.47559	0.830957
L2/3 IT	Rprml	3.47063	0.904277
L2/3 IT	Ngef	3.47033	0.821792
L2/3 IT	St3gal5	3.46829	0.810591
L2/3 IT	Nrxn1	3.44114	0.946029
L2/3 IT	Gpr22	3.34717	0.861507
L2/3 IT	Rab15	3.34592	0.769857
L2/3 IT	Ttyh1	3.3029	0.9389
L2/3 IT	Ociad2	3.29881	0.925662
L2/3 IT	Ier5	3.00986	0.759674
L2/3 IT	1110008P14Rik	2.94218	0.811609
L2/3 IT	Slc30a3	2.85695	0.650713
L2/3 IT	Ak5	2.82407	0.726069
L2/3 IT	Camkv	2.8196	0.678208
L2/3 IT	Cdkn1a	2.81695	0.698574
L2/3 IT	Kcnip4	2.74887	0.820774
L2/3 IT	Egr1	2.70914	0.61609
L2/3 IT	Rgs2	2.64111	0.618126
L2/3 IT	Ramp1	2.62462	0.751527
L2/3 IT	Lin7a	2.59779	0.770876
L2/3 IT	Edil3	2.56885	0.738289
L2/3 IT	Pantr1	2.53899	0.701629
L2/3 IT	Ptk2	2.46124	0.687373
L2/3 IT	9430020K01Rik	2.41896	0.505092
L2/3 IT	Cbln2	2.39417	0.627291
L2/3 IT	N28178	2.2814	0.669043
L2/3 IT	Necab1	2.21606	0.610998
L2/3 IT	Rasgrp1	2.21046	0.676171
L2/3 IT	Ldb2	2.18902	0.571283
L2/3 IT	Pcsk1	2.08956	0.590631
L2/3 IT	Ano3	2.03938	0.540733
L4	Rorb	10.5404	0.998572
L4	Cbln4	8.63827	0.990007
L4	Plcxd2	8.3735	0.995717
L4	S100a10	8.1119	0.998572
L4	Camk4	8.00484	1
L4	R3hdm1	7.84787	1
L4	Nrxn1	7.7368	1
L4	Camk2n1	7.64903	0.999286
L4	Coch	7.63593	0.975732
L4	Epha4	7.58656	1
L4	Mast3	7.53463	0.997859
L4	Rgs4	7.42671	1
L4	Fmnl1	7.3016	1
L4	Foxp1	7.10279	1
L4	Pamr1	6.96352	0.999286
L4	Atp1a1	6.89306	1
L4	Brinp3	6.8824	1
L4	Egr3	6.7825	0.992862
L4	AI593442	6.61245	0.974304
L4	Nudt4	6.54425	1
L4	Ptn	6.46567	1
L4	Homer1	6.40995	0.990007
L4	Arpp21	6.40107	1
L4	Arc	6.31714	0.949322
L4	N28178	6.30086	1
L4	Fam212b	6.22287	0.995004
L4	Stx1a	6.10359	1
L4	Egr1	5.96464	0.997145
L4	Ptprd	5.95887	0.999286
L4	Cnksr2	5.88935	1
L4	1110008P14Rik	5.84848	1
L4	Nrn1	5.78149	1
L4	Lingo1	5.68108	0.997145
L4	B2m	5.65786	0.967166
L4	Pdp1	5.64767	0.996431
L4	Adora1	5.63995	0.952177
L4	Nrep	5.58973	1
L4	Brinp1	5.55869	0.992862
L4	Ppp3ca	5.47981	1
L4	Slc1a2	5.46956	1
L4	Osbpl1a	5.45068	1
L4	Ramp1	5.40018	0.997145
L4	Ier5	5.28472	0.990721
L4	Rgs17	5.26281	0.962884
L4	Dusp14	5.25324	0.944325
L4	Cacna2d1	5.2232	0.943612
L4	Nrgn	5.20484	1
L4	Rab15	5.15097	0.955032
L4	Lin7a	5.09218	0.997859
L4	Cacna2d3	5.07923	0.985724
L4	Neurod6	5.06813	1
L4	Nrsn1	4.75049	0.837259
L4	Nefm	4.74679	0.907923
L4	Hpca	4.74168	1
L4	Gm11549	4.73779	0.991435
L4	Ngef	4.71172	0.990721
L4	Syndig1	4.66377	0.850821
L4	Zbtb18	4.5605	0.920771
L4	Car10	4.53761	0.996431
L4	Slc30a3	4.48836	0.957887
L4	Olfm1	4.32754	0.991435
L4	Slc39a10	4.29706	0.959315
L4	Dlg1	4.23443	0.980014
L4	Pcdh9	4.22621	0.950036
L4	Arpp19	4.19481	0.964311
L4	Ttyh1	4.18016	0.980728
L4	Ly6e	4.15053	0.881513
L4	Pantr1	4.11853	0.927909
L4	Rasgrp1	4.09071	0.957887
L4	Kcnip3	4.06376	0.975732
L4	Marcks	3.91918	0.987152
L4	Bdnf	3.91787	0.821556
L4	Pgm2l1	3.8022	0.79586
L4	Zmat4	3.74997	0.972163
L4	Satb1	3.73046	0.888651
L4	Rora	3.66785	0.780157
L4	Rprml	3.62839	0.940757
L4	Sv2b	3.56497	0.850107
L4	Ccdc136	3.56078	0.84868
L4	Car4	3.5534	0.864383
L4	Ano3	3.55259	0.925767
L4	Itpka	3.51604	0.844397
L4	Ipcef1	3.51149	0.73162
L4	Igfbp6	3.47341	0.791577
L4	Cck	3.4442	0.904354
L4	Dkk3	3.38463	0.818701
L4	Kcnv1	3.34925	0.905782
L4	Dclk1	3.32851	0.693076
L4	Pcsk1	3.18979	0.719486
L4	Dpy19l1	3.17776	0.739472
L4	Baiap2	3.16782	0.943612
L4	Lmo4	3.15417	0.683084
L4	Fam19a1	3.14382	0.675946
L4	Ptk2b	3.05939	0.76374
L4	Cckbr	3.0147	0.729479
L4	Atp1b2	2.88334	0.519629
L4	Pak1	2.88048	0.7202
L4	Gpm6b	2.86631	0.879372
L4	Slc17a7	2.83184	0.930764
L4	Cdkn1a	2.73995	0.636688
L4	Fam131a	2.55132	0.742327
L4	Ntrk2	2.5041	0.54247
L4	Chgb	2.41802	0.75232
L4	Nell2	2.37301	0.642398
L4	Gabrb2	2.3587	0.517488
L4	Fhl2	2.34588	0.683797
L4	Slc2a13	2.32249	0.556031
L4	Chn1	2.27134	0.66738
L4	Snca	2.25701	0.665239
L4	Necab1	2.24812	0.623126
L4	Cd34	2.24403	0.558173
L4	Ak5	2.22542	0.586724
L4	Nefl	2.12186	0.54247
L4	Adcy2	2.09813	0.576017
L4	Ctxn1	2.07204	0.613133
L5 IT	Myl4	8.21082	0.75
L5 IT	Hs3st2	7.19807	0.8
L5 IT	Pamr1	7.05537	0.918182
L5 IT	S100a10	6.87864	0.956818
L5 IT	Kcnip3	5.83953	0.998864
L5 IT	Dkk3	5.83811	0.905682
L5 IT	Foxp1	5.81135	1
L5 IT	Ly6e	5.76651	0.997727
L5 IT	Ptn	5.46695	0.996591
L5 IT	Pcp4	5.44287	0.946591
L5 IT	Nefm	5.40745	0.930682
L5 IT	Neurod6	5.37448	0.997727
L5 IT	Stx1a	5.30776	1
L5 IT	Slc17a7	5.30325	1
L5 IT	Pde1a	5.24737	0.898864
L5 IT	Dpy19l1	5.17495	0.973864
L5 IT	Pak1	5.06946	0.906818
L5 IT	Lmo4	5.04279	0.989773
L5 IT	Nrn1	4.88394	0.998864
L5 IT	Kcnv1	4.85367	0.988636
L5 IT	Elmo1	4.82889	0.9875
L5 IT	Nefl	4.68991	0.951136
L5 IT	Lin7a	4.68847	0.9875
L5 IT	Galnt9	4.6852	0.864773
L5 IT	Rprml	4.62741	1
L5 IT	Pgm2l1	4.5929	0.993182
L5 IT	Itpka	4.53875	0.992045
L5 IT	Ier5	4.50063	0.978409
L5 IT	Ttc9b	4.40986	0.971591
L5 IT	Ramp1	4.36446	0.836364
L5 IT	Fam212b	4.35069	0.998864
L5 IT	Rap1gds1	4.32364	0.8875
L5 IT	Car10	4.28875	0.9625
L5 IT	Olfm1	4.26947	1
L5 IT	Ngef	4.24016	0.964773
L5 IT	Hpca	4.21213	1
L5 IT	St3gal5	4.17622	0.981818
L5 IT	Cd34	4.06318	0.801136
L5 IT	Rgs4	4.05763	0.959091
L5 IT	Osbpl1a	4.02567	0.982955
L5 IT	Rorb	4.01041	0.867045
L5 IT	Gpx1	4.00351	0.863636
L5 IT	Syndig1	3.96321	0.968182
L5 IT	1110008P14Rik	3.9365	0.971591
L5 IT	Arpp19	3.93044	0.997727
L5 IT	Coch	3.8913	0.539773
L5 IT	Arc	3.89039	0.778409
L5 IT	Egr1	3.81832	0.825
L5 IT	Plcxd2	3.789	0.806818
L5 IT	Epha4	3.78715	0.875
L5 IT	Olfm3	3.77834	0.654545
L5 IT	Pdp1	3.77451	0.893182
L5 IT	Slc30a3	3.76744	0.929545
L5 IT	Sv2b	3.73211	0.984091
L5 IT	Nrgn	3.68749	0.971591
L5 IT	Cck	3.61404	0.869318
L5 IT	Chgb	3.53663	0.881818
L5 IT	Sh3gl2	3.50712	0.925
L5 IT	Arpp21	3.48298	0.961364
L5 IT	Ldb2	3.45864	0.8125
L5 IT	Nrsn1	3.45081	0.892045
L5 IT	Egr3	3.40488	0.759091
L5 IT	Chn1	3.35585	0.997727
L5 IT	3110035E14Rik	3.29881	0.845455
L5 IT	Lingo1	3.28763	0.763636
L5 IT	Ldha	3.19962	0.940909
L5 IT	Camk4	3.18775	0.651136
L5 IT	Snca	3.18401	0.839773
L5 IT	Adora1	3.17499	0.747727
L5 IT	Dclk1	3.16519	0.886364
L5 IT	Gpm6b	3.15325	0.922727
L5 IT	Slc39a10	3.14293	0.870455
L5 IT	R3hdm1	2.99179	0.804545
L5 IT	Tsnax	2.97121	0.720455
L5 IT	Ipcef1	2.96141	0.721591
L5 IT	N28178	2.94563	0.689773
L5 IT	Slc1a2	2.92051	0.953409
L5 IT	Gm11549	2.8905	0.579545
L5 IT	Cplx2	2.88708	0.817045
L5 IT	Rasgrp1	2.84134	0.785227
L5 IT	Ptprd	2.8294	0.748864
L5 IT	Ncald	2.80649	0.680682
L5 IT	Ano3	2.78292	0.713636
L5 IT	Fhl2	2.77753	0.770455
L5 IT	Marcks	2.76204	0.778409
L5 IT	Cav2	2.75225	0.721591
L5 IT	Cnksr2	2.74635	0.646591
L5 IT	Ctxn1	2.74148	0.820455
L5 IT	Ptk2b	2.73182	0.795455
L5 IT	Prkcb	2.73144	0.856818
L5 IT	Brinp1	2.69923	0.623864
L5 IT	Rab15	2.66225	0.604545
L5 IT	Nptx1	2.59233	0.706818
L5 IT	Pcsk2	2.5588	0.745455
L5 IT	Fut9	2.45828	0.669318
L5 IT	B2m	2.43341	0.642045
L5 IT	Baiap2	2.403	0.802273
L5 IT	9430020K01Rik	2.40004	0.644318
L5 IT	Ppp3ca	2.38737	0.715909
L5 IT	Dlg1	2.38302	0.646591
L5 IT	Id2	2.33499	0.634091
L5 IT	Pcsk1	2.319	0.5875
L5 IT	Serpine2	2.31237	0.647727
L5 IT	Slc24a2	2.29089	0.627273
L5 IT	Rab3c	2.25184	0.6875
L5 IT	Stxbp6	2.23561	0.819318
L5 IT	Satb1	2.23237	0.610227
L5 IT	Btbd10	2.22411	0.630682
L5 IT	Rprm	2.22353	0.642045
L5 IT	Zbtb18	2.15633	0.579545
L5 IT	Ptk2	2.10213	0.5625
L5 IT	Tmsb4x	2.06154	0.531818
L5 IT	Mast3	2.04923	0.505682
L5 IT	Homer1	2.02404	0.523864
L5 IT	Igfbp6	2.01469	0.7
L5 IT	Dusp14	2.00454	0.523864
L5 PT	Fam19a1	13.3951	1
L5 PT	Serpine2	9.13023	1
L5 PT	Crym	8.17312	0.8125
L5 PT	Lamp5	7.52735	1
L5 PT	Gap43	7.15737	0.985294
L5 PT	Prkcg	7.02174	1
L5 PT	Fam131a	6.19817	0.990809
L5 PT	Ldb2	6.09977	0.908088
L5 PT	Efr3a	4.97547	0.979779
L5 PT	Ptk2b	4.94248	1
L5 PT	Galnt9	4.87033	0.928309
L5 PT	Pcp4	4.83722	0.972426
L5 PT	Hcn1	4.77126	0.966912
L5 PT	Chn1	4.74516	1
L5 PT	Rab3c	4.6736	0.838235
L5 PT	Slc8a1	4.66578	0.965074
L5 PT	Igsf21	4.65255	0.961397
L5 PT	Id2	4.43431	0.875
L5 PT	Itpka	4.42587	0.871324
L5 PT	1110008P14Rik	4.38818	0.950368
L5 PT	Atp2b1	4.26486	0.904412
L5 PT	B3galt2	4.23964	0.957721
L5 PT	Pak1	4.21012	0.988971
L5 PT	Nfib	4.07727	0.841912
L5 PT	Sez6	4.02132	1
L5 PT	Rasgrf1	3.99484	0.930147
L5 PT	Scn1a	3.92604	0.920956
L5 PT	Nrgn	3.9219	1
L5 PT	Ctxn1	3.85758	0.917279
L5 PT	Gpr22	3.79886	0.966912
L5 PT	Enc1	3.79879	0.825368
L5 PT	Prkcb	3.79054	0.952206
L5 PT	9430020K01Rik	3.77718	0.996324
L5 PT	Rprml	3.76285	0.998162
L5 PT	Gria3	3.7125	0.994485
L5 PT	Nefl	3.67537	0.887868
L5 PT	Rasgrp1	3.63484	0.965074
L5 PT	Ociad2	3.62127	0.827206
L5 PT	Rgs4	3.60634	0.998162
L5 PT	Pde1a	3.4718	0.972426
L5 PT	Nefm	3.43156	0.724265
L5 PT	Nov	3.40096	0.766544
L5 PT	Cacng3	3.39962	0.840074
L5 PT	Sept4	3.38111	0.847426
L5 PT	Sv2b	3.2743	0.783088
L5 PT	Igfbp4	3.19177	0.909926
L5 PT	Mt1	3.08813	0.799632
L5 PT	Plk2	3.03429	0.829044
L5 PT	Arpp19	3.02767	0.952206
L5 PT	Fgf12	3.02598	0.965074
L5 PT	Btbd10	2.9738	0.823529
L5 PT	Zbtb18	2.96397	0.814338
L5 PT	Pls3	2.87861	0.790441
L5 PT	Kcnip4	2.87507	0.628676
L5 PT	Nrip3	2.84682	0.647059
L5 PT	Stxbp6	2.7738	0.862132
L5 PT	Crip2	2.75373	0.797794
L5 PT	Cplx1	2.67913	0.705882
L5 PT	Nrsn2	2.65971	0.737132
L5 PT	Enpp2	2.57574	0.645221
L5 PT	3110035E14Rik	2.53884	0.8125
L5 PT	Nrsn1	2.51729	0.628676
L5 PT	N28178	2.51085	0.566176
L5 PT	Dpy19l1	2.45788	0.619485
L5 PT	Gm11549	2.44275	0.667279
L5 PT	Scg3	2.44001	0.606618
L5 PT	Homer1	2.43827	0.716912
L5 PT	Pgm2l1	2.38217	0.683824
L5 PT	Mpped1	2.36163	0.534926
L5 PT	Cnksr2	2.30979	0.694853
L5 PT	Bdnf	2.2954	0.784926
L5 PT	Slc17a7	2.26962	0.613971
L5 PT	Mt3	2.26626	0.737132
L5 PT	Gpm6b	2.25608	0.636029
L5 PT	Caln1	2.17803	0.698529
L5 PT	Serpini1	2.17269	0.658088
L5 PT	Ldha	2.11248	0.6875
L5 PT	Cd34	2.09385	0.599265
L5 PT	Dlg1	2.06192	0.544118
L6 CT	Rprm	12.1548	1
L6 CT	Crym	11.3417	1
L6 CT	3110035E14Rik	8.59187	1
L6 CT	Igfbp4	8.00561	0.992708
L6 CT	Ttc9b	7.79957	1
L6 CT	Prkcg	7.41312	0.998958
L6 CT	Prkcb	7.28306	1
L6 CT	Pcp4	7.14581	1
L6 CT	Ipcef1	7.05187	1
L6 CT	Nptx1	6.99787	1
L6 CT	Galnt9	6.49447	0.994792
L6 CT	Hs3st2	6.27226	0.996875
L6 CT	Ano3	6.21713	1
L6 CT	Scg3	6.1799	1
L6 CT	Ptk2	5.88151	1
L6 CT	Sez6	5.80826	1
L6 CT	Igsf21	5.6904	0.989583
L6 CT	B3galt2	5.68459	0.99375
L6 CT	Ctxn1	5.45763	0.983333
L6 CT	Atp2b1	5.44192	0.998958
L6 CT	Ptk2b	5.40493	0.988542
L6 CT	Pde1a	5.35277	1
L6 CT	Dkk3	5.31629	1
L6 CT	Rprml	5.21393	1
L6 CT	Adora1	5.16119	0.994792
L6 CT	Fut9	5.09605	1
L6 CT	Diras2	5.07913	0.998958
L6 CT	Kcnip3	5.07207	0.952083
L6 CT	Baiap2	5.06549	1
L6 CT	Nfib	5.0228	0.976042
L6 CT	Chgb	4.89199	0.915625
L6 CT	Ldha	4.89192	0.994792
L6 CT	Hpcal4	4.88565	0.961458
L6 CT	Rasgrp1	4.8404	0.984375
L6 CT	Sh3gl2	4.77323	0.991667
L6 CT	Ier5	4.75558	0.940625
L6 CT	1110008P14Rik	4.71395	0.958333
L6 CT	Rap1gds1	4.67566	0.954167
L6 CT	Myl4	4.64841	0.921875
L6 CT	Slc17a7	4.58288	0.998958
L6 CT	Gria3	4.58024	0.992708
L6 CT	Pak1	4.52565	0.95625
L6 CT	Camk4	4.51708	0.995833
L6 CT	Arpp19	4.46688	0.961458
L6 CT	Nefm	4.37702	0.715625
L6 CT	St3gal5	4.32619	0.958333
L6 CT	9430020K01Rik	4.31716	0.941667
L6 CT	Ngef	4.3123	0.966667
L6 CT	Ncald	4.26763	0.994792
L6 CT	Crip2	4.25745	0.933333
L6 CT	Nefl	4.25644	0.869792
L6 CT	Efr3a	4.25507	0.8875
L6 CT	Slc1a2	4.23643	1
L6 CT	Atp2b4	4.19295	0.913542
L6 CT	Nrgn	4.1555	0.986458
L6 CT	Ogfrl1	4.12951	0.991667
L6 CT	Btbd10	4.09864	0.891667
L6 CT	Fam131a	3.97838	0.894792
L6 CT	Slc8a1	3.94947	0.884375
L6 CT	Ociad2	3.84436	0.986458
L6 CT	Sv2b	3.73626	0.942708
L6 CT	Gap43	3.59848	0.889583
L6 CT	Homer1	3.5575	0.784375
L6 CT	Gm11549	3.54619	0.967708
L6 CT	Pgm2l1	3.51254	0.921875
L6 CT	Chn1	3.50591	0.994792
L6 CT	Ly6e	3.47402	0.977083
L6 CT	Pcdh9	3.47241	0.955208
L6 CT	Snca	3.38707	0.942708
L6 CT	Mt3	3.32113	0.777083
L6 CT	Neurod6	3.28376	0.855208
L6 CT	Ldb2	3.26118	0.844792
L6 CT	Pcsk2	3.25762	0.908333
L6 CT	Qpct	3.2526	0.809375
L6 CT	Dpy19l1	3.15049	0.80625
L6 CT	Cplx2	3.12213	0.772917
L6 CT	Cryab	3.04197	0.790625
L6 CT	Stx1a	3.02503	0.858333
L6 CT	Atp1a1	2.95601	0.813542
L6 CT	Ppp3ca	2.87842	0.848958
L6 CT	Egr1	2.87198	0.6875
L6 CT	Arc	2.82565	0.591667
L6 CT	Fam49a	2.78059	0.720833
L6 CT	Id2	2.75602	0.803125
L6 CT	Olfm1	2.69156	0.95625
L6 CT	Sept4	2.65092	0.7375
L6 CT	Ramp1	2.5937	0.7375
L6 CT	N28178	2.5819	0.757292
L6 CT	Prdx1	2.53514	0.65
L6 CT	Cd34	2.48278	0.753125
L6 CT	Enc1	2.47626	0.641667
L6 CT	Elmo1	2.42407	0.654167
L6 CT	Tmeff2	2.41049	0.645833
L6 CT	Cckbr	2.38594	0.623958
L6 CT	Itpka	2.38291	0.627083
L6 CT	Fmnl1	2.36284	0.572917
L6 CT	Sparcl1	2.35887	0.719792
L6 CT	Camkv	2.35157	0.555208
L6 CT	Caln1	2.3164	0.620833
L6 CT	Slc24a2	2.26204	0.71875
L6 CT	Nrn1	2.14028	0.673958
L6 IT	Tesc	8.76724	1
L6 IT	Rasl10a	8.27515	0.96047
L6 IT	Igsf21	7.52644	0.998932
L6 IT	Ak5	6.82742	0.979167
L6 IT	Nell2	6.13176	0.981838
L6 IT	Cck	6.00946	1
L6 IT	Igfbp6	5.92046	0.996795
L6 IT	Lmo4	5.88061	1
L6 IT	Atp2b4	5.70022	0.973291
L6 IT	Neurod6	5.61528	1
L6 IT	Fhl2	5.44767	0.994124
L6 IT	Enc1	5.42167	0.985577
L6 IT	Hpcal4	5.37409	0.961538
L6 IT	Pcsk2	5.27842	1
L6 IT	Ociad2	5.19881	1
L6 IT	Slc17a7	5.15562	0.996261
L6 IT	Sv2b	5.08064	0.98985
L6 IT	Ctxn1	4.99778	1
L6 IT	B3galt2	4.99032	0.91453
L6 IT	Ldb2	4.86312	0.988248
L6 IT	Cryab	4.85336	0.941774
L6 IT	Tpm1	4.85299	0.998397
L6 IT	Nnat	4.84786	0.580128
L6 IT	Crtac1	4.84028	0.943376
L6 IT	Hpca	4.82243	1
L6 IT	Gpr22	4.79631	0.955662
L6 IT	Lingo1	4.74761	0.890491
L6 IT	Ldha	4.70281	0.995726
L6 IT	Gm11549	4.68592	0.927885
L6 IT	3110035E14Rik	4.67987	1
L6 IT	Nrn1	4.6582	0.947115
L6 IT	Rasgrp1	4.63905	0.981303
L6 IT	Atp2b1	4.55873	0.999466
L6 IT	Ttc9b	4.52191	0.979701
L6 IT	Snca	4.51738	0.999466
L6 IT	Slc39a10	4.38096	0.924145
L6 IT	Gpm6b	4.36899	0.985577
L6 IT	Itpka	4.31006	0.945513
L6 IT	Nrgn	4.28773	1
L6 IT	Hs3st2	4.27344	0.860577
L6 IT	Baiap2	4.26088	0.999466
L6 IT	Crip2	4.24838	0.962607
L6 IT	Nptx1	4.1774	0.88515
L6 IT	Kcnv1	4.1764	0.798611
L6 IT	Sh3gl2	4.00849	0.947115
L6 IT	Galnt14	3.99759	0.892628
L6 IT	Dkk3	3.87726	0.866453
L6 IT	St3gal5	3.86065	0.912927
L6 IT	Cacng3	3.84585	0.942842
L6 IT	Arpp19	3.83622	0.966346
L6 IT	Ptk2b	3.83541	0.873932
L6 IT	Pgm2l1	3.82457	0.94391
L6 IT	Gap43	3.79495	0.951923
L6 IT	Prkcb	3.71254	0.961538
L6 IT	Stx1a	3.68	0.974359
L6 IT	Olfm1	3.63684	0.932158
L6 IT	Ptk2	3.60623	0.884615
L6 IT	Pde1a	3.58626	0.90438
L6 IT	Pdp1	3.58615	0.773504
L6 IT	Fam212b	3.56298	0.91453
L6 IT	Fmnl1	3.49053	0.800214
L6 IT	Cd34	3.48938	0.813034
L6 IT	Bdnf	3.44411	0.619124
L6 IT	Chn1	3.43464	0.978098
L6 IT	Btbd10	3.37341	0.841346
L6 IT	Fam131a	3.34708	0.848291
L6 IT	Dusp14	3.34576	0.875534
L6 IT	Dpy19l1	3.31861	0.723291
L6 IT	Cnksr2	3.30061	0.912393
L6 IT	Cckbr	3.27836	0.755876
L6 IT	Id2	3.27277	0.809829
L6 IT	Rprml	3.21041	0.929487
L6 IT	Tmsb4x	3.20483	0.826923
L6 IT	1110008P14Rik	3.15893	0.785256
L6 IT	Kcnip4	3.11919	0.923611
L6 IT	Foxp1	3.0941	0.956731
L6 IT	Ano3	3.05827	0.780983
L6 IT	Ncald	3.00419	0.793803
L6 IT	Tsc22d1	2.97102	0.857372
L6 IT	Ppp3ca	2.94243	0.814637
L6 IT	Pcdh9	2.88069	0.813568
L6 IT	Nov	2.88035	0.861111
L6 IT	Plk2	2.85014	0.708868
L6 IT	Ier5	2.79957	0.692308
L6 IT	Rab15	2.78265	0.609509
L6 IT	Car10	2.77542	0.736645
L6 IT	Aplp1	2.7527	0.630876
L6 IT	Pls3	2.75068	0.649573
L6 IT	Necab1	2.69542	0.753205
L6 IT	Zbtb18	2.67881	0.778312
L6 IT	Camkv	2.64201	0.617521
L6 IT	Ngef	2.63278	0.663996
L6 IT	Arpp21	2.61891	0.627137
L6 IT	Camk2n1	2.5437	0.703526
L6 IT	Cacna2d1	2.43558	0.699252
L6 IT	N28178	2.3886	0.688568
L6 IT	Ipcef1	2.35263	0.694979
L6 IT	Galnt9	2.34355	0.56891
L6 IT	Ly6e	2.31823	0.621261
L6 IT	Fxyd6	2.23643	0.694979
L6 IT	R3hdm1	2.23495	0.581731
L6 IT	Slc30a3	2.19221	0.738248
L6 IT	Dlg1	2.11012	0.537393
L6 IT	Scg2	2.05514	0.565171
L6b	Cplx3	15.9991	0.994413
L6b	3110035E14Rik	8.64859	1
L6b	Ttc9b	8.44286	1
L6b	Kcnip3	8.14947	1
L6b	Gap43	7.47067	1
L6b	Slc8a1	7.41879	1
L6b	Pcp4	7.31767	1
L6b	Pak1	6.96554	1
L6b	St3gal5	6.91202	1
L6b	Pde1a	6.90478	1
L6b	Fut9	6.87545	1
L6b	Igsf21	6.77655	0.824022
L6b	Ipcef1	6.59779	1
L6b	Slc1a2	6.25114	1
L6b	Caln1	6.17698	1
L6b	Hpcal4	6.12625	1
L6b	Atp2b4	6.10948	1
L6b	Sez6	5.7891	1
L6b	Ano3	5.74888	0.888268
L6b	B3galt2	5.66054	1
L6b	Pls3	5.56376	0.969274
L6b	Serpini1	5.53797	0.997207
L6b	Slc17a7	5.4767	1
L6b	Nptx1	5.40425	1
L6b	Ncald	5.38958	1
L6b	Kcnab1	5.38825	0.865922
L6b	Ndn	5.24137	0.986034
L6b	Rap1gds1	5.1983	0.938547
L6b	Cckbr	5.1318	0.938547
L6b	Crip2	5.08739	0.882682
L6b	Sh3gl2	4.79256	0.994413
L6b	Cryab	4.60207	0.832402
L6b	Ldb2	4.60191	0.910615
L6b	Adora1	4.59844	1
L6b	Olfm3	4.5976	0.972067
L6b	Galnt9	4.54182	0.921788
L6b	Mpped1	4.44581	1
L6b	Ogfrl1	4.42513	0.874302
L6b	Diras2	4.40989	0.952514
L6b	Fhl2	4.30515	0.902235
L6b	Ldha	4.25542	0.941341
L6b	Timp2	4.24551	0.963687
L6b	9430020K01Rik	4.20478	0.782123
L6b	Scg3	4.19376	0.980447
L6b	Hs3st2	4.18694	0.815642
L6b	Rasgrp1	4.15988	0.829609
L6b	Nfib	4.07895	1
L6b	Ngef	4.04525	1
L6b	Pgm2l1	3.95782	0.944134
L6b	Rcan2	3.80387	0.946927
L6b	Baiap2	3.77116	0.944134
L6b	Ptk2	3.67546	0.977654
L6b	Rprml	3.66986	0.849162
L6b	Rab3b	3.66754	0.815642
L6b	Fam49a	3.66229	0.865922
L6b	Prkcg	3.58434	0.815642
L6b	Snca	3.56363	0.787709
L6b	Prdx1	3.5552	0.918994
L6b	Dync1i1	3.48332	0.997207
L6b	Crtac1	3.40856	0.726257
L6b	Prkcb	3.38555	0.932961
L6b	Atp2b1	3.35386	0.801676
L6b	Msmo1	3.34353	0.907821
L6b	Ptk2b	3.3373	0.888268
L6b	Sv2b	3.29413	0.997207
L6b	Ctxn1	3.23075	0.846369
L6b	Cdh13	3.19503	0.815642
L6b	Ly6e	3.08694	0.818436
L6b	Dclk1	3.03132	0.837989
L6b	Btbd10	2.97701	0.756983
L6b	Tmsb4x	2.94931	0.815642
L6b	Neurod6	2.93684	0.893855
L6b	Stx1a	2.86492	0.972067
L6b	Igfbp4	2.73443	0.731844
L6b	Elmo1	2.69607	0.575419
L6b	Clu	2.63182	0.648045
L6b	Nrip3	2.59583	0.717877
L6b	Gm11549	2.56787	0.667598
L6b	Camkv	2.49822	0.712291
L6b	Osbpl1a	2.45763	0.692737
L6b	Arpp19	2.41155	0.675978
L6b	1110008P14Rik	2.38194	0.575419
L6b	Ak5	2.36049	0.628492
L6b	Adcy2	2.35447	0.645251
L6b	Nrxn1	2.29482	0.706704
L6b	Fgf12	2.28578	0.706704
L6b	Pcsk2	2.28537	0.675978
L6b	Gria3	2.21196	0.77933
L6b	Lypd6b	2.20331	0.662011
L6b	Chl1	2.1835	0.670391
L6b	Neto2	2.17966	0.530726
L6b	Itm2a	2.15822	0.51676
L6b	Nov	2.136	0.849162
L6b	Kcnv1	2.12973	0.740223
L6b	Chn1	2.01868	0.667598
L6b	Fam131a	2.00966	0.564246
NP	Myl4	16.0641	1
NP	Olfm3	11.7426	1
NP	Crym	11.4068	1
NP	Efr3a	10.2336	1
NP	Neto2	9.75793	1
NP	Pamr1	9.56378	1
NP	Adcy2	9.54155	1
NP	Diras2	8.36806	1
NP	Plcxd2	8.06189	1
NP	Rap1gds1	7.80616	0.997238
NP	Pcp4	7.26819	1
NP	Rprm	7.1441	1
NP	Chgb	6.85341	1
NP	Dync1i1	6.50843	1
NP	Marcks	6.21465	1
NP	Fut9	6.17702	1
NP	Nrsn2	6.03757	1
NP	Msmo1	6.03352	1
NP	Asns	6.00373	1
NP	Satb1	5.69187	1
NP	Nxph1	5.65212	0.994475
NP	Adora1	5.61589	0.975138
NP	Neurod6	5.61339	1
NP	Foxp1	5.32797	1
NP	Bcat1	5.26738	0.969613
NP	Sept4	5.03236	0.997238
NP	Nrsn1	4.73099	0.997238
NP	Marcksl1	4.61923	0.972376
NP	Nrn1	4.54101	1
NP	Serpini1	4.34289	1
NP	Slc1a2	4.30328	1
NP	Camkv	4.17605	0.856354
NP	Nudt4	4.13023	0.889503
NP	Sez6	4.11182	1
NP	Ldb2	4.03107	0.925414
NP	Scg3	4.01654	0.964088
NP	Dpy19l1	3.82448	0.88674
NP	Rgs4	3.77695	0.986188
NP	Pak1	3.76693	0.812155
NP	N28178	3.74962	0.91989
NP	Gm11549	3.65849	0.972376
NP	AI593442	3.60634	0.861878
NP	Dclk1	3.43869	0.925414
NP	Dlg1	3.20897	0.79558
NP	Pcsk2	3.20754	0.947514
NP	Ndn	3.14476	0.864641
NP	Pls3	3.1419	0.801105
NP	Ptprd	3.12399	0.781768
NP	Ccdc136	3.10978	0.853591
NP	Osbpl1a	3.09998	0.861878
NP	Edil3	2.92005	0.834254
NP	Lin7a	2.90323	0.787293
NP	Slc17a7	2.89898	0.820442
NP	Rcan2	2.7934	0.696133
NP	Prkcg	2.77246	0.732044
NP	Slc35g2	2.70988	0.709945
NP	Sparcl1	2.67157	0.792818
NP	Rprml	2.66004	0.69337
NP	Vstm2a	2.62329	0.792818
NP	Chn1	2.57367	0.839779
NP	Maged1	2.41116	0.527624
NP	Rab3c	2.37774	0.848066
NP	Cbln2	2.33987	0.58011
NP	Tmeff2	2.3295	0.729282
NP	Baiap2	2.2713	0.632597
NP	Tspyl4	2.11229	0.51105
NP	B3galt2	2.05798	0.593923
NP	Chl1	2.01662	0.585635
CR	Ndnf	9.15638	0.857143
CR	Reln	6.01207	1
CR	Ramp1	4.50048	0.714286
CR	Cntnap2	2.94894	0.857143
CR	Cst3	2.8914	0.857143
CR	Calb2	2.80698	0.857143
CR	Cryab	2.71655	0.714286
CR	Marcks	2.71603	0.714286
CR	Nfib	2.34492	1
CR	Dync1i1	2.23934	0.571429
CR	Cd63	2.22914	1
CR	Ndn	2.18236	0.571429
CR	Zbtb20	2.01893	0.714286
Lamp5	Hapln1	12.1196	0.967914
Lamp5	Ndnf	10.3409	0.632799
Lamp5	Cplx3	10.253	1
Lamp5	Fgf13	9.98498	0.970588
Lamp5	Kit	9.81348	0.928699
Lamp5	Dner	8.67968	1
Lamp5	Npy	8.54259	0.898396
Lamp5	Lamp5	8.50033	0.974153
Lamp5	Reln	8.08838	0.778075
Lamp5	Gad2	7.82912	1
Lamp5	Slc6a1	7.77018	1
Lamp5	Klhl13	7.66383	0.955437
Lamp5	Pnoc	7.5974	0.883244
Lamp5	Rab3c	7.57368	1
Lamp5	Gad1	6.99333	1
Lamp5	Dlx6os1	6.81238	0.999109
Lamp5	Sema3c	6.75289	0.967914
Lamp5	Zmat4	6.66585	0.991979
Lamp5	Nfib	6.54663	0.995544
Lamp5	Ogfrl1	6.47102	0.817291
Lamp5	Cpne7	6.45982	0.972371
Lamp5	Resp18	6.44822	0.999109
Lamp5	Cryab	6.19116	1
Lamp5	Spock3	6.08129	0.951872
Lamp5	Fam46a	5.98889	0.76738
Lamp5	Adarb2	5.89884	0.997326
Lamp5	Id2	5.80614	0.998217
Lamp5	Erbb4	5.76464	0.988414
Lamp5	Rora	5.72051	0.911765
Lamp5	Gabrb2	5.4029	0.975936
Lamp5	Tsc22d1	5.33245	0.877005
Lamp5	Sh3bgrl	4.97513	0.999109
Lamp5	Cntnap2	4.96552	0.838681
Lamp5	Nxph1	4.78824	0.916221
Lamp5	Slc2a13	4.76936	0.916221
Lamp5	Rgs10	4.76399	0.823529
Lamp5	Maged1	4.64894	0.940285
Lamp5	Crtac1	4.45664	0.868984
Lamp5	Pcp4l1	4.44833	0.901961
Lamp5	Cox6a2	4.37378	0.724599
Lamp5	Ap1s2	4.32975	0.833333
Lamp5	Serpini1	4.25585	0.981283
Lamp5	Cpne6	4.23571	0.93672
Lamp5	Kcnip1	4.1974	0.934046
Lamp5	Mpped1	4.15734	0.887701
Lamp5	Abat	4.10989	0.973262
Lamp5	Marcksl1	4.10842	0.92246
Lamp5	Tcf4	3.89735	0.997326
Lamp5	Rasgrf1	3.87071	0.842246
Lamp5	Necab1	3.85643	0.848485
Lamp5	Chl1	3.78487	0.740642
Lamp5	Gabra1	3.75591	0.944742
Lamp5	Hcn1	3.74027	0.909982
Lamp5	Cnr1	3.71419	0.730838
Lamp5	Luzp2	3.65599	0.856506
Lamp5	Gaa	3.57076	0.786988
Lamp5	Qpct	3.46767	0.688948
Lamp5	Rab27b	3.45609	0.829768
Lamp5	Elavl2	3.45576	0.836007
Lamp5	Slc24a3	3.38339	0.824421
Lamp5	Clstn3	3.33659	0.700535
Lamp5	Clu	3.26342	0.947415
Lamp5	Nrip3	3.19167	0.679144
Lamp5	Caln1	3.16276	0.84492
Lamp5	Prox1	3.15138	0.729947
Lamp5	Tspyl4	3.13806	0.828877
Lamp5	Atp1b2	3.10521	0.868093
Lamp5	Car4	3.09138	0.737077
Lamp5	Cacna2d1	3.01187	0.777184
Lamp5	Igf1	2.99875	0.789661
Lamp5	Bcat1	2.93885	0.729947
Lamp5	Cplx1	2.85685	0.777184
Lamp5	Tmem130	2.8537	0.716578
Lamp5	Qk	2.79745	0.777184
Lamp5	Cav2	2.784	0.561497
Lamp5	Edil3	2.71314	0.721925
Lamp5	Plcxd2	2.65442	0.715686
Lamp5	Cnn3	2.57579	0.62656
Lamp5	Zcchc12	2.56992	0.688948
Lamp5	Kcnc1	2.48192	0.527629
Lamp5	Gabrd	2.3714	0.721925
Lamp5	Plk2	2.25593	0.649733
Lamp5	Camkv	2.2319	0.545455
Lamp5	Ncald	2.20432	0.635472
Lamp5	Csdc2	2.17902	0.600713
Lamp5	Pls3	2.10321	0.576649
Lamp5	Rcan2	2.02191	0.599822
Lamp5	Fam49a	2.01633	0.549911
Meis2	Cpne6	23.1162	1
Meis2	Dlx1	9.86144	0.977778
Meis2	Cnn3	9.80544	0.933333
Meis2	Nrip3	9.51332	0.977778
Meis2	Sez6	9.22534	0.955556
Meis2	Penk	8.64294	1
Meis2	Atp2b4	8.47969	0.977778
Meis2	Pcp4l1	8.46599	0.977778
Meis2	Synpr	8.43234	0.977778
Meis2	Pcp4	6.8139	0.977778
Meis2	Dync1i1	6.78613	0.933333
Meis2	Rpp25	6.71309	0.977778
Meis2	Mt1	6.03999	0.911111
Meis2	Hs3st2	5.48146	0.977778
Meis2	Marcks	5.15509	0.955556
Meis2	Gad1	4.99279	0.977778
Meis2	S100a10	4.92989	0.977778
Meis2	Camkv	4.59845	0.955556
Meis2	Cdkn1a	4.38901	1
Meis2	Calb2	4.37392	0.955556
Meis2	Stxbp6	4.25272	0.911111
Meis2	Nrxn3	4.18258	0.977778
Meis2	Baiap2	4.09196	0.977778
Meis2	Gad2	3.79428	0.977778
Meis2	Laptm4b	3.51534	0.911111
Meis2	Tcf4	3.37558	0.955556
Meis2	Cntnap2	3.23537	0.977778
Meis2	Rprml	3.04503	0.977778
Meis2	Dlx6os1	2.87927	0.844444
Meis2	Kcnip1	2.8426	0.933333
Meis2	Id3	2.83834	0.911111
Meis2	Snca	2.81488	0.977778
Meis2	Rasgrf1	2.65739	0.777778
Meis2	Qk	2.5507	0.911111
Meis2	Hpcal4	2.46439	0.911111
Meis2	Cd63	2.42682	0.622222
Meis2	Luzp2	2.41552	0.822222
Meis2	Fgf12	2.3059	0.888889
Pvalb	Pvalb	12.7537	0.961855
Pvalb	Nek7	10.5713	0.938669
Pvalb	Tac1	10.3274	0.871354
Pvalb	Rnd2	10.3047	0.960359
Pvalb	Cox6a2	10.3032	0.99626
Pvalb	Kcnc1	8.95425	0.994016
Pvalb	Kcnc2	8.52467	0.967091
Pvalb	Cartpt	8.11622	0.840688
Pvalb	Cplx1	7.95483	1
Pvalb	Ifitm10	7.5434	0.965595
Pvalb	Erbb4	7.37092	1
Pvalb	Fndc5	7.27866	1
Pvalb	Gabrd	7.26973	0.971578
Pvalb	Pcp4l1	6.98594	1
Pvalb	Laptm4b	6.53997	0.998504
Pvalb	Hcn1	6.53586	1
Pvalb	Scn1a	6.3229	0.985789
Pvalb	Fgf12	6.32284	0.97457
Pvalb	Nxph1	6.2591	0.998504
Pvalb	Slc6a1	5.93718	0.997756
Pvalb	Bcat1	5.70329	0.935677
Pvalb	Abat	5.6646	0.998504
Pvalb	Asns	5.65192	0.940912
Pvalb	Cort	5.34829	0.720269
Pvalb	Rcan2	5.27	0.999252
Pvalb	Nrsn2	5.06186	0.969334
Pvalb	Kcnab1	5.04954	0.78534
Pvalb	Gad1	5.03485	1
Pvalb	Sparcl1	4.9073	0.97083
Pvalb	Sept4	4.88343	0.925954
Pvalb	Elavl2	4.86682	0.999252
Pvalb	Lgals1	4.741	0.670905
Pvalb	Ccdc136	4.73788	0.956619
Pvalb	Rab3b	4.69833	0.934181
Pvalb	Crhbp	4.51448	0.759162
Pvalb	Acsl3	4.44891	0.802543
Pvalb	Gabra1	4.43171	0.988781
Pvalb	Slc35g2	4.17068	0.992521
Pvalb	Slc24a2	4.14043	0.928945
Pvalb	Tspyl4	4.10818	0.993269
Pvalb	Gria1	3.90571	0.850411
Pvalb	Inpp5f	3.86023	0.987285
Pvalb	Rbp4	3.81854	0.728497
Pvalb	Spock3	3.8173	0.954375
Pvalb	Scg2	3.7822	0.861631
Pvalb	Gad2	3.72599	0.971578
Pvalb	Serpini1	3.71126	0.943156
Pvalb	Ctsd	3.70256	0.887809
Pvalb	Atp1a3	3.65807	0.793568
Pvalb	Rpp25	3.64608	0.964847
Pvalb	Nap1l5	3.63583	0.967091
Pvalb	Rgs2	3.47992	0.816006
Pvalb	Oxr1	3.34053	0.807031
Pvalb	Luzp2	3.24235	0.732236
Pvalb	Dner	3.18089	0.875841
Pvalb	Gabrb2	3.1806	0.863874
Pvalb	Ndrg2	3.06215	0.682124
Pvalb	AI593442	2.98319	0.771129
Pvalb	Cntnap2	2.67746	0.76739
Pvalb	Limch1	2.6716	0.746447
Pvalb	Kcnip1	2.66086	0.506358
Pvalb	Rora	2.63935	0.621541
Pvalb	Bcan	2.49066	0.681376
Pvalb	Tmsb4x	2.39824	0.602094
Pvalb	Vstm2a	2.36771	0.781601
Pvalb	Car2	2.20021	0.569933
Pvalb	Gprasp2	2.19133	0.548242
Serpinf1	Nov	15.8691	1
Serpinf1	Enpp2	14.0627	1
Serpinf1	Cnr1	10.5903	1
Serpinf1	Kcnip1	9.86634	1
Serpinf1	Adarb2	9.71911	1
Serpinf1	Ap1s2	9.23268	1
Serpinf1	Tac2	9.23008	0.851852
Serpinf1	Sema3c	9.16945	0.925926
Serpinf1	Pnoc	8.36797	1
Serpinf1	Elmo1	8.29341	0.962963
Serpinf1	Dlx6os1	7.92874	1
Serpinf1	Npy	7.57348	0.962963
Serpinf1	Enho	7.55341	0.962963
Serpinf1	Dner	7.46519	1
Serpinf1	Igf1	7.44594	1
Serpinf1	Htr3a	7.40015	0.814815
Serpinf1	Rgs10	7.08879	1
Serpinf1	Luzp2	7.08141	0.962963
Serpinf1	Mt1	7.03529	0.962963
Serpinf1	Qpct	6.78268	1
Serpinf1	Sh3bgrl	6.52617	1
Serpinf1	Nrip3	6.49378	0.962963
Serpinf1	Bcat1	6.40456	1
Serpinf1	Fhl1	6.35472	1
Serpinf1	Gad1	6.06244	1
Serpinf1	Tcf4	5.96884	1
Serpinf1	Dlx1	5.85234	1
Serpinf1	Cpne7	5.67213	0.962963
Serpinf1	Ogfrl1	5.62806	0.814815
Serpinf1	Car2	5.60155	0.777778
Serpinf1	Cplx2	5.58448	0.851852
Serpinf1	Csdc2	5.57788	1
Serpinf1	Nrxn3	5.55214	0.851852
Serpinf1	Cxcl14	5.54481	0.814815
Serpinf1	Sez6	5.54314	1
Serpinf1	Fxyd6	5.51274	0.888889
Serpinf1	Prox1	5.44488	1
Serpinf1	Vstm2a	5.43513	1
Serpinf1	Alcam	5.33739	0.962963
Serpinf1	Synpr	5.27699	0.925926
Serpinf1	Rab3c	5.26931	1
Serpinf1	Pcp4l1	5.18429	1
Serpinf1	Vip	5.17413	0.62963
Serpinf1	Fam46a	5.15508	0.703704
Serpinf1	Gad2	5.13747	1
Serpinf1	Kit	5.09476	0.666667
Serpinf1	Cck	5.08214	0.814815
Serpinf1	Resp18	5.05207	0.962963
Serpinf1	Mt2	5.04049	0.814815
Serpinf1	Abat	4.9196	0.703704
Serpinf1	Fgf13	4.77316	0.814815
Serpinf1	Slc2a13	4.63515	1
Serpinf1	Htra1	4.59063	1
Serpinf1	Galnt14	4.58003	1
Serpinf1	Rpp25	4.57658	1
Serpinf1	Cnn3	4.44298	0.962963
Serpinf1	Erbb4	4.38468	1
Serpinf1	Gpd1	4.29747	0.62963
Serpinf1	Scg2	4.27685	0.925926
Serpinf1	Zbtb20	4.27302	0.888889
Serpinf1	Ache	4.12659	0.851852
Serpinf1	Slc6a1	4.10133	0.962963
Serpinf1	Scg3	4.06244	0.925926
Serpinf1	Cntnap2	4.03779	0.851852
Serpinf1	Npas1	4.00245	0.740741
Serpinf1	Slc24a3	3.99956	0.925926
Serpinf1	Kcnip4	3.85028	0.851852
Serpinf1	Serpini1	3.8448	0.925926
Serpinf1	Car4	3.75039	0.851852
Serpinf1	Nfib	3.73305	0.814815
Serpinf1	Hapln1	3.50192	0.592593
Serpinf1	Clu	3.44324	0.962963
Serpinf1	Crh	3.40257	0.518519
Serpinf1	Klhl13	3.38919	0.740741
Serpinf1	Tspyl4	3.3505	1
Serpinf1	Cryab	3.33886	0.666667
Serpinf1	Cpne6	3.30626	0.777778
Serpinf1	Cbln2	3.22401	0.666667
Serpinf1	Nap1l5	3.08123	0.777778
Serpinf1	Atp1b2	3.05194	0.777778
Serpinf1	Necab1	2.99455	0.777778
Serpinf1	Id2	2.99311	0.703704
Serpinf1	Maged1	2.97834	0.925926
Serpinf1	Sparcl1	2.96157	0.703704
Serpinf1	Clstn3	2.9111	0.740741
Serpinf1	Rnd2	2.84208	0.703704
Serpinf1	Zcchc12	2.76661	0.666667
Serpinf1	Tmeff2	2.75508	0.740741
Serpinf1	Brinp3	2.7258	0.740741
Serpinf1	Inpp5f	2.60514	0.592593
Serpinf1	Cst3	2.53534	0.666667
Serpinf1	Tmem130	2.42047	0.666667
Serpinf1	Cd63	2.42026	0.703704
Serpinf1	Crtac1	2.14174	0.703704
Serpinf1	Fos	2.08902	0.518519
Serpinf1	Caln1	2.04899	0.851852
Serpinf1	Elavl2	2.0353	0.518519
Sncg	Htr3a	20.3769	1
Sncg	Npas1	15.495	1
Sncg	Cnr1	15.1779	1
Sncg	Adarb2	12.032	1
Sncg	Sema3c	11.6128	1
Sncg	Cxcl14	11.5596	1
Sncg	Npy2r	10.9086	0.688
Sncg	Qpct	10.4337	1
Sncg	Fxyd6	9.996	1
Sncg	Enho	9.95591	1
Sncg	Kcnip1	9.46377	1
Sncg	Necab1	8.9244	1
Sncg	Nrxn3	8.83916	1
Sncg	Dlx6os1	8.51286	1
Sncg	Tac2	8.44438	0.672
Sncg	Pcp4l1	8.22422	0.992
Sncg	Nrip3	7.96394	1
Sncg	Serpine2	7.95022	0.792
Sncg	Klhl13	7.49825	0.896
Sncg	Sh3bgrl	7.46446	1
Sncg	Rnd2	7.44408	0.984
Sncg	Cnn3	7.31737	0.904
Sncg	Cplx2	7.31688	1
Sncg	Dner	6.93782	1
Sncg	Synpr	6.74314	0.992
Sncg	Cntnap2	6.59166	1
Sncg	Ache	6.48091	1
Sncg	Pnoc	6.48015	0.92
Sncg	Abat	6.47887	0.984
Sncg	Vstm2a	6.31595	1
Sncg	Galnt14	6.16609	1
Sncg	Cck	6.00304	1
Sncg	Nap1l5	5.93976	1
Sncg	Cacna2d3	5.85523	0.976
Sncg	Prox1	5.62982	0.88
Sncg	Sez6	5.628	0.992
Sncg	Rpp25	5.48795	1
Sncg	Igf1	5.28431	1
Sncg	Csdc2	5.2819	1
Sncg	Cd81	5.26708	0.976
Sncg	Fhl1	5.2157	0.912
Sncg	Tcf4	5.18184	1
Sncg	Rab3c	5.11746	0.912
Sncg	Kit	5.08072	0.872
Sncg	Zcchc12	5.06462	1
Sncg	Aldoc	4.88284	0.872
Sncg	Gad1	4.79159	1
Sncg	Vip	4.74547	0.664
Sncg	Ap1s2	4.64704	0.904
Sncg	Reln	4.63031	0.72
Sncg	Bcat1	4.51279	0.952
Sncg	Kcnip4	4.1513	0.896
Sncg	Asns	4.13484	0.96
Sncg	Htra1	4.08429	0.96
Sncg	Elavl2	4.03955	0.992
Sncg	Cpne6	3.99677	0.984
Sncg	Gprasp2	3.87318	0.784
Sncg	Spock3	3.84702	0.96
Sncg	S100a10	3.69945	0.776
Sncg	Cd63	3.64647	0.888
Sncg	Edil3	3.62671	0.8
Sncg	Elmo1	3.61306	0.672
Sncg	Zmat4	3.49576	0.824
Sncg	Pantr1	3.47813	0.84
Sncg	Tspyl4	3.43545	0.984
Sncg	Gad2	3.43542	1
Sncg	Chl1	3.42314	0.784
Sncg	Snca	3.36793	0.904
Sncg	Fam49a	3.34884	0.816
Sncg	Dlx1	3.34501	0.872
Sncg	Npy	3.33756	0.536
Sncg	Id2	3.30909	0.976
Sncg	Inpp5f	3.29628	0.832
Sncg	Ramp1	3.26108	0.8
Sncg	Clu	3.17585	0.968
Sncg	Cbln2	3.17517	0.6
Sncg	Enpp2	3.16445	0.8
Sncg	Ndn	3.03536	0.848
Sncg	Maged1	2.99802	0.888
Sncg	Tmem130	2.97195	0.776
Sncg	Slc6a1	2.91429	0.784
Sncg	Cst3	2.82353	0.728
Sncg	Laptm4b	2.79922	0.76
Sncg	Brinp3	2.74166	0.512
Sncg	Kcnc1	2.66796	0.872
Sncg	Rcan2	2.54339	0.688
Sncg	Pde1a	2.45284	0.688
Sncg	Fndc5	2.44545	0.752
Sncg	Slc35g2	2.36561	0.648
Sncg	Rgs10	2.3655	0.752
Sncg	Slc2a13	2.12387	0.736
Sncg	Luzp2	2.1177	0.528
Sncg	Nov	2.03085	0.904
Sncg	Erbb4	2.0171	0.536
Sst	Sst	11.3276	0.97243
Sst	Grin3a	8.58279	0.967835
Sst	Rbp4	8.51107	0.943136
Sst	Lypd6	8.14893	0.749569
Sst	Lypd6b	8.13649	0.805284
Sst	Rab3b	7.78564	1
Sst	Crhbp	7.00804	0.611143
Sst	Nrsn2	6.73596	1
Sst	Nxph1	6.72758	1
Sst	Calb1	6.55209	0.948306
Sst	Rpp25	6.43949	0.987364
Sst	Ache	6.42128	0.927053
Sst	Satb1	6.27729	0.873061
Sst	Cdh13	6.13238	0.844917
Sst	Synpr	5.98871	0.985066
Sst	Rab27b	5.64963	0.951752
Sst	Zcchc12	5.58387	0.943136
Sst	Tmeff2	5.51461	0.844342
Sst	Laptm4b	5.39973	0.944859
Sst	Ifitm10	5.29892	0.830557
Sst	Tmem130	5.27556	0.963814
Sst	Elavl2	5.10892	0.997702
Sst	Lgals1	4.95662	0.551407
Sst	Kcnc2	4.89309	0.951752
Sst	Npas1	4.79849	0.820218
Sst	Stxbp6	4.78889	0.951177
Sst	Slc35g2	4.77591	1
Sst	Vstm2a	4.73509	0.921884
Sst	Rcan2	4.67563	0.940264
Sst	Reln	4.63856	0.79035
Sst	Neto2	4.615	0.924182
Sst	Kcnip1	4.57575	0.839747
Sst	Nap1l5	4.45582	0.969558
Sst	Cort	4.44852	0.565192
Sst	Fhl1	4.40444	0.99081
Sst	Rgs17	4.345	0.913268
Sst	Npy	4.29733	0.620333
Sst	Nrip3	4.11735	0.79035
Sst	Gad2	4.01588	0.926479
Sst	Serpini1	4.00412	0.695003
Sst	Gprasp2	3.84834	0.878805
Sst	Gaa	3.8206	0.757036
Sst	Gria1	3.79278	0.755887
Sst	Fndc5	3.52102	0.887995
Sst	Cplx1	3.50967	0.868466
Sst	Ccdc136	3.48791	0.857553
Sst	Cacna2d3	3.4325	0.78633
Sst	Ctsd	3.41192	0.778863
Sst	Chl1	3.33916	0.713957
Sst	Slc30a3	3.33626	0.856979
Sst	Gad1	3.31254	0.890867
Sst	Abat	3.28249	0.84147
Sst	Tspyl4	3.08929	0.823665
Sst	Mpped1	3.07326	0.744974
Sst	Inpp5f	2.9529	0.848363
Sst	Nrxn3	2.92949	0.782883
Sst	Slc6a1	2.92101	0.889719
Sst	Timp2	2.89131	0.630098
Sst	Clu	2.77538	0.725445
Sst	Slc24a3	2.55694	0.686387
Sst	Spock3	2.54808	0.671453
Sst	Resp18	2.5308	0.580126
Sst	Cntnap2	2.50677	0.621482
Sst	Adcy2	2.40467	0.740379
Sst	Vgf	2.39775	0.7444
Sst	Cd81	2.36867	0.616887
Sst	Fgf12	2.35392	0.545663
Sst	Oxr1	2.31855	0.691557
Sst	Gpx1	2.23062	0.587019
Sst	Gstm5	2.1518	0.605974
Sst	Prkcg	2.07075	0.546812
Sst	Cacng3	2.03817	0.645032
Sst	Dlx1	2.02178	0.512924
Sst	Slc24a2	2.01586	0.628374
Sst	Nrep	2.00699	0.708788
Vip	Vip	11.2502	0.925926
Vip	Igf1	9.69053	0.960069
Vip	Crh	9.3002	0.788194
Vip	Pthlh	9.16365	0.84375
Vip	Ap1s2	9.01148	0.999421
Vip	Calb2	8.61548	0.788194
Vip	Rgs10	8.43379	0.987847
Vip	Adarb2	8.39847	1
Vip	Prox1	8.37038	0.936921
Vip	Dlx1	8.25408	0.999421
Vip	Penk	8.02719	0.864583
Vip	Gpd1	7.89123	0.883681
Vip	Synpr	7.78011	0.999421
Vip	Dlx6os1	7.62072	0.999421
Vip	Tac2	7.09064	0.541088
Vip	Sh3bgrl	7.05041	0.996528
Vip	Limch1	7.04977	0.965278
Vip	Cxcl14	6.83071	0.64294
Vip	Fxyd6	6.60285	0.963542
Vip	Htr3a	6.59544	0.717593
Vip	Cnr1	6.46255	0.914931
Vip	Tcf4	6.3988	0.999421
Vip	Npy2r	6.32953	0.581597
Vip	Cpne7	6.24006	0.92419
Vip	Cbln2	6.13878	0.793403
Vip	Slc24a3	6.03034	0.894097
Vip	Qpct	5.82286	0.846644
Vip	Inpp5f	5.70301	0.993634
Vip	Zcchc12	5.60605	0.913773
Vip	Cd63	5.4185	0.95544
Vip	Npas1	5.27746	0.792245
Vip	Gad1	5.27698	1
Vip	Vstm2a	5.27266	0.98206
Vip	Enho	5.21162	0.69213
Vip	Slc2a13	5.15764	0.905093
Vip	Pnoc	5.11049	0.792245
Vip	Vgf	4.96808	0.846644
Vip	Erbb4	4.90091	0.989583
Vip	Sez6	4.87782	0.945602
Vip	Sema3c	4.85605	0.763889
Vip	Nap1l5	4.85574	0.997685
Vip	Nrxn3	4.83267	0.989583
Vip	Kcnip1	4.80295	0.846065
Vip	Csdc2	4.74082	0.859954
Vip	Kit	4.73657	0.693866
Vip	Tmem130	4.59549	0.887153
Vip	Ptprz1	4.56268	0.711227
Vip	Rpp25	4.55967	0.911458
Vip	Edil3	4.41604	0.796875
Vip	Caln1	4.39467	0.862269
Vip	Galnt14	4.35853	0.71412
Vip	Gad2	4.24562	0.897569
Vip	Dner	4.16425	0.804398
Vip	Htra1	4.16056	0.826389
Vip	Car4	4.15751	0.808449
Vip	Scg2	4.14854	0.854167
Vip	Cntnap2	4.13818	0.733218
Vip	Adcy2	4.11879	0.798611
Vip	Fhl1	4.00921	0.862269
Vip	Resp18	3.9233	0.84838
Vip	Fam46a	3.91823	0.666088
Vip	Nrip3	3.87727	0.769676
Vip	Ache	3.86485	0.759838
Vip	Gprasp2	3.83836	0.860532
Vip	Id3	3.79437	0.647569
Vip	Tspyl4	3.61158	0.894097
Vip	Marcksl1	3.59479	0.746528
Vip	Fam49a	3.28123	0.741898
Vip	Alcam	3.28003	0.763889
Vip	Maged1	3.26817	0.738426
Vip	Klhl13	3.26134	0.623264
Vip	Dync1i1	3.21392	0.660301
Vip	Pcp4l1	3.19718	0.780093
Vip	Serpine2	3.12523	0.73206
Vip	Marcks	3.07586	0.73206
Vip	Atp1b2	3.06248	0.84375
Vip	Chl1	3.02132	0.713542
Vip	Rab3c	2.9805	0.832176
Vip	Clstn3	2.9568	0.619213
Vip	Cd81	2.64544	0.688079
Vip	Oxr1	2.63274	0.552662
Vip	Slc6a1	2.53977	0.799769
Vip	Ptprd	2.44983	0.730324
Vip	Cacna2d3	2.44313	0.547454
Vip	Gaa	2.40601	0.567708
Vip	Zmat4	2.38184	0.71412
Vip	Pcsk1	2.30973	0.508102
Vip	Gabra1	2.26632	0.856481
Vip	Aldoc	2.22542	0.568866
Vip	Cplx2	2.19855	0.649884
Vip	Nov	2.18025	0.696181
Astro	Cldn10	26.8877	1
Astro	Ntsr2	26.367	1
Astro	Gpr37l1	26.304	1
Astro	Mt2	25.6114	1
Astro	Slc1a3	25.61	1
Astro	F3	25.5675	1
Astro	Gja1	25.2894	1
Astro	S1pr1	25.1805	1
Astro	Ppap2b	24.8978	1
Astro	Pla2g7	24.2965	1
Astro	Gstm1	24.103	1
Astro	Gjb6	24.084	1
Astro	Mfge8	24.0153	1
Astro	Slco1c1	23.35	1
Astro	Bcan	23.21	1
Astro	Atp1a2	23.0817	1
Astro	Apoe	22.5944	1
Astro	Prdx6	21.7743	1
Astro	Mt1	21.0877	1
Astro	Glul	21.0035	1
Astro	Htra1	20.553	1
Astro	Aldoc	19.4109	1
Astro	Ndrg2	18.6632	1
Astro	Dbi	18.2497	1
Astro	Ptprz1	18.2155	1
Astro	Cst3	18.1305	1
Astro	Car2	17.2764	1
Astro	Mmd2	17.1817	1
Astro	Gstm5	17.0834	1
Astro	Sepp1	16.2996	1
Astro	Mt3	15.8104	1
Astro	Qk	15.5774	1
Astro	Luzp2	15.5639	1
Astro	Msmo1	15.4006	1
Astro	Clu	14.9187	1
Astro	Sat1	14.6899	1
Astro	Zbtb20	14.0992	1
Astro	Cd63	13.7527	1
Astro	Cnn3	13.6857	1
Astro	Acsl3	13.5334	1
Astro	Slc1a2	13.2575	1
Astro	Ttyh1	13.0037	1
Astro	Atp1b2	12.1646	1
Astro	Prdx1	11.986	1
Astro	Ntrk2	11.8862	1
Astro	Dclk1	10.2875	1
Astro	Scg3	10.0856	0.997283
Astro	Enho	9.433	0.991848
Astro	Serpine2	8.62031	1
Astro	Ptn	7.62154	1
Astro	Cd81	7.06261	0.967391
Astro	Pantr1	6.8454	1
Astro	Id3	6.78145	0.913043
Astro	Cxcl14	6.36708	1
Astro	Id2	6.333	1
Astro	Rorb	6.19738	0.991848
Astro	Sparcl1	6.16203	1
Astro	Hapln1	5.66551	0.972826
Astro	Gpm6b	4.96285	1
Astro	Ramp1	4.49275	0.953804
Astro	Slc6a1	4.38587	1
Astro	Sparc	3.40337	0.758152
Astro	Nfib	3.23315	0.869565
Astro	Limch1	2.48333	0.559783
Astro	Sept4	2.33081	0.592391
Astro	Ctsd	2.04248	0.711957
Macrophage	Sparc	30.6301	1
Macrophage	Sepp1	29.0517	1
Macrophage	Cst3	28.591	1
Macrophage	Ctsd	22.4379	1
Macrophage	Junb	22.0553	1
Macrophage	B2m	21.7423	1
Macrophage	Rgs2	17.1391	1
Macrophage	Fos	15.9808	1
Macrophage	Sat1	15.7717	0.980392
Macrophage	Gpx1	12.978	1
Macrophage	Tmsb4x	12.7043	1
Macrophage	Marcks	12.2556	0.980392
Macrophage	Glul	11.6655	1
Macrophage	Rgs10	11.5179	1
Macrophage	Cd81	11.0518	1
Macrophage	Egr1	10.2148	0.980392
Macrophage	Ier5	10.1298	1
Macrophage	Qk	9.78949	0.980392
Macrophage	Ly6e	9.32392	0.980392
Macrophage	Cd63	7.39786	1
Macrophage	Serpine2	5.36745	1
Macrophage	Slc1a3	5.11395	1
Macrophage	Elmo1	4.86019	0.882353
Macrophage	Timp2	4.44527	0.882353
Macrophage	Fam46a	4.41802	0.960784
Macrophage	Mt1	3.33101	0.960784
Macrophage	Nek7	2.69014	0.784314
Oligo	Ptgds	28.5989	0.967033
Oligo	Apod	24.6255	0.659341
Oligo	Car2	23.8924	0.659341
Oligo	Dbi	23.3188	1
Oligo	Qk	20.6199	1
Oligo	Enpp2	15.4952	1
Oligo	Sept4	15.4745	1
Oligo	Cd81	14.6713	1
Oligo	Cryab	13.8777	0.67033
Oligo	Apoe	11.6073	1
Oligo	Cd63	10.7113	1
Oligo	Glul	9.98586	0.659341
Oligo	Tmeff2	9.63043	0.692308
Oligo	Mt1	8.95673	1
Oligo	Prdx1	8.59786	0.956044
Oligo	Cnn3	7.80247	1
Oligo	Gpm6b	7.09701	1
Oligo	Pcdh9	6.57609	0.956044
Oligo	Ptn	6.09244	1
Oligo	Edil3	6.02753	0.769231
Oligo	Ptprd	5.34957	0.813187
Oligo	Gstm5	3.9227	0.703297
Oligo	Prdx6	3.7981	0.89011
Oligo	Ppap2b	3.71782	0.802198
Oligo	Serpine2	3.52223	1
Oligo	Zbtb20	3.27874	0.637363
Oligo	Htra1	3.07635	0.703297
Oligo	Mmd2	3.06358	0.549451
Oligo	Dpy19l1	2.66555	0.747253
Oligo	Aplp1	2.60811	1
Oligo	Adora1	2.1452	0.571429
Oligo	Tmsb4x	2.04337	1
Oligo	Marcksl1	2.0248	0.538462
VLMC	Apod	49.8572	1
VLMC	Ptgds	46.5153	1
VLMC	Vtn	41.9229	1
VLMC	Sparc	28.6283	1
VLMC	Gjb6	25.6893	1
VLMC	Itm2a	24.5049	1
VLMC	Apoe	23.8089	1
VLMC	Atp1a2	23.4105	1
VLMC	Coch	20.5671	1
VLMC	Id3	20.5081	1
VLMC	Sepp1	17.8304	1
VLMC	Gja1	17.3383	1
VLMC	Cd63	16.2574	1
VLMC	Cnn3	15.9505	1
VLMC	Slc1a3	15.1928	1
VLMC	Junb	14.9588	1
VLMC	Ptn	14.2342	1
VLMC	B2m	13.2725	1
VLMC	Nnat	13.0183	0.985075
VLMC	Glul	12.7076	1
VLMC	Gstm1	10.6618	1
VLMC	Ppap2b	10.5876	1
VLMC	Enpp2	9.91107	0.985075
VLMC	Lgals1	9.88769	1
VLMC	Cd81	9.76666	1
VLMC	Alcam	9.52589	0.970149
VLMC	Cst3	9.39856	1
VLMC	Ndnf	8.92382	0.985075
VLMC	S100a10	8.58161	1
VLMC	Tpm1	8.36701	1
VLMC	Zbtb20	8.12206	1
VLMC	Fos	7.90084	0.761194
VLMC	Ndrg2	6.84332	0.985075
VLMC	Atp1b2	6.49305	0.835821
VLMC	Prdx1	6.35284	1
VLMC	Mt1	5.58245	1
VLMC	Igfbp4	5.19253	0.925373
VLMC	Htra1	5.0278	1
VLMC	9430020K01Rik	4.69346	0.865672
VLMC	Gpx1	4.38054	0.970149
VLMC	Sparcl1	4.09522	0.850746
VLMC	S1pr1	3.82242	0.641791
VLMC	Fhl2	3.82071	0.865672
VLMC	Ier5	3.55923	0.746269
VLMC	Egr1	3.53739	0.701493
VLMC	Cryab	3.50812	1
VLMC	Ctsd	3.49157	0.761194
VLMC	Mfge8	3.42358	0.880597
VLMC	Prdx6	3.21113	0.940299
VLMC	Timp2	2.93673	0.880597
VLMC	Sat1	2.80274	0.746269
VLMC	Fam46a	2.5011	0.656716
VLMC	Qk	2.48374	0.731343
VLMC	Tsc22d1	2.16437	0.626866
Endo	Itm2a	41.1876	1
Endo	Sparc	30.41	1
Endo	Igfbp7	27.8034	1
Endo	Id3	26.856	1
Endo	Slco1c1	26.36	0.989362
Endo	Sepp1	23.4407	1
Endo	9430020K01Rik	21.4932	0.989362
Endo	S1pr1	18.2827	1
Endo	B2m	17.8277	1
Endo	Car4	17.1512	0.989362
Endo	Cd34	15.6679	0.989362
Endo	Ly6e	14.2952	1
Endo	Crip2	13.3047	1
Endo	Cnn3	13.3014	1
Endo	Gpx1	13.0706	1
Endo	Sema3c	12.9777	0.978723
Endo	Cdkn1a	12.2708	0.978723
Endo	Cav2	12.0107	0.989362
Endo	Gstm1	11.5043	1
Endo	Tsc22d1	10.7857	0.989362
Endo	Apoe	8.71206	1
Endo	Apod	8.43991	1
Endo	Qk	8.38841	0.989362
Endo	Junb	8.23198	1
Endo	Glul	7.20969	1
Endo	Pls3	7.13532	0.989362
Endo	Pcp4l1	7.1093	1
Endo	Tmsb4x	7.06465	1
Endo	Tpm1	6.57406	0.989362
Endo	Zbtb20	6.53794	1
Endo	Cst3	6.50329	1
Endo	Foxp1	5.97828	0.989362
Endo	Prdx1	5.9581	1
Endo	Slc39a10	5.88149	0.978723
Endo	Cd81	5.55419	0.946809
Endo	Sparcl1	5.06758	0.978723
Endo	Car2	4.96229	0.93617
Endo	Sh3bgrl	4.09643	0.925532
Endo	Sat1	3.8862	0.861702
Endo	Ptn	3.69073	0.957447
Endo	Ndnf	3.68453	0.755319
Endo	Mfge8	3.475	0.904255
Endo	Nfib	3.34125	0.861702
Endo	Mt1	3.20514	0.87234
Endo	Mt2	3.18395	0.882979
Endo	Dbi	2.90735	0.797872
Endo	Vtn	2.36853	0.531915
Peri	Vtn	60.8741	1
Peri	Igfbp7	40.3197	1
Peri	Sparc	24.1577	1
Peri	Atp1a2	22.4088	1
Peri	Mfge8	20.5041	1
Peri	Sept4	19.683	1
Peri	Car4	14.9422	1
Peri	Sat1	13.9974	1
Peri	Cd63	13.6706	1
Peri	Ptn	12.5036	1
Peri	Cd81	12.112	1
Peri	Zbtb20	11.9918	1
Peri	Cst3	11.5482	1
Peri	Junb	10.234	1
Peri	Atp1b2	9.82401	1
Peri	Cnn3	9.52623	1
Peri	Apod	9.494	1
Peri	Prdx1	9.37869	1
Peri	Fos	9.22238	1
Peri	B2m	8.85347	1
Peri	Rgs4	8.13484	1
Peri	Tmsb4x	7.65471	1
Peri	Crip2	7.5111	1
Peri	Sparcl1	5.17551	1
Peri	Gpx1	5.01415	1
Peri	Gstm1	4.81905	1
Peri	Lgals1	4.69711	1
Peri	Lin7a	4.14547	0.9375
Peri	Sepp1	3.78415	0.84375
Peri	Ndrg2	3.39513	0.90625
Peri	Tpm1	3.1739	0.75
Peri	Ptk2	2.5858	0.78125
Peri	Apoe	2.26621	0.6875
Peri	Rnd2	2.11937	0.6875
Peri	Dbi	2.02919	0.53125
Peri	Pcp4l1	2.01763	0.53125
SMC	Igfbp7	38.5087	1
SMC	Tpm1	29.1697	1
SMC	Sparc	24.7248	1
SMC	Mfge8	22.5739	1
SMC	Id3	20.6457	1
SMC	Lgals1	13.9901	1
SMC	Junb	13.9117	1
SMC	Cnn3	13.0989	1
SMC	Gpx1	12.761	1
SMC	Sh3bgrl	11.3195	1
SMC	Sparcl1	11.1489	1
SMC	Zbtb20	10.9526	1
SMC	Crip2	10.6914	1
SMC	Pls3	10.6455	1
SMC	Fos	10.608	1
SMC	Gstm1	10.6005	1
SMC	Vtn	10.3025	1
SMC	Ndrg2	9.89347	1
SMC	Cst3	9.46448	1
SMC	Cd63	9.06382	1
SMC	Pcp4l1	9.01531	1
SMC	Cryab	8.62081	1
SMC	Rgs4	8.18147	1
SMC	Serpine2	8.11956	1
SMC	Sept4	7.64256	1
SMC	Ppap2b	7.33895	1
SMC	Dbi	7.28813	1
SMC	Atp1b2	6.95421	1
SMC	Prdx1	6.86021	1
SMC	Atp1a2	6.62542	1
SMC	Kcnab1	6.07789	0.981818
SMC	Tesc	5.08338	1
SMC	Atp2b4	5.01354	1
SMC	Tsc22d1	4.96723	1
SMC	Igfbp4	4.91137	0.945455
SMC	B2m	4.42187	1
SMC	Egr1	4.11472	0.763636
SMC	Nudt4	3.95416	0.890909
SMC	Cd81	3.85124	1
SMC	Cav2	3.75063	0.890909
SMC	Nrep	3.49063	0.890909
SMC	Htra1	2.62027	0.781818
SMC	Apoe	2.45347	0.781818

## Sheet: MVC scRNA hier. markers
hierarchy_node_id	clusters	markers
Node_1	L2/3 IT	Arpp21;Cacng3;Camk2n1;Cck;Ctxn1
Node_2	L6 IT	3110035E14Rik;Cck;Ctxn1;Hpca;Lmo4
Node_3	L2/3 IT;L6 IT	Baiap2;Cck;Ctxn1;Nrgn;Pcsk2
Node_4	L4	1110008P14Rik;Arpp21;Atp1a1;Brinp3;Camk4
Node_5	L5 IT	Foxp1;Hpca;Olfm1;Rprml;Slc17a7
Node_6	L4;L5 IT	Foxp1;Hpca;Neurod6;Nrn1;Stx1a
Node_7	L2/3 IT;L4;L5 IT;L6 IT	Arpp19;Hpca;Nrgn;Olfm1;Stx1a
Node_8	L5 PT	Chn1;Fam19a1;Lamp5;Nrgn;Prkcg
Node_9	L6 CT	3110035E14Rik;Ano3;Baiap2;Crym;Dkk3
Node_10	L5 PT;L6 CT	Chn1;Prkcg;Ptk2b;Rprml;Sez6
Node_11	L6b	3110035E14Rik;Adora1;Atp2b4;B3galt2;Caln1
Node_12	L5 PT;L6 CT;L6b	B3galt2;Pak1;Pcp4;Pde1a;Sez6
Node_13	NP	Adcy2;Asns;Chgb;Crym;Diras2
Node_14	L5 PT;L6 CT;L6b;NP	Ldb2;Pak1;Pcp4;Scg3;Sez6
Node_15	CR	Calb2;Cd63;Cntnap2;Nfib;Reln
Node_16	CR;L5 PT;L6 CT;L6b;NP
Node_17	CR;L2/3 IT;L4;L5 IT;L5 PT;L6 CT;L6 IT;L6b;NP
Node_18	Astro	Acsl3;Aldoc;Apoe;Atp1a2;Atp1b2
Node_19	Endo	Apod;Apoe;B2m;Cnn3;Crip2
Node_20	Peri	Apod;Atp1a2;Atp1b2;B2m;Car4
Node_21	SMC	Atp1a2;Atp1b2;Atp2b4;B2m;Cd63
Node_22	Peri;SMC	Atp1a2;Atp1b2;B2m;Cd63;Cd81
Node_23	Endo;Peri;SMC	B2m;Cnn3;Crip2;Cst3;Gpx1
Node_24	Macrophage	B2m;Cd63;Cd81;Cst3;Ctsd
Node_25	Oligo	Aplp1;Apoe;Cd63;Cd81;Cnn3
Node_26	VLMC	Apod;Apoe;Atp1a2;B2m;Cd63
Node_27	Oligo;VLMC	Apoe;Cd63;Cd81;Cnn3;Mt1
Node_28	Macrophage;Oligo;VLMC	Cd63;Cd81;Glul;Mt1;Qk
Node_29	Endo;Macrophage;Oligo;Peri;SMC;VLMC	Cd81
Node_30	Astro;Endo;Macrophage;Oligo;Peri;SMC;VLMC	Cd81
Node_31	Astro;CR;Endo;L2/3 IT;L4;L5 IT;L5 PT;L6 CT;L6 IT;L6b;Macrophage;NP;Oligo;Peri;SMC;VLMC
Node_32	Vip	Adarb2;Ap1s2;Dlx1;Dlx6os1;Gad1
Node_33	Serpinf1	Adarb2;Ap1s2;Bcat1;Cnr1;Csdc2
Node_34	Sncg	Ache;Adarb2;Cck;Cnr1;Cntnap2
Node_35	Serpinf1;Sncg	Adarb2;Cnr1;Csdc2;Dlx6os1;Dner
Node_36	Serpinf1;Sncg;Vip	Adarb2;Dlx6os1;Gad1;Sh3bgrl;Tcf4
Node_37	Meis2	Atp2b4;Baiap2;Cdkn1a;Cpne6;Penk
Node_38	Lamp5	Cplx3;Cryab;Dner;Gad1;Gad2
Node_39	Pvalb	Cplx1;Erbb4;Fndc5;Gad1;Hcn1
Node_40	Sst	Elavl2;Nrsn2;Nxph1;Rab3b;Slc35g2
Node_41	Pvalb;Sst	Elavl2;Nrsn2;Nxph1;Rpp25;Slc35g2
Node_42	Lamp5;Pvalb;Sst	Elavl2;Gad1;Gad2;Nxph1;Slc6a1
Node_43	Lamp5;Meis2;Pvalb;Sst	Cntnap2;Gad1;Gad2;Kcnip1
Node_44	Lamp5;Meis2;Pvalb;Serpinf1;Sncg;Sst;Vip	Cntnap2;Gad1;Gad2;Kcnip1
Node_45	Astro;CR;Endo;L2/3 IT;L4;L5 IT;L5 PT;L6 CT;L6 IT;L6b;Lamp5;Macrophage;Meis2;NP;Oligo;Peri;Pvalb;Serpinf1;SMC;Sncg;Sst;Vip;VLMC

## Sheet: MVC spatial genes
spatially profiled genes	RECOMBINE markers from scRNA
1110008F13Rik	No
1110008P14Rik	Yes
1700019D03Rik	No
1700086L19Rik	No
2810468N07Rik	No
2900055J20Rik	No
2900092D14Rik	No
3110035E14Rik	Yes
3632451O06Rik	No
6330403K07Rik	No
9130024F11Rik	No
9430021M05Rik	No
A730017C20Rik	No
A830018L16Rik	No
Aamp	No
Abat	Yes
Abhd3	No
Acat2	No
Ackr1	No
Acot13	No
Acrbp	No
Acsbg1	No
Acss1	No
Acta1	No
Acta2	No
Acvr1c	No
Adamts18	No
Adamts2	No
Adamts3	No
Adarb2	Yes
Adcyap1	No
Adgra1	No
Adgrg6	No
Adgrl2	No
Adk	No
Adm	No
Adrbk2	No
Aebp1	No
Afap1	No
Agrp	No
Agt	No
Agtr1a	No
Aif1	No
Ak1	No
Ak5	Yes
Akr1c18	No
Akr1e1	No
Aldh1l1	No
Aldh3a2	No
Aldoc	Yes
Alkbh5	No
Amph	No
Anapc13	No
Ankrd29	No
Ano3	Yes
Anxa5	No
Apod	Yes
Apoe	Yes
Aprt	No
Aqp4	No
Arc	Yes
Arf5	No
Arhgap24	No
Arhgap25	No
Arl4a	No
Arl4d	No
Arpc2	No
Arpc3	No
Arpp19	Yes
Arpp21	Yes
Arx	No
Asb11	No
Ascl1	No
Ass1	No
Atp1a2	Yes
Atp1b2	Yes
Atp2b4	Yes
Atp6ap1l	No
Atp6v0e	No
Atp9a	No
Atraid	No
Avp	No
AW549877	No
B230216N24Rik	No
B2m	Yes
B3galt2	Yes
Bace2	No
Baiap2	Yes
Batf3	No
Bc1	No
Bcan	Yes
Bcap29	No
Bcar3	No
Bcl6	No
Bdnf	Yes
Bex1	No
BFP	No
Bglap3	No
Bhlhe40	No
Blnk	No
Bmp3	No
Brinp3	Yes
Bsg	No
Btbd10	Yes
Btbd11	No
Btbd3	No
Btg2	No
C1ql3	No
C1qtnf7	No
C730002L08Rik	No
Cacng3	Yes
Cacng4	No
Cadps2	No
Calb1	Yes
Calb2	Yes
Calca	No
Caln1	Yes
Camk2a	No
Camk2d	No
Camk2n1	Yes
Camk4	Yes
Car10	Yes
Car12	No
Car2	Yes
Car4	Yes
Cartpt	Yes
Cav1	No
Cbln2	Yes
Cbln4	Yes
Ccar2	No
Ccdc109b	No
Ccdc80	No
Cck	Yes
Cd164	No
Cd200	No
Cd302	No
Cd34	Yes
Cd63	Yes
Cd7	No
Cd9	No
Cdca7	No
Cdh13	Yes
Cdh18	No
Cdh9	No
Cdk4	No
Cdk6	No
Cend1	No
Cenpw	No
Chat	No
Chchd3	No
Chl1	Yes
Chodl	No
Chrm2	No
Chrna2	No
Chrna6	No
Chrnb3	No
Cidea	No
Cited1	No
Cldn10	Yes
Cldn5	No
Clic1	No
Cmtm5	No
Cnih3	No
Cnot6l	No
Cnp	No
Cnr1	Yes
Cntn4	No
Cntn6	No
Cntnap4	No
Coch	Yes
Col14a1	No
Col25a1	No
Col6a1	No
Commd3	No
Coro6	No
Cort	Yes
Cox20	No
Cox6a2	Yes
Cplx1	Yes
Cplx3	Yes
Cpne2	No
Cpne4	No
Cpne5	No
Cpne6	Yes
Cpne7	Yes
Cpne9	No
Cre	No
Crh	Yes
Crhbp	Yes
Crip2	Yes
Crispld2	No
Cryab	Yes
Crym	Yes
Csrnp1	No
Ctgf	No
Ctso	No
Ctsz	No
Ctxn1	Yes
Ctxn3	No
Cux2	No
Cxcl14	Yes
Cxxc4	No
Cyb561	No
Cyb5r1	No
Cyb5r2	No
Cygb	No
Cyp2j9	No
Cyr61	No
Dbi	Yes
Dbpht2	No
Dcdc2c	No
Dcn	No
Ddah1	No
Ddit3	No
Ddit4l	No
Ddt	No
Depdc7	No
Deptor	No
Dgkb	No
Dgkg	No
Dhrs3	No
Dkk3	Yes
Dkkl1	No
Dlx1	Yes
Dlx2	No
Dlx5	No
Dlx6os1	Yes
Dnaja2	No
Dnajc15	No
Dner	Yes
Dok5	No
Dtwd1	No
Dusp1	No
Dusp14	Yes
Dusp6	No
Dync1i1	Yes
Dync2li1	No
Dynlt3	No
E430025E21Rik	No
Ednrb	No
Eef1akmt1	No
Eef1e1	No
Eepd1	No
Efemp1	No
Efhd2	No
Efna1	No
Efna5	No
Efr3a	Yes
Egln3	No
Egr1	Yes
Egr2	No
Egr3	Yes
Egr4	No
Eid1	No
Eif4e	No
Elavl2	Yes
Elfn1	No
Elmo1	Yes
Elovl1	No
Elovl5	No
Elp3	No
Enc1	Yes
Enpp2	Yes
Epha4	Yes
Epha7	No
Ephx2	No
Ephx4	No
eRNA1	No
eRNA2	No
eRNA3	No
eRNA4	No
eRNA5	No
Esd	No
Etv1	No
Etv5	No
Exosc9	No
EYFP	No
F3	Yes
Fabp7	No
Fam107a	No
Fam131a	Yes
Fam134a	No
Fam163b	No
Fam19a1	Yes
Fam19a2	No
Fam3c	No
Fam46a	Yes
Fam81a	No
Fam84a	No
Fam84b	No
Fbxl3	No
Fbxo11	No
Fbxo44	No
Fbxw11	No
Fdft1	No
Fezf2	No
Fgf12	Yes
Fgfr3	No
Fkbp1a	No
Flpo	No
Flrt3	No
Fmnl1	Yes
Fmo1	No
Fos	Yes
Fosb	No
Fosl1	No
Fosl2	No
Foxp1	Yes
Foxp2	No
Frem1	No
Frmd7	No
Frmpd3	No
Fst	No
Fstl5	No
Fto	No
Fut9	Yes
Fxyd1	No
Fxyd6	Yes
Fxyd7	No
Gaa	Yes
Gabra5	No
Gabrd	Yes
Gabrg1	No
Gad1	Yes
Gad2	Yes
Gadd45a	No
Galnt14	Yes
Galntl6	No
Gap43	Yes
Garnl3	No
Gatm	No
Gda	No
Gde1	No
Gemin7	No
Gfap	No
Gfra2	No
Gja1	Yes
Gjb6	Yes
Glt8d2	No
Glul	Yes
Gm11549	Yes
Gm13629	No
Gm15881	No
Gm2a	No
Gm5643	No
Gm765	No
Gmppa	No
Gmpr	No
Gnai1	No
Gnb5	No
Gng7	No
Gpc3	No
Gpd1	Yes
Gpm6b	Yes
Gpr151	No
Gpr22	Yes
Gpr3	No
Gpr37l1	Yes
Gpr88	No
Gprasp2	Yes
Gpx1	Yes
Gpx3	No
Gria1	Yes
Gria3	Yes
Grik1	No
Grm3	No
Grp	No
Grpr	No
Gsn	No
Gss	No
Gsta4	No
Gstm1	Yes
Gstm5	Yes
Gstm6	No
Gucy1b3	No
Hacd3	No
Hadhb	No
Hapln1	Yes
Has2	No
Hax1	No
Hcrtr1	No
Hcrtr2	No
Hdac9	No
Hddc2	No
Herc3	No
Hhatl	No
Hlf	No
Hmgcr	No
Hmgcs1	No
Hmgn1	No
Hn1	No
Hnrnph2	No
Homer1	Yes
Hpca	Yes
Hpcal1	No
Hpcal4	Yes
Hs3st1	No
Hs3st4	No
Hsd11b1	No
Hsd17b12	No
Hsd3b7	No
Hspa2	No
Hspd1	No
Htr2a	No
Htr3a	Yes
Htr5b	No
Htra1	Yes
Id2	Yes
Id3	Yes
Idi1	No
Ifi27	No
Ifit2	No
Ifit3	No
Ifitm2	No
Igf1	Yes
Igfbp4	Yes
Igfbp6	Yes
Igsf3	No
Igtp	No
Il1rapl2	No
Immp1l	No
Ina	No
Inhba	No
Inpp4b	No
Insl6	No
Ipcef1	Yes
Isca2	No
Itih5	No
Itm2a	Yes
Itm2c	No
Junb	Yes
Kcna1	No
Kcnab1	Yes
Kcnc2	Yes
Kcnip1	Yes
Kcnip2	No
Kcnip3	Yes
Kcnk2	No
Kcnmb4	No
Kcns3	No
Kcnv1	Yes
Kctd4	No
Kctd6	No
Kctd8	No
Kif5a	No
Kifc2	No
Kit	Yes
Klf10	No
Klhl13	Yes
Klhl14	No
Klhl5	No
Klk8	No
Krt12	No
Krt18	No
Krt73	No
Lamp5	Yes
Lamtor5	No
Laptm4a	No
Laptm4b	Yes
Lcat	No
Ldb2	Yes
Lgals1	Yes
Lgmn	No
Lhfpl3	No
Lhfpl5	No
Lhx1	No
Lhx6	No
Lims2	No
Lin7b	No
Lipg	No
Lman1l	No
Lmcd1	No
Lmo2	No
Lmo3	No
Lmo4	Yes
Lpar1	No
Lrrc4c	No
Lrrc61	No
Lrrtm4	No
Luzp2	Yes
Lxn	No
Ly6d	No
Ly6e	Yes
Ly6g6e	No
Lypd1	No
Lypd6	Yes
Lypd6b	Yes
Mab21l1	No
Maf	No
Mal	No
Mal2	No
Man1a	No
Map2k1	No
Mapk3	No
Mapre2	No
Marcks	Yes
Mas1	No
Mat2b	No
Matn2	No
Mbp	No
Mc4r	No
Mcee	No
mCherry	No
Mcts1	No
Mdga1	No
Med10	No
Med21	No
Mef2c	No
Megf10	No
Mei1	No
Mettl14	No
Mettl23	No
Mettl3	No
Mfge8	Yes
Mgat4c	No
Mgp	No
Mia	No
Micu1	No
Mien1	No
Mmd2	Yes
Mmp16	No
Mobp	No
Mospd1	No
Mpi	No
Mrap2	No
Mrpl13	No
Mrpl22	No
Mrpl33	No
Mrps18c	No
Mrps28	No
Mrps5	No
Msantd2	No
Msmo1	Yes
Mt1	Yes
Mt2	Yes
mTFP	No
Mtfp1	No
Mybpc1	No
Myh1	No
Myh4	No
Myh8	No
Myl4	Yes
Mylk	No
Myo1c	No
Myo5b	No
Naa38	No
Nat8f1	No
Ncdn	No
Ncoa7	No
Ndfip1	No
Ndn	Yes
Ndnf	Yes
Ndrg2	Yes
Ndst4	No
Ndufaf2	No
Ndufb2	No
Ndufs1	No
Ndufs2	No
Necab3	No
Nectin3	No
Nectin4	No
Nefl	Yes
Nek7	Yes
Nell1	No
Nell2	Yes
Neurod1	No
Neurod2	No
Neurod6	Yes
Neurog2	No
Nfia	No
Nfib	Yes
Ngb	No
Ngf	No
Nipsnap3b	No
Nkain4	No
Nkx2-1	No
Nnat	Yes
Nos1	No
Nov	Yes
Npas1	Yes
Npas4	No
Npdc1	No
Nptx1	Yes
Nptx2	No
Npy	Yes
Npy2r	Yes
Nr1d1	No
Nr2f2	No
Nr4a1	No
Nr4a2	No
Nr5a1	No
Nrep	Yes
Nrg1	No
Nrgn	Yes
Nrip2	No
Nrip3	Yes
Nrm	No
Nrn1	Yes
Nrp1	No
Nrsn1	Yes
Nrsn2	Yes
Nts	No
Ntsr1	No
Ntsr2	Yes
Nudt2	No
Nudt4	Yes
Nxph1	Yes
Nxph2	No
Nxph4	No
Obox3	No
Ogfrl1	Yes
Olfm3	Yes
Oprm1	No
Osbpl1a	Yes
Osgin2	No
Otof	No
Otub2	No
Oxt	No
Pacsin2	No
Palmd	No
Pamr1	Yes
Pantr1	Yes
Papss1	No
Parm1	No
Pax6	No
Pbx3	No
Pcbd1	No
Pcdh15	No
Pcdh8	No
Pcdha1	No
Pcdha10	No
Pcdha11	No
Pcdha12	No
Pcdha2	No
Pcdha3	No
Pcdha5	No
Pcdha7	No
Pcdha8	No
Pcdha9	No
Pcdhac1	No
Pcdhac2	No
Pcdhb1	No
Pcdhb10	No
Pcdhb11	No
Pcdhb12	No
Pcdhb14	No
Pcdhb15	No
Pcdhb17	No
Pcdhb18	No
Pcdhb19	No
Pcdhb2	No
Pcdhb20	No
Pcdhb3	No
Pcdhb4	No
Pcdhb5	No
Pcdhb6	No
Pcdhb7	No
Pcdhb8	No
Pcdhb9	No
Pcdhga10	No
Pcdhga12	No
Pcdhga2	No
Pcdhga3	No
Pcdhga5	No
Pcdhga6	No
Pcdhga7	No
Pcdhga8	No
Pcdhga9	No
Pcp4	Yes
Pcp4l1	Yes
Pcsk2	Yes
Pcsk5	No
Pde11a	No
Pde1a	Yes
Pde1c	No
Pdgfra	No
Pdia4	No
Pdlim1	No
Pdlim3	No
Pdp1	Yes
Pdxk	No
Pdyn	Yes
Pdzrn3	No
Pea15a	No
Penk	Yes
Per3	No
Pfdn4	No
Pfkl	No
Pfn1	No
Pgm2l1	Yes
Pgr	No
Phactr1	No
Phkg2	No
Phlda1	No
Phyhip	No
Pip5k1b	No
Pitpnc1	No
Pkig	No
Pla2g4a	No
Pla2g7	Yes
Plb1	No
Plcxd2	Yes
Plcxd3	No
Plekhb1	No
Plk2	Yes
Pllp	No
Plp1	No
Plpp3	No
Plpp4	No
Pls3	Yes
Pmp22	No
Pnck	No
Pnoc	Yes
Pnpo	No
Polr2h	No
Pon2	No
Pou3f4	No
Ppa2	No
Ppil3	No
Ppm1h	No
Ppp1r1b	No
Ppp1r3c	No
Ppp3cb	No
Prc1	No
Prdx4	No
Prdx6	Yes
Prkcg	Yes
Prlr	No
Prmt2	No
Prok2	No
Prss22	No
Prss23	No
Psat1	No
Psma4	No
Psmb4	No
Ptchd1	No
Ptchd2	No
Pter	No
Ptgds	Yes
Ptgfr	No
Ptgs2	No
Pthlh	Yes
Ptk2	Yes
Ptk2b	Yes
Ptn	Yes
Ptpn2	No
Ptprk	No
Ptprz1	Yes
Pvalb	Yes
Qk	Yes
Qpct	Yes
Qrfpr	No
Rab15	Yes
Rab26	No
Rab27b	Yes
Rab31	No
Rab3b	Yes
Rab3c	Yes
Rab7	No
Rac1	No
Ralyl	No
Ramp3	No
Rap1gds1	Yes
Rapgef6	No
Rasgef1b	No
Rasgrf1	Yes
Rasgrf2	No
Rasgrp1	Yes
Rasl11a	No
Rbfox3	No
Rbm18	No
Rbp4	Yes
Rcan2	Yes
Reln	Yes
Rerg	No
Resp18	Yes
Rfc2	No
Rgs10	Yes
Rgs12	No
Rgs2	Yes
Rgs4	Yes
Rgs8	No
Rgs9	No
Rhebl1	No
Rida	No
Rit2	No
Rlbp1	No
Rln1	No
Rnd2	Yes
Rnd3	No
Rnf13	No
Rnh1	No
Rorb	Yes
Rpp21	No
Rpp25	Yes
Rprm	Yes
Rps12	No
Rps2	No
Rsph9	No
Rspo1	No
Rspo2	No
Rwdd2a	No
S100a1	No
S100a10	Yes
S100a16	No
S100b	No
S1pr1	Yes
Sat1	Yes
Satb2	No
Sc5d	No
Sccpdh	No
Scd2	No
Scg2	Yes
Scg3	Yes
Scml4	No
Scnn1a	No
Scrg1	No
Sdc4	No
Sdcbp	No
Sdhaf4	No
Sec11c	No
Selm	No
Sema3c	Yes
Sema3e	No
Sema5b	No
Sepp1	Yes
Sept4	Yes
Serpinb11	No
Serpine1	No
Serpine2	Yes
Serpini1	Yes
Sgk1	No
Sgpp2	No
Sh3bgrl	Yes
Sh3bgrl3	No
Sirt2	No
Sirt3	No
Skap1	No
Skil	No
Sla	No
Slc17a6	No
Slc17a7	Yes
Slc18a3	No
Slc1a1	No
Slc1a2	Yes
Slc1a3	Yes
Slc20a1	No
Slc24a2	Yes
Slc25a11	No
Slc25a17	No
Slc25a18	No
Slc25a36	No
Slc2a13	Yes
Slc30a9	No
Slc32a1	No
Slc38a3	No
Slc50a1	No
Slc5a5	No
Slc5a7	No
Slc6a1	Yes
Slc6a11	No
Slc6a15	No
Slc7a3	No
Slc7a4	No
Slco1c1	Yes
Sln	No
Smad3	No
Smim18	No
Smim8	No
Snca	Yes
Sncg	No
Snhg4	No
Snrpb2	No
Snrpe	No
Snrpg	No
Snurf	No
Snx10	No
Sorcs3	No
Sostdc1	No
Sox2ot	No
Sox6	No
Sox9	No
Sp8	No
Sp9	No
Sparc	Yes
Sparcl1	Yes
Spink8	No
Spint2	No
Spock3	Yes
Spon1	No
Spp1	No
Spry4	No
Sst	Yes
Sstr2	No
Sstr4	No
St3gal5	Yes
St3gal6	No
St6galnac5	No
Stac	No
Stat4	No
Stmn4	No
Stx12	No
Stx1a	Yes
Sulf2	No
Sult2b1	No
Sv2b	Yes
Syn1	No
Syndig1	Yes
Syndig1l	No
Synpr	Yes
Syt10	No
Syt17	No
Syt6	No
Tac1	Yes
Tac2	Yes
Tacc1	No
Tacr1	No
Tacr3	No
Tacstd2	No
Tbr1	No
Tceal1	No
Tceal5	No
Tcerg1l	No
Teddm3	No
Tenm2	No
Th	No
Thrsp	No
Thsd7a	No
Thsd7b	No
Thumpd3	No
Timm8a1	No
Timp3	No
Timp4	No
Tle4	No
Tm7sf2	No
Tmbim6	No
Tmeff1	No
Tmeff2	Yes
Tmem100	No
Tmem130	Yes
Tmem132c	No
Tmem159	No
Tmem176a	No
Tmem176b	No
Tmem179b	No
Tmem215	No
Tmem258	No
Tmem55a	No
Tmem60	No
Tmem91	No
Tmem97	No
Tmsb10	No
Tmtc4	No
Tmx1	No
Tnfaip6	No
Tnfaip8l3	No
Tnfrsf12a	No
Tnmd	No
Tnni3k	No
Tomm22	No
Tox	No
Tox3	No
Tpbg	No
Tpd52l1	No
Tph2	No
Tpm1	Yes
Tpm2	No
Traip	No
Trap1	No
Trappc1	No
Trappc2l	No
Trf	No
Trim32	No
Trp53i11	No
Trpv6	No
Tsc22d1	Yes
Tsc22d3	No
Tshz2	No
Tsnax	Yes
Tspan12	No
Tspan13	No
Tspan6	No
Ttyh1	Yes
Tuba8	No
Tubb4b	No
Tusc3	No
Twistnb	No
Uap1	No
Ube2e3	No
Ucma	No
Ucp2	No
Ugdh	No
Urod	No
Usp46	No
Vamp1	No
Vgf	Yes
Vip	Yes
Vsig2	No
Vstm2a	Yes
Wdpcp	No
Wfs1	No
Whrn	No
Wls	No
Wsb2	No
Wt1	No
Ythdc1	No
Ythdc2	No
Ythdf1	No
Ythdf2	No
Ythdf3	No
Zcchc12	Yes
Zdhhc24	No
Zfand6	No
Zfp57	No
Zfp637	No
Zfp975	No
Zmat4	Yes
Zmym1	No
Znhit3	No
Znrd1	No

## Sheet: MVC spatial subpop. markers
cluster	marker	average neighborhood Z score	fraction of significant cells
eL2/3	Lamp5	6.12573	0.926316
eL2/3	Pcsk2	4.66926	0.926316
eL2/3	Nrgn	3.18936	0.710526
eL2/3	St3gal5	2.87914	0.536842
eL2/3	Gria3	2.82805	0.531579
eL2/3	Enc1	2.75671	0.536842
eL4	Egr1	4.02988	0.682927
eL4	Nrep	3.52517	0.638211
eL4	Nrsn1	3.29128	0.597561
eL4	Zmat4	2.74659	0.52439
eL5	Pgm2l1	3.02984	0.60101
eL5	Tsnax	2.67098	0.510101
eL6	Pcp4	5.88184	0.869863
eL6	3110035E14Rik	5.15469	0.849315
eL6	Rprm	5.13895	0.828767
eL6	Arc	3.37683	0.657534
eL6	Pcsk2	3.11565	0.671233
eL6	Pgm2l1	3.08318	0.671233
eL6	Slc17a7	3.06865	0.691781
eL6	Nptx1	2.95105	0.568493
PVALB	Gad1	14.0813	1
PVALB	Pvalb	12.6614	0.95
PVALB	Kcnc2	8.71328	1
PVALB	Cplx1	7.48237	1
PVALB	Slc6a1	6.78936	0.925
PVALB	Nek7	5.15659	0.775
PVALB	Kcnab1	4.77719	0.85
PVALB	Gria1	4.6762	0.85
PVALB	Rab3b	4.62018	0.925
PVALB	Fgf12	4.52755	0.85
PVALB	Laptm4b	3.98301	0.825
PVALB	Tac1	3.62255	0.725
PVALB	Serpini1	3.53539	0.8
PVALB	Rnd2	3.26165	0.7
PVALB	Scg2	3.15475	0.775
PVALB	Slc24a2	3.06683	0.7
PVALB	Rasgrf1	3.04373	0.625
PVALB	Elmo1	2.9887	0.675
PVALB	Gaa	2.69475	0.575
PVALB	Tsnax	2.64799	0.575
SST	Npy	12.1352	0.942308
SST	Sst	11.7556	0.942308
SST	Nrip3	8.47779	0.711538
SST	Kit	7.68779	0.653846
SST	Gad1	7.55688	0.942308
SST	Reln	7.36189	0.923077
SST	Rab3b	7.28514	0.961538
SST	Crhbp	7.09682	0.903846
SST	Vgf	6.5078	0.807692
SST	Spock3	4.12258	0.711538
SST	Gad2	3.85979	0.75
SST	Slc6a1	3.32125	0.557692
SST	Chl1	2.99477	0.711538
SST	Olfm3	2.848	0.596154
VIP	Vip	13.3335	0.633333
VIP	Cnr1	8.5272	0.733333
VIP	Gad1	6.96361	0.933333
VIP	Htr3a	5.04549	0.733333
VIP	Calb2	4.34076	0.666667
VIP	Fxyd6	3.81083	0.633333
VIP	Synpr	3.73878	0.7
VIP	Dner	3.40327	0.766667
VIP	Slc2a13	3.12693	0.666667
VIP	Igf1	3.08762	0.6
VIP	Chl1	2.96565	0.633333
VIP	Slc6a1	2.94101	0.533333
VIP	Crh	2.6854	0.6
VIP	B3galt2	2.62195	0.533333
Astro	Gpr37l1	9.18631	0.944444
Astro	Mfge8	7.86459	0.972222
Astro	Slc1a3	7.84831	0.972222
Astro	Atp1a2	6.75646	0.993056
Astro	Bcan	6.14049	0.840278
Astro	Mt1	5.94576	0.902778
Astro	Htra1	5.88274	0.916667
Astro	Atp1b2	5.62112	0.930556
Astro	S1pr1	5.44035	0.756944
Astro	Mt2	4.95349	0.868056
Astro	Apoe	4.48966	0.784722
Astro	Msmo1	4.40745	0.701389
Astro	Pantr1	4.31275	0.770833
Astro	Sparcl1	3.88187	0.881944
Astro	Ptprz1	3.76824	0.701389
Astro	Slc6a1	3.68845	0.611111
Astro	Glul	3.68348	0.881944
Astro	Prdx6	3.53669	0.659722
Astro	Dlx6os1	3.3448	0.576389
Astro	Gjb6	3.26927	0.534722
Astro	Pla2g7	3.26183	0.631944
Astro	Slc1a2	3.22199	0.604167
Astro	Aldoc	3.04044	0.701389
Astro	Gstm1	2.92818	0.590278
Astro	Ntsr2	2.8451	0.506944
Astro	Gstm5	2.76091	0.548611
Astro	Mmd2	2.6734	0.541667
Astro	Luzp2	2.56762	0.527778
Endo	Itm2a	4.9904	0.609195
Endo	Sema3c	3.92284	0.534483
Endo	Slc1a2	3.06652	0.609195
Endo	Glul	3.01088	0.591954
Endo	Sparcl1	2.89069	0.626437
Endo	Sepp1	2.6319	0.505747
Oligo	Sept4	6.83132	0.96648
Oligo	Apod	6.62947	0.960894
Oligo	Car2	4.98142	0.860335
Oligo	Qk	4.80611	0.932961
Oligo	Enpp2	4.35539	0.709497
Oligo	Gad2	4.25529	0.832402
Oligo	Cryab	4.10935	0.793296
Oligo	Fam19a1	3.95857	0.709497
Oligo	Ptgds	3.81457	0.815642
Oligo	Tmeff2	3.60266	0.636872
Other	Ptgds	4.48455	0.528736
Other	Apoe	3.28705	0.574713
Other	Glul	3.02755	0.643678
Other	Apod	2.88268	0.54023

## Sheet: MVC spatial hier. markers
hierarchy_node_id	clusters	markers
Node_1	eL2/3	Enc1;Lamp5;Nrgn;Pcsk2;St3gal5
Node_2	eL4	Egr1;Nrep;Nrsn1;Zmat4
Node_3	eL2/3;eL4
Node_4	eL5	Pgm2l1;Tsnax
Node_5	eL6	3110035E14Rik;Pcp4;Pcsk2;Rprm;Slc17a7
Node_6	eL5;eL6	Pgm2l1
Node_7	eL2/3;eL4;eL5;eL6
Node_8	Astro	Atp1a2;Atp1b2;Gpr37l1;Mfge8;Slc1a3
Node_9	Endo	Glul;Itm2a;Sema3c;Slc1a2;Sparcl1
Node_10	Astro;Endo	Glul;Slc1a2;Sparcl1
Node_11	Oligo	Apod;Car2;Gad2;Qk;Sept4
Node_12	Other	Apod;Apoe;Glul;Ptgds
Node_13	Oligo;Other	Apod;Ptgds
Node_14	Astro;Endo;Oligo;Other
Node_15	Astro;eL2/3;eL4;eL5;eL6;Endo;Oligo;Other
Node_16	PVALB	Cplx1;Gad1;Kcnc2;Pvalb;Rab3b
Node_17	SST	Gad1;Npy;Rab3b;Reln;Sst
Node_18	PVALB;SST	Gad1;Rab3b;Slc6a1
Node_19	Astro;eL2/3;eL4;eL5;eL6;Endo;Oligo;Other;PVALB;SST
Node_20	VIP	Cnr1;Dner;Gad1;Htr3a;Synpr
Node_21	Astro;eL2/3;eL4;eL5;eL6;Endo;Oligo;Other;PVALB;SST;VIP
