# Supplementary material for: RECOMBINE identifies recurrent composite markers of cell types and states
Source: Genome Res. 2026 Jun;36(6):1221–37. doi: 10.1101/gr.280817.125 (PMC13262949; doi:10.1101/gr.280817.125)
Supplement: Supplement 6 [file Supplemental_Table_S4.xlsx]

## Sheet: Pancan CD8 T discrim. markers
marker	weight
CCL5	0.214538
FGFBP2	0.213871
NKG7	0.205479
CCR6	0.14447
CCR7	0.14042
HBEGF	0.135587
GZMA	0.135089
FCGR3A	0.133962
GZMB	0.130729
GZMH	0.13053
CST7	0.129419
GNLY	0.122635
GZMK	0.121335
LEF1	0.119921
SELL	0.117754
IL7R	0.111529
HLA-DRB1	0.110622
CD74	0.108978
SRGN	0.107231
ACTN1	0.106441
PRF1	0.103583
GAPDH	0.102523
B2M	0.102081
DUSP4	0.097693
EEF1A1	0.095592
KLRD1	0.0950908
S100A4	0.095063
PRSS23	0.0932733
FAM13A-AS1	0.0900795
ACTB	0.0899532
CXCL13	0.0885013
NCR3	0.0875191
S1PR5	0.0870981
SH3BGRL3	0.0869609
PFN1	0.0854209
RGS1	0.0839844
HDAC9	0.0827056
HLA-DPA1	0.0824075
MAL	0.0819458
HAVCR2	0.0811061
NPL	0.0794697
TNFRSF9	0.079359
ZFP36	0.0785384
HLA-C	0.0781705
CXCR4	0.0780845
FOSL1	0.0765845
CLIC1	0.0756374
ZNF331	0.0755614
SLC4A10	0.0743836
LAG3	0.0742648
HLA-A	0.0741685
HLA-DRA	0.074089
HLA-B	0.0736591
TCF7	0.0720419
LTB	0.0702226
PLAC8	0.0695671
CREM	0.069082
COTL1	0.0688993
KLF2	0.0688107
ENTPD1	0.0686677
HLA-DPB1	0.0674582
TIGIT	0.0662998
TMSB4X	0.0656768
DUSP2	0.0655827
CXCR6	0.0642277
TNFRSF18	0.0641767
CD27	0.064163
HLA-DRB5	0.0638644
CDKN1A	0.063492
TNFRSF12A	0.0630488
CTLA4	0.0626014
BTG1	0.0620726
PLEK	0.0620672
PBX4	0.0613029
LMNA	0.0607971
CTSW	0.060443
IL32	0.0600563
FOSL2	0.0597625
CD8A	0.0595365
HLA-DQA1	0.0594641
LAYN	0.0592772
PHLDA1	0.0579967
CFL1	0.0575717
APOBEC3G	0.0573461
LSP1	0.0572966
TPT1	0.0564512
ITM2A	0.056382
CXXC5	0.0563408
MYL6	0.0559154
FOXP4	0.0558794
PABPC1	0.0557804
ALOX5AP	0.055056
TRABD2A	0.0550388
IL4I1	0.0548665
CD63	0.0543134
CD52	0.0539781
CD7	0.0532437
KANSL1L	0.0531944
CD82	0.0530687
PTGER4	0.0529187
LYST	0.0528827
RGCC	0.0524772
VCAM1	0.0522781
LGALS1	0.0519552
PDCD1	0.0513802
KLRG1	0.0511054
GPR65	0.0510968
SPON2	0.0507718
FTH1	0.0501771
CD101	0.0497076
LAIR2	0.0493668
FCRL6	0.0493549
ACVR1B	0.0490112
NBAS	0.0488621
CD55	0.0483738
ANXA1	0.0483432
PHLDA3	0.0482875
TMSB10	0.0481327
ZFP36L2	0.0481323
ARPC2	0.0479765
HOPX	0.0479473
KLRB1	0.0478347
LDHA	0.0478263
FKBP1A	0.0477279
ITGAE	0.0476456
CD2	0.0475355
EEF1B2	0.0475268
MALAT1	0.047271
KLRF1	0.0470445
ITGAM	0.0468288
CORO1A	0.0466997
IL23R	0.0464906
FGR	0.0461891
VIM	0.0461124
SAMSN1	0.045956
AQP3	0.0457198
S1PR1	0.045625
S100A6	0.045544
EFHD2	0.0455152
RBPJ	0.0453929
CAPG	0.045316
TNFAIP3	0.0451555
H3F3B	0.0451501
CTSC	0.0449363
KLHL21	0.044589
CTSD	0.044377
ACP5	0.0442467
HLA-DMA	0.044209
UBC	0.0440412
C12orf75	0.0439869
ITGB2	0.0435266
IFITM2	0.0431708
AREG	0.04312
ACTG1	0.0427872
SETD7	0.0424178
SERTAD1	0.0423806
REL	0.0423553
TYROBP	0.0423434
SNX9	0.0423021
YPEL5	0.0422311
GIMAP7	0.0420183
PKM	0.0417094
PTMS	0.0416857
NELL2	0.0414348
C1orf21	0.0414003
TESK1	0.0413754
RAC2	0.0413255
FXYD7	0.0411238
APOBEC3C	0.0409722
RHOA	0.0409065
CD99	0.0407706
TXK	0.0407541
HLA-DQB1	0.0404206
ELL2	0.0403247
RGS2	0.0401667
RARA	0.0401646
LCP1	0.0401558
BATF	0.040112
SLC7A5	0.0399596
SLC2A3	0.0397361
CRIP1	0.0396265
SH2D2A	0.0394016
TXNIP	0.0393239
MYO1E	0.0393032
S100A11	0.0392796
PSMB9	0.0392475
HEG1	0.0391864
TMEM173	0.038779
SLC16A3	0.0387336
JUNB	0.0387215
MXD1	0.0368206
PPP1R3F	0.0328519
ZEB2	0.0107842
CMC1	0.00993812
SIRPG	0.00983438
ITGB1	0.00981434
EMP3	0.00960011
ANXA5	0.00952164
SATB1	0.00942832
TNFRSF1B	0.00940141
ZNF683	0.00933126
TOX	0.00932298
PPP1CA	0.00923108
KIR2DL4	0.00921887
IFNG	0.00913691
FABP5	0.00902388
FEZ1	0.00890995
MYL12A	0.00868655
BACH2	0.00864355
CCL3	0.00853598
TNFRSF25	0.00849016
LDLRAP1	0.00816029
IL2RB	0.00815668
RNF19A	0.00801882
EZR	0.00797716
LDHB	0.00793664
ANXA2	0.00750313
FAM3C	0.00749388
LGALS3	0.00747814
TRAT1	0.0073815
MIR155HG	0.00724494
NR4A3	0.00722031
KLF3	0.00720548
TUBA4A	0.00720013
DDIT4	0.0070566
NR4A2	0.00703936
AHNAK	0.00699355
CD8B	0.00674961
B3GAT1	0.00643294
TTC38	0.00642981
CYBA	0.00640219
PDE4B	0.00637525
ARPC1B	0.00635593
S100A10	0.00634049
FOSB	0.00633881
GPR183	0.00630462
TPI1	0.00630149
ETV1	0.00622606
TGFBR3	0.0062106
LEPROTL1	0.00617491
FAM177A1	0.00607636
HCST	0.00603354
CHST12	0.00575127
FOS	0.00574663
LILRB1	0.00554095
FLNA	0.00548557
ARPC3	0.00543712
PGK1	0.00534742
SPINT2	0.00502614
TNFSF4	0.00501184
CD3D	0.00499351
MYL12B	0.00489872
SERPINB9	0.00485024
KLF8	0.0046102
MYO7A	0.00445904
XCL2	0.00445395
TMIGD2	0.0043796
NDFIP2	0.00428684
RASGRP3	0.0042387
CD3G	0.00422231
KLRC1	0.00417635
RASGRP2	0.00393896
TMEM2	0.00389465
CSRNP1	0.00375434
RAB27A	0.00360221
HMOX1	0.00345282
PSME2	0.00328721
LDLRAD4	0.00328527
LY6E	0.00317007
TRIP10	0.00316121
DUSP5	0.00312911
ITM2C	0.00303546
SYTL3	0.00301807
USP3-AS1	0.0026792
TMEM123	0.00265045
AFAP1L2	0.00250843
PRDM1	0.0024905
KDSR	0.00248101
FAM46C	0.00246472
NOSIP	0.00245598
IL2RG	0.00241737
SH2D1A	0.00234697
CSF1	0.00228428
PASK	0.00226192
ARHGDIB	0.00225221
TRIM37	0.00207356
LITAF	0.00199231
XCL1	0.00193759
NMB	0.00181464
OAZ1	0.00178651
ISG15	0.0017757
IFITM1	0.00171155
ATP1B3	0.00169889
LRRN3	0.00168684
CKLF	0.00148198
MYO1F	0.00130785
ATP5E	0.00119585
RAP1GAP2	0.00117545
MYC	0.00101753
CD96	0.000978904
MCL1	0.000949243
SUB1	0.000940207
ANO6	0.000901798
PFKFB3	0.000887186
DBI	0.000884387
NAF1	0.000879537
ID2	0.000862017
IFI6	0.000835862
CAP1	0.000638708
MARCH3	0.00057983
DLGAP4	0.000576894
PGAM1	0.000576341
ICA1	0.000504292
CCL4L2	0.000473108
BST2	0.000412233
AKAP5	0.000380774
GYG1	0.000213893
GOLIM4	0.000166892
SNAP47	0.000113752
PSME1	1.66146e-05

## Sheet: Pancan CD8 T subpop. markers
cluster	marker	average neighborhood Z score	fraction of significant cells
c1.Tn.TCF7+	LEF1	8.4672	0.96131
c1.Tn.TCF7+	CCR7	7.71201	0.951389
c1.Tn.TCF7+	SELL	7.46174	0.919643
c1.Tn.TCF7+	MAL	7.12555	0.830357
c1.Tn.TCF7+	TCF7	6.89146	0.96627
c1.Tn.TCF7+	TRABD2A	6.74371	0.825397
c1.Tn.TCF7+	NOSIP	6.37096	0.864087
c1.Tn.TCF7+	LTB	6.34589	0.979167
c1.Tn.TCF7+	ACTN1	6.09618	0.633929
c1.Tn.TCF7+	EEF1A1	6.06765	0.991071
c1.Tn.TCF7+	TPT1	5.98353	0.984127
c1.Tn.TCF7+	EEF1B2	5.97648	0.987103
c1.Tn.TCF7+	LDHB	5.87466	0.935516
c1.Tn.TCF7+	LDLRAP1	5.6866	0.874008
c1.Tn.TCF7+	TMEM123	5.23159	0.923611
c1.Tn.TCF7+	PABPC1	5.22305	0.943452
c1.Tn.TCF7+	IL7R	5.14452	0.897817
c1.Tn.TCF7+	SPINT2	5.12444	0.824405
c1.Tn.TCF7+	BACH2	4.99047	0.753968
c1.Tn.TCF7+	PASK	4.77452	0.785714
c1.Tn.TCF7+	KLF2	4.69802	0.878968
c1.Tn.TCF7+	NELL2	4.60426	0.827381
c1.Tn.TCF7+	MYC	4.60254	0.782738
c1.Tn.TCF7+	TXK	4.48253	0.744048
c1.Tn.TCF7+	RASGRP2	4.38269	0.809524
c1.Tn.TCF7+	SATB1	4.23807	0.717262
c1.Tn.TCF7+	CD55	3.71221	0.568452
c1.Tn.TCF7+	FXYD7	3.60895	0.654762
c1.Tn.TCF7+	S1PR1	3.3914	0.645833
c1.Tn.TCF7+	AQP3	3.16661	0.649802
c1.Tn.TCF7+	PLAC8	3.07567	0.579365
c1.Tn.TCF7+	TNFRSF25	2.60895	0.554563
c1.Tn.TCF7+	TXNIP	2.4317	0.536706
c2.Tm.IL7R+.ZFP36+	ZFP36L2	3.60331	0.832049
c2.Tm.IL7R+.ZFP36+	ZFP36	3.57587	0.741911
c2.Tm.IL7R+.ZFP36+	BTG1	3.29544	0.762712
c2.Tm.IL7R+.ZFP36+	IL7R	3.22251	0.707242
c2.Tm.IL7R+.ZFP36+	FTH1	3.21577	0.694145
c2.Tm.IL7R+.ZFP36+	CD55	3.00887	0.635593
c2.Tm.IL7R+.ZFP36+	PFKFB3	2.8898	0.564715
c2.Tm.IL7R+.ZFP36+	PTGER4	2.84401	0.605547
c2.Tm.IL7R+.ZFP36+	FAM177A1	2.82553	0.571649
c2.Tm.IL7R+.ZFP36+	CXCR4	2.73557	0.657935
c2.Tm.IL7R+.ZFP36+	PABPC1	2.69575	0.570878
c2.Tm.IL7R+.ZFP36+	LEPROTL1	2.65631	0.59322
c2.Tm.IL7R+.ZFP36+	YPEL5	2.62413	0.561633
c2.Tm.IL7R+.ZFP36+	JUNB	2.61021	0.570108
c2.Tm.IL7R+.ZFP36+	AREG	2.57588	0.533898
c2.Tm.IL7R+.ZFP36+	TNFAIP3	2.42823	0.564715
c2.Tm.IL7R+.ZFP36+	ANXA1	2.41551	0.560092
c2.Tm.IL7R+.ZFP36+	LMNA	2.40166	0.541602
c2.Tm.IL7R+.ZFP36+	SLC2A3	2.3767	0.546225
c2.Tm.IL7R+.ZFP36+	RGCC	2.2976	0.583975
c2.Tm.IL7R+.ZFP36+	CSRNP1	2.19089	0.503082
c2.Tm.IL7R+.ZFP36+	ZNF331	2.17959	0.50077
c2.Tm.IL7R+.ZFP36+	MCL1	2.03135	0.533898
c3.Tm.IL7R+.ZFP36-	MALAT1	2.63748	0.545455
c5.Tm.FAM13A-AS1+	FAM13A-AS1	12.2662	0.878049
c5.Tm.FAM13A-AS1+	FOXP4	2.48461	0.682927
c6.Trm.ZNF683+.CXCR6+	CAPG	4.83779	0.846886
c6.Trm.ZNF683+.CXCR6+	LDLRAD4	4.50184	0.852941
c6.Trm.ZNF683+.CXCR6+	LGALS3	4.28028	0.885813
c6.Trm.ZNF683+.CXCR6+	HOPX	4.13466	0.859862
c6.Trm.ZNF683+.CXCR6+	KLRC1	3.85467	0.74827
c6.Trm.ZNF683+.CXCR6+	ZNF683	3.76197	0.749135
c6.Trm.ZNF683+.CXCR6+	CKLF	3.73307	0.750865
c6.Trm.ZNF683+.CXCR6+	PGK1	3.72526	0.900519
c6.Trm.ZNF683+.CXCR6+	CD7	3.70085	0.819204
c6.Trm.ZNF683+.CXCR6+	TMSB4X	3.62053	0.782007
c6.Trm.ZNF683+.CXCR6+	ALOX5AP	3.54346	0.888408
c6.Trm.ZNF683+.CXCR6+	PFKFB3	3.37938	0.676471
c6.Trm.ZNF683+.CXCR6+	GPR65	3.33249	0.730969
c6.Trm.ZNF683+.CXCR6+	S100A4	3.30173	0.74308
c6.Trm.ZNF683+.CXCR6+	CD52	3.25193	0.726644
c6.Trm.ZNF683+.CXCR6+	CD63	3.21241	0.702422
c6.Trm.ZNF683+.CXCR6+	S100A6	3.18944	0.689446
c6.Trm.ZNF683+.CXCR6+	CXCR6	3.06966	0.66436
c6.Trm.ZNF683+.CXCR6+	PTGER4	3.05287	0.639273
c6.Trm.ZNF683+.CXCR6+	SH3BGRL3	3.03145	0.626298
c6.Trm.ZNF683+.CXCR6+	VIM	2.97161	0.665225
c6.Trm.ZNF683+.CXCR6+	ITGAE	2.96754	0.635813
c6.Trm.ZNF683+.CXCR6+	ZFP36L2	2.96629	0.679066
c6.Trm.ZNF683+.CXCR6+	ARHGDIB	2.95277	0.792388
c6.Trm.ZNF683+.CXCR6+	LGALS1	2.85923	0.609862
c6.Trm.ZNF683+.CXCR6+	SAMSN1	2.76477	0.661765
c6.Trm.ZNF683+.CXCR6+	ANXA2	2.7354	0.57872
c6.Trm.ZNF683+.CXCR6+	CD96	2.72349	0.66436
c6.Trm.ZNF683+.CXCR6+	SYTL3	2.70605	0.616782
c6.Trm.ZNF683+.CXCR6+	CD2	2.65327	0.629758
c6.Trm.ZNF683+.CXCR6+	MYL12B	2.63231	0.604671
c6.Trm.ZNF683+.CXCR6+	S100A11	2.58952	0.571799
c6.Trm.ZNF683+.CXCR6+	ID2	2.58134	0.621972
c6.Trm.ZNF683+.CXCR6+	XCL1	2.54744	0.541522
c6.Trm.ZNF683+.CXCR6+	FTH1	2.54121	0.597751
c6.Trm.ZNF683+.CXCR6+	PBX4	2.48833	0.547578
c6.Trm.ZNF683+.CXCR6+	FOSL2	2.46591	0.532872
c6.Trm.ZNF683+.CXCR6+	IL32	2.42612	0.596886
c6.Trm.ZNF683+.CXCR6+	LEPROTL1	2.42045	0.57526
c6.Trm.ZNF683+.CXCR6+	SH2D2A	2.41831	0.548443
c6.Trm.ZNF683+.CXCR6+	ANXA1	2.41765	0.599481
c6.Trm.ZNF683+.CXCR6+	ZFP36	2.41081	0.524221
c6.Trm.ZNF683+.CXCR6+	IFITM2	2.39893	0.551903
c6.Trm.ZNF683+.CXCR6+	SLC7A5	2.37105	0.512976
c6.Trm.ZNF683+.CXCR6+	FAM46C	2.2849	0.518166
c6.Trm.ZNF683+.CXCR6+	CD8A	2.27425	0.563149
c6.Trm.ZNF683+.CXCR6+	CLIC1	2.15013	0.514706
c6.Trm.ZNF683+.CXCR6+	CRIP1	2.14082	0.565744
c6.Trm.ZNF683+.CXCR6+	BTG1	2.13472	0.514706
c6.Trm.ZNF683+.CXCR6+	MCL1	2.04379	0.551038
c7.Tem.GZMK+.GZMA-	GZMK	4.59498	0.923537
c7.Tem.GZMK+.GZMA-	SH2D1A	3.32943	0.704122
c7.Tem.GZMK+.GZMA-	CMC1	3.28089	0.642287
c7.Tem.GZMK+.GZMA-	DUSP2	3.25143	0.746011
c7.Tem.GZMK+.GZMA-	TRAT1	3.02511	0.644947
c7.Tem.GZMK+.GZMA-	CXCR4	2.75402	0.638963
c7.Tem.GZMK+.GZMA-	CST7	2.53635	0.645612
c8.Tem.GZMK+.GZMA+	COTL1	3.63776	0.820413
c8.Tem.GZMK+.GZMA+	HLA-DRA	3.51571	0.731266
c8.Tem.GZMK+.GZMA+	HLA-DPA1	3.51235	0.813953
c8.Tem.GZMK+.GZMA+	HLA-DRB1	3.43532	0.784884
c8.Tem.GZMK+.GZMA+	HLA-DPB1	3.39411	0.777132
c8.Tem.GZMK+.GZMA+	CD74	3.39217	0.770026
c8.Tem.GZMK+.GZMA+	GZMA	3.39082	0.833979
c8.Tem.GZMK+.GZMA+	HLA-DRB5	3.08829	0.652455
c8.Tem.GZMK+.GZMA+	ITM2C	3.04447	0.669251
c8.Tem.GZMK+.GZMA+	HLA-DQA1	3.04011	0.645995
c8.Tem.GZMK+.GZMA+	APOBEC3G	3.03992	0.735142
c8.Tem.GZMK+.GZMA+	HLA-DQB1	3.01411	0.625969
c8.Tem.GZMK+.GZMA+	GZMH	2.90669	0.7177
c8.Tem.GZMK+.GZMA+	TMSB4X	2.83177	0.705426
c8.Tem.GZMK+.GZMA+	SUB1	2.82019	0.638889
c8.Tem.GZMK+.GZMA+	GYG1	2.81112	0.625323
c8.Tem.GZMK+.GZMA+	GZMK	2.7998	0.640181
c8.Tem.GZMK+.GZMA+	CORO1A	2.73399	0.582041
c8.Tem.GZMK+.GZMA+	ATP5E	2.68803	0.678295
c8.Tem.GZMK+.GZMA+	ARHGDIB	2.68586	0.645995
c8.Tem.GZMK+.GZMA+	LCP1	2.61794	0.626615
c8.Tem.GZMK+.GZMA+	PSME1	2.60651	0.617571
c8.Tem.GZMK+.GZMA+	IL32	2.59884	0.620155
c8.Tem.GZMK+.GZMA+	CLIC1	2.56141	0.560724
c8.Tem.GZMK+.GZMA+	CFL1	2.55263	0.520026
c8.Tem.GZMK+.GZMA+	PSMB9	2.53432	0.565245
c8.Tem.GZMK+.GZMA+	MYL12B	2.48175	0.604651
c8.Tem.GZMK+.GZMA+	PSME2	2.45503	0.55168
c8.Tem.GZMK+.GZMA+	PFN1	2.44706	0.538114
c8.Tem.GZMK+.GZMA+	MYL6	2.42182	0.514858
c8.Tem.GZMK+.GZMA+	ANXA5	2.41232	0.520026
c8.Tem.GZMK+.GZMA+	NKG7	2.39776	0.606589
c8.Tem.GZMK+.GZMA+	CST7	2.34369	0.52261
c8.Tem.GZMK+.GZMA+	ITGB2	2.31813	0.560724
c8.Tem.GZMK+.GZMA+	HLA-A	2.2931	0.588501
c8.Tem.GZMK+.GZMA+	CCL5	2.19337	0.510336
c8.Tem.GZMK+.GZMA+	SH3BGRL3	2.17968	0.528424
c8.Tem.GZMK+.GZMA+	CTSC	2.14686	0.525194
c8.Tem.GZMK+.GZMA+	HCST	2.11832	0.503876
c9.Tem.PFN1+	ACTG1	6.05132	0.981651
c9.Tem.PFN1+	LDHB	5.17015	0.93578
c9.Tem.PFN1+	ACTB	5.15709	0.972477
c9.Tem.PFN1+	PFN1	5.10748	0.972477
c9.Tem.PFN1+	CORO1A	5.09125	0.963303
c9.Tem.PFN1+	ARPC1B	4.85463	0.972477
c9.Tem.PFN1+	COTL1	4.73169	0.926606
c9.Tem.PFN1+	TMSB10	4.56478	0.954128
c9.Tem.PFN1+	PKM	4.561	0.926606
c9.Tem.PFN1+	PSME2	4.53628	0.889908
c9.Tem.PFN1+	ARPC2	4.39332	0.899083
c9.Tem.PFN1+	PPP1CA	4.3913	0.926606
c9.Tem.PFN1+	CFL1	4.36122	0.926606
c9.Tem.PFN1+	DBI	4.27649	0.889908
c9.Tem.PFN1+	GAPDH	4.22551	0.853211
c9.Tem.PFN1+	ANXA2	3.93002	0.770642
c9.Tem.PFN1+	LGALS1	3.92554	0.880734
c9.Tem.PFN1+	ARHGDIB	3.9176	0.917431
c9.Tem.PFN1+	SUB1	3.65477	0.844037
c9.Tem.PFN1+	C12orf75	3.63186	0.752294
c9.Tem.PFN1+	MYL6	3.6065	0.825688
c9.Tem.PFN1+	VIM	3.60377	0.807339
c9.Tem.PFN1+	TPI1	3.59841	0.706422
c9.Tem.PFN1+	FABP5	3.5324	0.53211
c9.Tem.PFN1+	ARPC3	3.51788	0.788991
c9.Tem.PFN1+	PGAM1	3.50746	0.66055
c9.Tem.PFN1+	FKBP1A	3.49834	0.87156
c9.Tem.PFN1+	PSME1	3.45591	0.87156
c9.Tem.PFN1+	ANXA5	3.39406	0.724771
c9.Tem.PFN1+	S100A10	3.36218	0.788991
c9.Tem.PFN1+	S100A6	3.2393	0.834862
c9.Tem.PFN1+	CLIC1	3.14581	0.825688
c9.Tem.PFN1+	HLA-DRA	3.06573	0.715596
c9.Tem.PFN1+	RAC2	3.03662	0.825688
c9.Tem.PFN1+	RHOA	2.99614	0.743119
c9.Tem.PFN1+	CAP1	2.97213	0.605505
c9.Tem.PFN1+	NOSIP	2.94582	0.66055
c9.Tem.PFN1+	PSMB9	2.81015	0.642202
c9.Tem.PFN1+	SELL	2.80801	0.614679
c9.Tem.PFN1+	ATP5E	2.6746	0.770642
c9.Tem.PFN1+	LCP1	2.5471	0.651376
c9.Tem.PFN1+	LDHA	2.5096	0.577982
c9.Tem.PFN1+	EMP3	2.40582	0.577982
c9.Tem.PFN1+	CD99	2.39423	0.577982
c9.Tem.PFN1+	TMSB4X	2.30113	0.504587
c9.Tem.PFN1+	MYC	2.12129	0.522936
c9.Tem.PFN1+	CD52	2.08484	0.541284
c10.Tex.PDCD1+	HAVCR2	6.06417	0.940683
c10.Tex.PDCD1+	CXCL13	5.79577	0.886961
c10.Tex.PDCD1+	CTLA4	5.3777	0.893677
c10.Tex.PDCD1+	TNFRSF9	5.25449	0.787353
c10.Tex.PDCD1+	ENTPD1	5.1712	0.794068
c10.Tex.PDCD1+	TIGIT	4.98242	0.897034
c10.Tex.PDCD1+	VCAM1	4.9285	0.857303
c10.Tex.PDCD1+	LAYN	4.92447	0.748741
c10.Tex.PDCD1+	LAG3	4.76865	0.857303
c10.Tex.PDCD1+	PHLDA1	4.5651	0.836598
c10.Tex.PDCD1+	ACP5	4.55007	0.770565
c10.Tex.PDCD1+	SIRPG	4.52932	0.881925
c10.Tex.PDCD1+	PDCD1	4.41386	0.895355
c10.Tex.PDCD1+	FAM3C	4.40214	0.742026
c10.Tex.PDCD1+	NDFIP2	4.37905	0.781757
c10.Tex.PDCD1+	TOX	4.34512	0.888081
c10.Tex.PDCD1+	TNFSF4	4.33834	0.719082
c10.Tex.PDCD1+	SNAP47	4.31826	0.814773
c10.Tex.PDCD1+	HMOX1	4.31711	0.734191
c10.Tex.PDCD1+	SNX9	4.25038	0.665921
c10.Tex.PDCD1+	AKAP5	4.24105	0.789032
c10.Tex.PDCD1+	AFAP1L2	4.22791	0.689424
c10.Tex.PDCD1+	FKBP1A	4.10238	0.800783
c10.Tex.PDCD1+	CD82	4.08254	0.742026
c10.Tex.PDCD1+	CD27	4.06722	0.835478
c10.Tex.PDCD1+	LYST	4.03347	0.8338
c10.Tex.PDCD1+	ETV1	4.03058	0.700616
c10.Tex.PDCD1+	MIR155HG	3.94413	0.672636
c10.Tex.PDCD1+	DUSP4	3.88711	0.815893
c10.Tex.PDCD1+	PTMS	3.85202	0.761052
c10.Tex.PDCD1+	RAB27A	3.81502	0.794068
c10.Tex.PDCD1+	RBPJ	3.75631	0.689983
c10.Tex.PDCD1+	CSF1	3.75221	0.720761
c10.Tex.PDCD1+	MYO7A	3.72202	0.651371
c10.Tex.PDCD1+	TNFRSF18	3.67356	0.560157
c10.Tex.PDCD1+	RGS2	3.65323	0.758254
c10.Tex.PDCD1+	GAPDH	3.62239	0.68103
c10.Tex.PDCD1+	KIR2DL4	3.56274	0.55624
c10.Tex.PDCD1+	GOLIM4	3.48766	0.599888
c10.Tex.PDCD1+	RGS1	3.478	0.796866
c10.Tex.PDCD1+	CCL3	3.37891	0.669278
c10.Tex.PDCD1+	BATF	3.3635	0.644656
c10.Tex.PDCD1+	ITM2A	3.3369	0.72244
c10.Tex.PDCD1+	CTSD	3.27759	0.659205
c10.Tex.PDCD1+	PKM	3.23757	0.533856
c10.Tex.PDCD1+	HLA-DMA	3.22654	0.634024
c10.Tex.PDCD1+	PRDM1	3.18307	0.669838
c10.Tex.PDCD1+	APOBEC3C	3.10894	0.667599
c10.Tex.PDCD1+	TPI1	3.08831	0.579183
c10.Tex.PDCD1+	CXCR6	3.05745	0.70845
c10.Tex.PDCD1+	CD63	3.02899	0.620593
c10.Tex.PDCD1+	LSP1	2.99864	0.634583
c10.Tex.PDCD1+	BST2	2.97138	0.614438
c10.Tex.PDCD1+	FABP5	2.96578	0.558478
c10.Tex.PDCD1+	PGAM1	2.9361	0.54169
c10.Tex.PDCD1+	LRRN3	2.8768	0.520425
c10.Tex.PDCD1+	CD7	2.85836	0.653609
c10.Tex.PDCD1+	ITGAE	2.84088	0.586458
c10.Tex.PDCD1+	SAMSN1	2.82356	0.650811
c10.Tex.PDCD1+	CHST12	2.81953	0.589256
c10.Tex.PDCD1+	GZMB	2.79516	0.619474
c10.Tex.PDCD1+	ANXA5	2.74839	0.600448
c10.Tex.PDCD1+	HLA-DRA	2.62356	0.537773
c10.Tex.PDCD1+	HLA-DQA1	2.59375	0.549524
c10.Tex.PDCD1+	HLA-DRB1	2.57508	0.565753
c10.Tex.PDCD1+	RHOA	2.54277	0.571908
c10.Tex.PDCD1+	PRF1	2.50569	0.56911
c10.Tex.PDCD1+	CD3D	2.50173	0.58366
c10.Tex.PDCD1+	TNFRSF1B	2.50022	0.543928
c10.Tex.PDCD1+	IL2RG	2.47292	0.584779
c10.Tex.PDCD1+	CTSC	2.46542	0.562395
c10.Tex.PDCD1+	IFNG	2.46479	0.533296
c10.Tex.PDCD1+	CD2	2.42867	0.621153
c10.Tex.PDCD1+	IL2RB	2.36468	0.523223
c10.Tex.PDCD1+	HLA-DPA1	2.32933	0.516508
c10.Tex.PDCD1+	NKG7	2.22945	0.580862
c10.Tex.PDCD1+	CD74	2.16256	0.524342
c10.Tex.PDCD1+	APOBEC3G	2.08026	0.502518
c10.Tex.PDCD1+	CD8A	2.00579	0.531617
c11.Tex.TNFRSF18+	ICA1	18.5133	1
c11.Tex.TNFRSF18+	NMB	10.8636	0.987179
c11.Tex.TNFRSF18+	TNFRSF18	10.1741	0.987179
c11.Tex.TNFRSF18+	CTLA4	6.34868	0.961538
c11.Tex.TNFRSF18+	SNX9	5.60401	0.935897
c11.Tex.TNFRSF18+	CXCL13	5.4204	0.884615
c11.Tex.TNFRSF18+	BATF	5.32932	0.897436
c11.Tex.TNFRSF18+	MAL	5.13859	0.948718
c11.Tex.TNFRSF18+	LAIR2	4.99329	0.858974
c11.Tex.TNFRSF18+	LAYN	4.92619	0.884615
c11.Tex.TNFRSF18+	TIGIT	4.5433	0.871795
c11.Tex.TNFRSF18+	TNFRSF25	4.49991	0.807692
c11.Tex.TNFRSF18+	TMEM173	4.36568	0.833333
c11.Tex.TNFRSF18+	PASK	3.96912	0.666667
c11.Tex.TNFRSF18+	NDFIP2	3.81872	0.769231
c11.Tex.TNFRSF18+	ENTPD1	3.81543	0.833333
c11.Tex.TNFRSF18+	ITM2A	3.58565	0.74359
c11.Tex.TNFRSF18+	CD82	3.54932	0.75641
c11.Tex.TNFRSF18+	RBPJ	3.51427	0.833333
c11.Tex.TNFRSF18+	SELL	3.37089	0.769231
c11.Tex.TNFRSF18+	TRIP10	3.31245	0.75641
c11.Tex.TNFRSF18+	DUSP4	3.28792	0.807692
c11.Tex.TNFRSF18+	PKM	3.24503	0.589744
c11.Tex.TNFRSF18+	TMEM123	3.12917	0.807692
c11.Tex.TNFRSF18+	MARCH3	3.10176	0.820513
c11.Tex.TNFRSF18+	TOX	2.97072	0.551282
c11.Tex.TNFRSF18+	LEF1	2.91994	0.602564
c11.Tex.TNFRSF18+	CD27	2.83583	0.641026
c11.Tex.TNFRSF18+	PGAM1	2.79413	0.564103
c11.Tex.TNFRSF18+	RNF19A	2.77153	0.641026
c11.Tex.TNFRSF18+	TNFRSF9	2.73747	0.538462
c11.Tex.TNFRSF18+	TRABD2A	2.63907	0.666667
c11.Tex.TNFRSF18+	PHLDA1	2.62565	0.564103
c11.Tex.TNFRSF18+	SIRPG	2.59551	0.564103
c11.Tex.TNFRSF18+	IL7R	2.25331	0.576923
c11.Tex.TNFRSF18+	ACTN1	2.22653	0.512821
c11.Tex.TNFRSF18+	RGS1	2.21611	0.576923
c11.Tex.TNFRSF18+	SRGN	2.18221	0.576923
c12.ISG.ISG15+	IFI6	14.9143	1
c12.ISG.ISG15+	ISG15	13.8465	1
c12.ISG.ISG15+	LY6E	9.73031	1
c12.ISG.ISG15+	IFITM1	8.14987	1
c12.ISG.ISG15+	BST2	7.99099	1
c12.ISG.ISG15+	LAG3	5.23851	0.949541
c12.ISG.ISG15+	PSMB9	4.92888	0.963303
c12.ISG.ISG15+	CHST12	4.4545	0.889908
c12.ISG.ISG15+	RASGRP3	4.29504	0.807339
c12.ISG.ISG15+	IFITM2	3.96	0.93578
c12.ISG.ISG15+	PSME2	3.75065	0.779817
c12.ISG.ISG15+	TMEM123	3.65057	0.779817
c12.ISG.ISG15+	B2M	3.58236	0.931193
c12.ISG.ISG15+	TMSB10	3.06259	0.821101
c12.ISG.ISG15+	PSME1	3.03653	0.747706
c12.ISG.ISG15+	HLA-C	2.8496	0.848624
c12.ISG.ISG15+	MYL12A	2.77666	0.646789
c12.ISG.ISG15+	HLA-B	2.77091	0.816514
c12.ISG.ISG15+	HLA-A	2.61647	0.729358
c12.ISG.ISG15+	TMSB4X	2.60309	0.56422
c12.ISG.ISG15+	ALOX5AP	2.39244	0.513761
c12.ISG.ISG15+	UBC	2.2408	0.582569
c12.ISG.ISG15+	GIMAP7	2.02502	0.504587
c13.NK-like.KLRD1+.GZMH+	FGFBP2	8.88177	0.964805
c13.NK-like.KLRD1+.GZMH+	FCGR3A	7.10024	0.922724
c13.NK-like.KLRD1+.GZMH+	PRSS23	7.08725	0.891354
c13.NK-like.KLRD1+.GZMH+	S1PR5	6.65798	0.955624
c13.NK-like.KLRD1+.GZMH+	GNLY	6.32322	0.92961
c13.NK-like.KLRD1+.GZMH+	SPON2	5.96537	0.895945
c13.NK-like.KLRD1+.GZMH+	C1orf21	5.82661	0.964805
c13.NK-like.KLRD1+.GZMH+	TTC38	5.42973	0.824024
c13.NK-like.KLRD1+.GZMH+	PLAC8	5.42755	0.900536
c13.NK-like.KLRD1+.GZMH+	FGR	5.36981	0.811018
c13.NK-like.KLRD1+.GZMH+	LILRB1	5.29825	0.876052
c13.NK-like.KLRD1+.GZMH+	EFHD2	5.29801	0.907422
c13.NK-like.KLRD1+.GZMH+	ITGAM	5.26799	0.819434
c13.NK-like.KLRD1+.GZMH+	GZMH	5.21414	0.946442
c13.NK-like.KLRD1+.GZMH+	KLRD1	5.2106	0.954093
c13.NK-like.KLRD1+.GZMH+	PRF1	5.13577	0.935731
c13.NK-like.KLRD1+.GZMH+	GZMB	4.94596	0.903596
c13.NK-like.KLRD1+.GZMH+	TGFBR3	4.90353	0.889824
c13.NK-like.KLRD1+.GZMH+	PLEK	4.89782	0.808722
c13.NK-like.KLRD1+.GZMH+	RAP1GAP2	4.81834	0.765876
c13.NK-like.KLRD1+.GZMH+	NKG7	4.73242	0.980872
c13.NK-like.KLRD1+.GZMH+	FLNA	4.54913	0.832441
c13.NK-like.KLRD1+.GZMH+	FCRL6	4.52603	0.781943
c13.NK-like.KLRD1+.GZMH+	KLF3	4.21746	0.811783
c13.NK-like.KLRD1+.GZMH+	ZEB2	4.09417	0.83091
c13.NK-like.KLRD1+.GZMH+	CTSW	3.91267	0.772762
c13.NK-like.KLRD1+.GZMH+	KLRG1	3.846	0.772762
c13.NK-like.KLRD1+.GZMH+	ITGB1	3.69937	0.7215
c13.NK-like.KLRD1+.GZMH+	HLA-C	3.64801	0.784239
c13.NK-like.KLRD1+.GZMH+	C12orf75	3.62437	0.719969
c13.NK-like.KLRD1+.GZMH+	MYO1F	3.59358	0.779648
c13.NK-like.KLRD1+.GZMH+	LAIR2	3.57745	0.626626
c13.NK-like.KLRD1+.GZMH+	ITGB2	3.47791	0.669472
c13.NK-like.KLRD1+.GZMH+	KLF2	3.47616	0.739097
c13.NK-like.KLRD1+.GZMH+	EMP3	3.37724	0.660291
c13.NK-like.KLRD1+.GZMH+	TMSB10	3.33177	0.749809
c13.NK-like.KLRD1+.GZMH+	S1PR1	3.28608	0.68707
c13.NK-like.KLRD1+.GZMH+	CST7	3.27324	0.86075
c13.NK-like.KLRD1+.GZMH+	IFITM2	3.09634	0.622035
c13.NK-like.KLRD1+.GZMH+	B2M	3.09173	0.675593
c13.NK-like.KLRD1+.GZMH+	RASGRP2	3.02318	0.625096
c13.NK-like.KLRD1+.GZMH+	CYBA	2.9844	0.638103
c13.NK-like.KLRD1+.GZMH+	S100A4	2.93251	0.673298
c13.NK-like.KLRD1+.GZMH+	LITAF	2.91766	0.628921
c13.NK-like.KLRD1+.GZMH+	MYL12A	2.48845	0.551645
c13.NK-like.KLRD1+.GZMH+	LGALS1	2.47587	0.537873
c13.NK-like.KLRD1+.GZMH+	ARPC2	2.47017	0.555471
c13.NK-like.KLRD1+.GZMH+	CD52	2.39239	0.700077
c13.NK-like.KLRD1+.GZMH+	S100A6	2.30562	0.524101
c13.NK-like.KLRD1+.GZMH+	AHNAK	2.23964	0.509564
c13.NK-like.KLRD1+.GZMH+	SH3BGRL3	2.17277	0.503443
c14.NK-like.KLRD1+.GZMH-	TYROBP	9.02381	0.937799
c14.NK-like.KLRD1+.GZMH-	XCL2	5.48894	0.913876
c14.NK-like.KLRD1+.GZMH-	XCL1	5.13964	0.813397
c14.NK-like.KLRD1+.GZMH-	KIR2DL4	5.10229	0.607656
c14.NK-like.KLRD1+.GZMH-	KLRD1	4.68191	0.913876
c14.NK-like.KLRD1+.GZMH-	CD63	3.59596	0.602871
c14.NK-like.KLRD1+.GZMH-	IL2RB	3.5514	0.779904
c14.NK-like.KLRD1+.GZMH-	HOPX	3.49669	0.559809
c14.NK-like.KLRD1+.GZMH-	CD7	3.47182	0.588517
c14.NK-like.KLRD1+.GZMH-	CTSW	3.42165	0.669856
c14.NK-like.KLRD1+.GZMH-	NR4A2	3.38055	0.76555
c14.NK-like.KLRD1+.GZMH-	ZFP36	3.36587	0.784689
c14.NK-like.KLRD1+.GZMH-	REL	3.2433	0.703349
c14.NK-like.KLRD1+.GZMH-	FCRL6	3.1116	0.717703
c14.NK-like.KLRD1+.GZMH-	NCR3	3.06837	0.636364
c14.NK-like.KLRD1+.GZMH-	ZNF331	3.05538	0.708134
c14.NK-like.KLRD1+.GZMH-	FOSL2	3.03365	0.569378
c14.NK-like.KLRD1+.GZMH-	CMC1	3.01221	0.712919
c14.NK-like.KLRD1+.GZMH-	KLRF1	2.97404	0.502392
c14.NK-like.KLRD1+.GZMH-	DUSP2	2.96114	0.607656
c14.NK-like.KLRD1+.GZMH-	TMEM2	2.86054	0.679426
c14.NK-like.KLRD1+.GZMH-	SYTL3	2.82807	0.660287
c14.NK-like.KLRD1+.GZMH-	DUSP5	2.774	0.559809
c14.NK-like.KLRD1+.GZMH-	FAM177A1	2.73962	0.631579
c14.NK-like.KLRD1+.GZMH-	PABPC1	2.7289	0.564593
c14.NK-like.KLRD1+.GZMH-	LITAF	2.57278	0.626794
c14.NK-like.KLRD1+.GZMH-	FOS	2.56407	0.559809
c14.NK-like.KLRD1+.GZMH-	CST7	2.42136	0.5311
c14.NK-like.KLRD1+.GZMH-	GPR65	2.41704	0.535885
c14.NK-like.KLRD1+.GZMH-	SLC16A3	2.40809	0.535885
c14.NK-like.KLRD1+.GZMH-	DDIT4	2.40131	0.516746
c14.NK-like.KLRD1+.GZMH-	HCST	2.39877	0.602871
c14.NK-like.KLRD1+.GZMH-	ID2	2.29152	0.62201
c14.NK-like.KLRD1+.GZMH-	GNLY	2.18814	0.717703
c14.NK-like.KLRD1+.GZMH-	IL32	2.10808	0.559809
c14.NK-like.KLRD1+.GZMH-	CCL5	2.09202	0.550239
c15.MAIT.SLC4A10+	SLC4A10	14.1474	0.918919
c15.MAIT.SLC4A10+	KLRB1	11.5642	0.995086
c15.MAIT.SLC4A10+	CCR6	10.8055	0.936118
c15.MAIT.SLC4A10+	IL23R	10.7005	0.879607
c15.MAIT.SLC4A10+	IL4I1	10.4861	0.891892
c15.MAIT.SLC4A10+	TMIGD2	9.80243	0.982801
c15.MAIT.SLC4A10+	NCR3	9.01022	0.823096
c15.MAIT.SLC4A10+	AQP3	8.84618	0.968059
c15.MAIT.SLC4A10+	TNFRSF25	6.85378	0.960688
c15.MAIT.SLC4A10+	LTB	6.25016	0.874693
c15.MAIT.SLC4A10+	IL7R	5.6137	0.921376
c15.MAIT.SLC4A10+	FEZ1	5.17443	0.643735
c15.MAIT.SLC4A10+	GPR65	4.45136	0.847666
c15.MAIT.SLC4A10+	TPT1	4.35607	0.987715
c15.MAIT.SLC4A10+	SATB1	3.78397	0.702703
c15.MAIT.SLC4A10+	CXCR6	3.71087	0.823096
c15.MAIT.SLC4A10+	EEF1A1	3.68166	0.751843
c15.MAIT.SLC4A10+	S100A4	3.62373	0.783784
c15.MAIT.SLC4A10+	CXXC5	3.02828	0.53317
c15.MAIT.SLC4A10+	GYG1	2.90768	0.597052
c15.MAIT.SLC4A10+	ALOX5AP	2.68598	0.55774
c15.MAIT.SLC4A10+	TNFAIP3	2.64164	0.567568
c15.MAIT.SLC4A10+	S100A6	2.60652	0.520885
c15.MAIT.SLC4A10+	PABPC1	2.50396	0.570025
c15.MAIT.SLC4A10+	EEF1B2	2.47661	0.572482
c15.MAIT.SLC4A10+	HDAC9	2.46838	0.503686
c15.MAIT.SLC4A10+	KLRG1	2.44276	0.769042
c15.MAIT.SLC4A10+	FOS	2.37663	0.646192

## Sheet: Pancan CD8 T hier. markers
hierarchy_node_id	clusters	markers
Node_1	c1.Tn.TCF7+	EEF1A1;EEF1B2;LTB;TCF7;TPT1
Node_2	c11.Tex.TNFRSF18+	CTLA4;ICA1;MAL;NMB;TNFRSF18
Node_3	c1.Tn.TCF7+;c11.Tex.TNFRSF18+	LEF1;MAL;SELL;TMEM123;TRABD2A
Node_4	c15.MAIT.SLC4A10+	AQP3;KLRB1;TMIGD2;TNFRSF25;TPT1
Node_5	c3.Tm.IL7R+.ZFP36-	MALAT1
Node_6	c2.Tm.IL7R+.ZFP36+	BTG1;FTH1;IL7R;ZFP36;ZFP36L2
Node_7	c7.Tem.GZMK+.GZMA-	CST7;DUSP2;GZMK;SH2D1A;TRAT1
Node_8	c2.Tm.IL7R+.ZFP36+;c7.Tem.GZMK+.GZMA-	CXCR4
Node_9	c2.Tm.IL7R+.ZFP36+;c3.Tm.IL7R+.ZFP36-;c7.Tem.GZMK+.GZMA-
Node_10	c15.MAIT.SLC4A10+;c2.Tm.IL7R+.ZFP36+;c3.Tm.IL7R+.ZFP36-;c7.Tem.GZMK+.GZMA-
Node_11	c1.Tn.TCF7+;c11.Tex.TNFRSF18+;c15.MAIT.SLC4A10+;c2.Tm.IL7R+.ZFP36+;c3.Tm.IL7R+.ZFP36-;c7.Tem.GZMK+.GZMA-
Node_12	c13.NK-like.KLRD1+.GZMH+	C1orf21;FGFBP2;KLRD1;NKG7;S1PR5
Node_13	c4.Tm.MALAT1+
Node_14	c5.Tm.FAM13A-AS1+	FAM13A-AS1;FOXP4
Node_15	c4.Tm.MALAT1+;c5.Tm.FAM13A-AS1+
Node_16	c14.NK-like.KLRD1+.GZMH-	KLRD1;TYROBP;XCL1;XCL2;ZFP36
Node_17	c6.Trm.ZNF683+.CXCR6+	ALOX5AP;HOPX;LDLRAD4;LGALS3;PGK1
Node_18	c8.Tem.GZMK+.GZMA+	COTL1;GZMA;HLA-DPA1;HLA-DPB1;HLA-DRB1
Node_19	c12.ISG.ISG15+	BST2;IFI6;IFITM1;ISG15;LY6E
Node_20	c12.ISG.ISG15+;c8.Tem.GZMK+.GZMA+	HLA-A;PSMB9;PSME1;PSME2;TMSB4X
Node_21	c12.ISG.ISG15+;c6.Trm.ZNF683+.CXCR6+;c8.Tem.GZMK+.GZMA+	TMSB4X
Node_22	c12.ISG.ISG15+;c14.NK-like.KLRD1+.GZMH-;c6.Trm.ZNF683+.CXCR6+;c8.Tem.GZMK+.GZMA+
Node_23	c12.ISG.ISG15+;c14.NK-like.KLRD1+.GZMH-;c4.Tm.MALAT1+;c5.Tm.FAM13A-AS1+;c6.Trm.ZNF683+.CXCR6+;c8.Tem.GZMK+.GZMA+
Node_24	c9.Tem.PFN1+	ACTB;ACTG1;ARPC1B;CORO1A;PFN1
Node_25	c10.Tex.PDCD1+	CTLA4;HAVCR2;PDCD1;TIGIT;TOX
Node_26	c10.Tex.PDCD1+;c9.Tem.PFN1+	ANXA5;FKBP1A;GAPDH;PKM;RHOA
Node_27	c10.Tex.PDCD1+;c12.ISG.ISG15+;c14.NK-like.KLRD1+.GZMH-;c4.Tm.MALAT1+;c5.Tm.FAM13A-AS1+;c6.Trm.ZNF683+.CXCR6+;c8.Tem.GZMK+.GZMA+;c9.Tem.PFN1+
Node_28	c10.Tex.PDCD1+;c12.ISG.ISG15+;c13.NK-like.KLRD1+.GZMH+;c14.NK-like.KLRD1+.GZMH-;c4.Tm.MALAT1+;c5.Tm.FAM13A-AS1+;c6.Trm.ZNF683+.CXCR6+;c8.Tem.GZMK+.GZMA+;c9.Tem.PFN1+
Node_29	c1.Tn.TCF7+;c10.Tex.PDCD1+;c11.Tex.TNFRSF18+;c12.ISG.ISG15+;c13.NK-like.KLRD1+.GZMH+;c14.NK-like.KLRD1+.GZMH-;c15.MAIT.SLC4A10+;c2.Tm.IL7R+.ZFP36+;c3.Tm.IL7R+.ZFP36-;c4.Tm.MALAT1+;c5.Tm.FAM13A-AS1+;c6.Trm.ZNF683+.CXCR6+;c7.Tem.GZMK+.GZMA-;c8.Tem.GZMK+.GZMA+;c9.Tem.PFN1+

## Sheet: Pancan CD8 T compartments
miniCluster (small group of similar cells)	TCF7 neighborhood Z score	PDCD1 neighborhood Z score	TCF7 neighborhood recurrence FDR	PDCD1 neighborhood recurrence FDR	cluster	compartment
BC.Elham2018.10X.C0000	-0.592534	-2.06618	0.35752	0.0613403	c13.NK-like.KLRD1+.GZMH+	bystander
BC.Elham2018.10X.C0001	2.37187	-3.01184	0.0339595	0.0075161	c14.NK-like.KLRD1+.GZMH-	naive-like
BC.Elham2018.10X.C0002	-2.35238	0.403336	0.0353521	0.404756	c7.Tem.GZMK+.GZMA-	exhausted
BC.Elham2018.10X.C0003	1.7865	-1.04954	0.0980231	0.24621	c12.ISG.ISG15+	naive-like
BC.Elham2018.10X.C0004	1.86577	-1.51238	0.0864188	0.14548	c2.Tm.IL7R+.ZFP36+	naive-like
BC.Elham2018.10X.C0005	12.9252	-4.33078	9.64664e-36	9.9052e-05	c1.Tn.TCF7+	naive-like
BC.Elham2018.10X.C0006	-0.0247315	0.333433	0.494659	0.422153	c12.ISG.ISG15+	exhausted
BC.Elham2018.10X.C0007	5.63923	-1.57455	2.48895e-07	0.133778	c1.Tn.TCF7+	naive-like
BC.Elham2018.10X.C0008	-2.64194	5.1732	0.0188102	2.55137e-06	c10.Tex.PDCD1+	exhausted
BC.Elham2018.10X.C0009	12.8937	-4.16922	1.43804e-35	0.000184446	c1.Tn.TCF7+	naive-like
BC.Elham2018.10X.C0010	-3.02759	-4.61266	0.00720793	3.1521e-05	c13.NK-like.KLRD1+.GZMH+	bystander
BC.Elham2018.10X.C0011	0.331976	-2.51293	0.422506	0.0251517	c13.NK-like.KLRD1+.GZMH+	naive-like
BC.Elham2018.10X.C0012	7.953	-3.68962	8.82108e-14	0.00100241	c14.NK-like.KLRD1+.GZMH-	naive-like
BC.Elham2018.10X.C0013	-1.6873	3.09521	0.113904	0.0060027	c10.Tex.PDCD1+	exhausted
BC.Elham2018.10X.C0014	-1.42883	2.23039	0.162045	0.0450975	c11.Tex.TNFRSF18+	exhausted
BC.Elham2018.10X.C0015	-0.410972	-0.259233	0.402849	0.440354	c12.ISG.ISG15+	bystander
BC.Elham2018.10X.C0016	-2.2998	0.775979	0.0393351	0.31214	c4.Tm.MALAT1+	exhausted
BC.Elham2018.10X.C0017	-1.43037	0.382451	0.161732	0.40997	c12.ISG.ISG15+	exhausted
BC.Elham2018.10X.C0018	-0.0310097	-1.17828	0.493284	0.216287	c2.Tm.IL7R+.ZFP36+	bystander
BC.Elham2018.10X.C0019	8.0576	-2.30786	3.95026e-14	0.0387036	c1.Tn.TCF7+	naive-like
BC.Elham2018.10X.C0020	-3.64441	5.72363	0.00116217	1.59402e-07	c8.Tem.GZMK+.GZMA+	exhausted
BC.Elham2018.10X.C0021	3.52706	-2.01374	0.0016911	0.0673152	c1.Tn.TCF7+	naive-like
BC.Elham2018.10X.C0022	-0.231187	-1.32955	0.447159	0.182763	c2.Tm.IL7R+.ZFP36+	bystander
BC.Elham2018.10X.C0023	-0.381417	-2.64499	0.410229	0.0186769	c8.Tem.GZMK+.GZMA+	bystander
BC.Elham2018.10X.C0024	0.327036	-3.30897	0.423727	0.00327644	c3.Tm.IL7R+.ZFP36-	naive-like
BC.Elham2018.10X.C0025	4.65829	5.39226	2.59888e-05	8.78257e-07	c11.Tex.TNFRSF18+	stem-like EM
BC.Elham2018.10X.C0026	6.5513	-3.65495	1.3791e-09	0.00112274	c1.Tn.TCF7+	naive-like
BC.Elham2018.10X.C0027	-1.18076	-1.09168	0.215717	0.236314	c13.NK-like.KLRD1+.GZMH+	bystander
BC.Elham2018.10X.C0028	0.137376	1.39516	0.46935	0.168929	c6.Trm.ZNF683+.CXCR6+	stem-like EM
BC.Elham2018.10X.C0029	-0.431247	-0.0110415	0.397805	0.497609	c12.ISG.ISG15+	bystander
BC.Elham2018.10X.C0030	4.88198	-1.80905	9.79392e-06	0.094622	c7.Tem.GZMK+.GZMA-	naive-like
BC.Elham2018.10X.C0031	-1.80885	0.419786	0.0946502	0.400658	c4.Tm.MALAT1+	exhausted
BC.Elham2018.10X.C0032	5.94733	-2.46415	4.73373e-08	0.0279584	c1.Tn.TCF7+	naive-like
BC.Elham2018.10X.C0033	1.04012	-1.75292	0.248427	0.103228	c2.Tm.IL7R+.ZFP36+	naive-like
BC.Elham2018.10X.C0034	7.29386	-2.89545	1.06821e-11	0.010172	c1.Tn.TCF7+	naive-like
BC.Elham2018.10X.C0035	-0.195258	-1.69764	0.455745	0.112183	c3.Tm.IL7R+.ZFP36-	bystander
BC.Elham2018.10X.C0036	8.04985	-2.93212	4.19578e-14	0.00926014	c1.Tn.TCF7+	naive-like
BC.Elham2018.10X.C0037	-2.82946	5.32839	0.0120098	1.20396e-06	c10.Tex.PDCD1+	exhausted
BC.Elham2018.10X.C0038	-0.613252	-1.96902	0.352354	0.0727371	c3.Tm.IL7R+.ZFP36-	bystander
BC.Elham2018.10X.C0039	0.200657	-1.29135	0.454466	0.19104	c6.Trm.ZNF683+.CXCR6+	naive-like
BC.Elham2018.10X.C0040	2.37238	-0.249866	0.0339226	0.44263	c9.Tem.PFN1+	naive-like
BC.Elham2018.10X.C0041	-2.69778	2.23848	0.0165152	0.0443985	c8.Tem.GZMK+.GZMA+	exhausted
BC.Elham2018.10X.C0042	-2.07808	-0.244888	0.0600351	0.443837	c8.Tem.GZMK+.GZMA+	bystander
BC.Elham2018.10X.C0043	13.2067	-3.71796	2.59986e-37	0.000912608	c1.Tn.TCF7+	naive-like
BC.Elham2018.10X.C0044	-0.182156	-1.41138	0.458875	0.165599	c2.Tm.IL7R+.ZFP36+	bystander
BC.Elham2018.10X.C0045	1.19749	-0.328725	0.21191	0.423315	c7.Tem.GZMK+.GZMA-	naive-like
BC.Elham2018.10X.C0046	-5.19964	8.42854	2.24789e-06	2.09368e-15	c10.Tex.PDCD1+	exhausted
BC.Elham2018.10X.C0047	-2.06717	0.328872	0.0612293	0.423279	c7.Tem.GZMK+.GZMA-	exhausted
BC.Elham2018.10X.C0048	12.1179	-4.79996	1.93423e-31	1.40837e-05	c1.Tn.TCF7+	naive-like
BC.Elham2018.10X.C0049	-4.17594	10.1544	0.000179845	3.69964e-22	c10.Tex.PDCD1+	exhausted
BC.Elham2018.10X.C0050	-2.38135	6.79197	0.0332993	3.03825e-10	c10.Tex.PDCD1+	exhausted
BC.Elham2018.10X.C0051	-1.8608	-0.974523	0.0871263	0.26401	c8.Tem.GZMK+.GZMA+	bystander
BC.Elham2018.10X.C0052	-0.290237	-1.64324	0.432799	0.121473	c6.Trm.ZNF683+.CXCR6+	bystander
BC.Elham2018.10X.C0053	-0.610814	-2.07929	0.352958	0.0599036	c3.Tm.IL7R+.ZFP36-	bystander
BC.Elham2018.10X.C0054	-2.43321	3.50347	0.0298751	0.00182024	c12.ISG.ISG15+	exhausted
BC.Elham2018.10X.C0055	-0.121968	0.0248959	0.472902	0.494626	c12.ISG.ISG15+	exhausted
BC.Elham2018.10X.C0056	-2.52445	1.97637	0.0245256	0.0718283	c6.Trm.ZNF683+.CXCR6+	exhausted
BC.Elham2018.10X.C0057	2.62273	-3.04041	0.0196645	0.00696455	c13.NK-like.KLRD1+.GZMH+	naive-like
BC.Elham2018.10X.C0058	-1.81387	-0.764084	0.0939046	0.315063	c8.Tem.GZMK+.GZMA+	bystander
BC.Elham2018.10X.C0059	0.929239	-2.48511	0.274892	0.0267214	c14.NK-like.KLRD1+.GZMH-	naive-like
BC.Elham2018.10X.C0060	6.05218	-2.80243	2.63586e-08	0.0128386	c1.Tn.TCF7+	naive-like
BC.Elham2018.10X.C0061	-1.77603	0.141258	0.0996258	0.468446	c7.Tem.GZMK+.GZMA-	exhausted
BC.Elham2018.10X.C0062	-1.06336	-0.695868	0.242954	0.331877	c7.Tem.GZMK+.GZMA-	bystander
BC.Elham2018.10X.C0063	0.500238	-2.17475	0.380527	0.0501707	c7.Tem.GZMK+.GZMA-	naive-like
BC.Elham2018.10X.C0064	0.643418	-1.28095	0.344869	0.193318	c7.Tem.GZMK+.GZMA-	naive-like
BC.Elham2018.10X.C0065	2.13673	-0.354671	0.0538886	0.416843	c9.Tem.PFN1+	naive-like
BC.Elham2018.10X.C0066	-0.0293083	-0.589422	0.493666	0.358275	c12.ISG.ISG15+	bystander
BC.Elham2018.10X.C0067	-1.18124	-0.645771	0.215608	0.344295	c8.Tem.GZMK+.GZMA+	bystander
BC.Elham2018.10X.C0068	0.491901	-2.82157	0.382611	0.0122448	c7.Tem.GZMK+.GZMA-	naive-like
BC.Elham2018.10X.C0069	3.04772	-0.616945	0.00682928	0.351436	c7.Tem.GZMK+.GZMA-	naive-like
BC.Elham2018.10X.C0070	-3.09318	3.27066	0.00603599	0.00366318	c6.Trm.ZNF683+.CXCR6+	exhausted
BC.Elham2018.10X.C0071	2.33445	-1.89644	0.0366712	0.0821837	c7.Tem.GZMK+.GZMA-	naive-like
BC.Elham2018.10X.C0072	-0.113018	-1.0077	0.474945	0.256112	c2.Tm.IL7R+.ZFP36+	bystander
BC.Elham2018.10X.C0073	6.09489	-2.38585	2.06831e-08	0.0329912	c1.Tn.TCF7+	naive-like
BC.Elham2018.10X.C0074	-1.33495	0.147351	0.181611	0.467039	c8.Tem.GZMK+.GZMA+	exhausted
BC.Elham2018.10X.C0075	-0.73042	-1.25445	0.323327	0.199139	c4.Tm.MALAT1+	bystander
BC.Elham2018.10X.C0076	-2.87764	3.54326	0.0106433	0.00160702	c10.Tex.PDCD1+	exhausted
BC.Elham2018.10X.C0077	2.4496	-1.97507	0.0288512	0.0719875	c1.Tn.TCF7+	naive-like
BC.Elham2018.10X.C0078	-1.71708	1.08731	0.108982	0.237327	c6.Trm.ZNF683+.CXCR6+	exhausted
BC.Elham2018.10X.C0079	-1.7084	0.404599	0.110409	0.404438	c6.Trm.ZNF683+.CXCR6+	exhausted
BC.Elham2018.10X.C0080	0.641887	-1.41047	0.345247	0.165785	c15.MAIT.SLC4A10+	naive-like
BC.Elham2018.10X.C0081	2.44578	0.398672	0.0290863	0.405934	c7.Tem.GZMK+.GZMA-	stem-like EM
BC.Elham2018.10X.C0082	-2.42151	2.43236	0.030622	0.0299288	c6.Trm.ZNF683+.CXCR6+	exhausted
BC.Elham2018.10X.C0083	0.141912	-0.626728	0.46829	0.349008	c7.Tem.GZMK+.GZMA-	naive-like
BC.Elham2018.10X.C0084	-2.17083	-0.88253	0.0505415	0.286137	c8.Tem.GZMK+.GZMA+	bystander
BC.Elham2018.10X.C0085	0.00240865	0.323794	0.499475	0.424538	c7.Tem.GZMK+.GZMA-	stem-like EM
BC.Elham2018.10X.C0086	-3.17255	7.01973	0.00484441	6.87074e-11	c10.Tex.PDCD1+	exhausted
BC.Elham2018.10X.C0087	-0.675505	0.337352	0.33692	0.421166	c6.Trm.ZNF683+.CXCR6+	exhausted
BC.Elham2018.10X.C0088	3.41517	-2.602	0.00238697	0.0206147	c1.Tn.TCF7+	naive-like
BC.Elham2018.10X.C0089	-1.69102	-1.69086	0.113278	0.113305	c7.Tem.GZMK+.GZMA-	bystander
BC.Elham2018.10X.C0090	-1.69702	-1.84204	0.112284	0.0897928	c8.Tem.GZMK+.GZMA+	bystander
BC.Elham2018.10X.C0091	-1.15426	0.227683	0.221788	0.447992	c8.Tem.GZMK+.GZMA+	exhausted
BC.Elham2018.10X.C0092	3.51168	-2.89892	0.00177447	0.0100825	c14.NK-like.KLRD1+.GZMH-	naive-like
BC.Elham2018.10X.C0093	-0.92441	-0.513369	0.276057	0.37724	c2.Tm.IL7R+.ZFP36+	bystander
BC.Elham2018.10X.C0094	-2.71151	2.12257	0.0159877	0.0553245	c6.Trm.ZNF683+.CXCR6+	exhausted
BC.Elham2018.10X.C0095	3.14961	-2.02271	0.00516605	0.0662611	c1.Tn.TCF7+	naive-like
BC.Elham2018.10X.C0096	-1.86835	-0.585744	0.0860541	0.359193	c6.Trm.ZNF683+.CXCR6+	bystander
BC.Elham2018.10X.C0097	-1.71184	-0.445827	0.109844	0.394153	c8.Tem.GZMK+.GZMA+	bystander
BC.Elham2018.10X.C0098	8.43167	-2.48737	2.04083e-15	0.0265895	c1.Tn.TCF7+	naive-like
BC.Elham2018.10X.C0099	-0.720015	-1.44191	0.325908	0.159393	c4.Tm.MALAT1+	bystander
BC.Elham2018.10X.C0100	2.65374	-1.12894	0.0183062	0.227639	c7.Tem.GZMK+.GZMA-	naive-like
BC.Elham2018.10X.C0101	1.98907	0.906665	0.0702731	0.280324	c7.Tem.GZMK+.GZMA-	stem-like EM
BC.Elham2018.10X.C0102	-1.22475	1.89508	0.205753	0.0823709	c8.Tem.GZMK+.GZMA+	exhausted
BC.Elham2018.10X.C0103	0.658788	-0.900304	0.341056	0.281853	c12.ISG.ISG15+	naive-like
BC.Elham2018.10X.C0104	-1.37017	-1.20638	0.174153	0.209882	c2.Tm.IL7R+.ZFP36+	bystander
BC.Elham2018.10X.C0105	-1.63789	1.4464	0.122406	0.1585	c12.ISG.ISG15+	exhausted
BC.Elham2018.10X.C0106	-0.877434	-0.405885	0.287378	0.404118	c12.ISG.ISG15+	bystander
BC.Elham2018.10X.C0107	2.91689	-1.7161	0.00962902	0.10914	c2.Tm.IL7R+.ZFP36+	naive-like
BC.Elham2018.10X.C0108	4.09628	-0.0300461	0.00024206	0.4935	c7.Tem.GZMK+.GZMA-	naive-like
BC.Elham2018.10X.C0109	-0.292707	-1.6372	0.432205	0.122528	c7.Tem.GZMK+.GZMA-	bystander
BC.Elham2018.10X.C0110	0.219252	-1.98282	0.45002	0.0710351	c2.Tm.IL7R+.ZFP36+	naive-like
BC.Elham2018.10X.C0111	-0.915835	-0.52601	0.278133	0.374077	c6.Trm.ZNF683+.CXCR6+	bystander
BC.Elham2018.10X.C0112	-3.15904	8.3427	0.00503205	4.18489e-15	c10.Tex.PDCD1+	exhausted
BC.Elham2018.10X.C0113	-0.1524	-1.58055	0.465863	0.132673	c2.Tm.IL7R+.ZFP36+	bystander
BC.Elham2018.10X.C0114	0.362937	-1.8556	0.414797	0.0878614	c8.Tem.GZMK+.GZMA+	naive-like
BC.Elham2018.10X.C0115	-2.15166	1.00138	0.0524029	0.257615	c8.Tem.GZMK+.GZMA+	exhausted
BC.Elham2018.10X.C0116	-2.87396	5.5609	0.0107418	3.73605e-07	c10.Tex.PDCD1+	exhausted
BC.Elham2018.10X.C0117	-0.502136	0.955665	0.380059	0.268548	c2.Tm.IL7R+.ZFP36+	exhausted
BC.Elham2018.10X.C0118	-1.95163	-2.43576	0.0749298	0.0297147	c13.NK-like.KLRD1+.GZMH+	bystander
BC.Elham2018.10X.C0119	-2.16971	0.800639	0.0506494	0.306099	c8.Tem.GZMK+.GZMA+	exhausted
BC.Elham2018.10X.C0120	1.00643	0.709745	0.256411	0.328459	c6.Trm.ZNF683+.CXCR6+	stem-like EM
BC.Elham2018.10X.C0121	4.25837	-0.822928	0.000131263	0.300678	c7.Tem.GZMK+.GZMA-	naive-like
BC.Elham2018.10X.C0122	-1.0712	-1.58305	0.241102	0.132219	c13.NK-like.KLRD1+.GZMH+	bystander
BC.Elham2018.10X.C0123	-3.1953	7.42843	0.00454432	4.16737e-12	c10.Tex.PDCD1+	exhausted
BC.Elham2018.10X.C0124	-1.81849	2.4817	0.0932241	0.0269191	c10.Tex.PDCD1+	exhausted
BC.Elham2018.10X.C0125	0.357645	-1.35715	0.416101	0.176889	c4.Tm.MALAT1+	naive-like
BC.Elham2018.10X.C0126	5.8746	-3.07669	7.06009e-08	0.00631322	c1.Tn.TCF7+	naive-like
BC.Elham2018.10X.C0127	-2.29178	1.07642	0.039966	0.239885	c6.Trm.ZNF683+.CXCR6+	exhausted
BC.Elham2018.10X.C0128	-3.16329	4.05847	0.00497257	0.00027812	c8.Tem.GZMK+.GZMA+	exhausted
BC.Elham2018.10X.C0129	-0.601489	0.461894	0.355292	0.390127	c6.Trm.ZNF683+.CXCR6+	exhausted
BC.Elham2018.10X.C0130	-1.82407	-0.265442	0.0924082	0.438841	c8.Tem.GZMK+.GZMA+	bystander
BC.Elham2018.10X.C0131	-1.10772	-0.538113	0.23256	0.37106	c2.Tm.IL7R+.ZFP36+	bystander
BC.Elham2018.10X.C0132	-1.35908	1.6471	0.176482	0.120798	c7.Tem.GZMK+.GZMA-	exhausted
BC.Elham2018.10X.C0133	-4.22567	6.25068	0.000148874	8.41031e-09	c10.Tex.PDCD1+	exhausted
BC.Elham2018.10X.C0134	-1.96214	4.51511	0.0735986	4.72686e-05	c10.Tex.PDCD1+	exhausted
BC.Elham2018.10X.C0135	3.99729	-0.709183	0.000347102	0.328597	c1.Tn.TCF7+	naive-like
BC.Elham2018.10X.C0136	-1.19912	-2.54374	0.211542	0.0234986	c8.Tem.GZMK+.GZMA+	bystander
BC.Elham2018.10X.C0137	2.38282	-1.22236	0.0331976	0.206287	c7.Tem.GZMK+.GZMA-	naive-like
BC.Elham2018.10X.C0138	-0.531558	-2.08856	0.372714	0.0589066	c7.Tem.GZMK+.GZMA-	bystander
BC.Elham2018.10X.C0139	-1.50446	-1.7798	0.146996	0.0990533	c3.Tm.IL7R+.ZFP36-	bystander
BC.Elham2018.10X.C0140	-2.30094	1.27992	0.0392454	0.193544	c6.Trm.ZNF683+.CXCR6+	exhausted
BC.Elham2018.10X.C0141	0.622167	-1.26958	0.350146	0.1958	c4.Tm.MALAT1+	naive-like
BC.Elham2018.10X.C0142	-2.96051	7.03781	0.0086022	6.08822e-11	c10.Tex.PDCD1+	exhausted
BC.Elham2018.10X.C0143	-0.56213	0.729427	0.365073	0.323574	c8.Tem.GZMK+.GZMA+	exhausted
BC.Elham2018.10X.C0144	14.396	-3.68917	2.56918e-44	0.00100388	c1.Tn.TCF7+	naive-like
BC.Elham2018.10X.C0145	1.00634	-0.398951	0.256433	0.405867	c4.Tm.MALAT1+	naive-like
BC.Elham2018.10X.C0146	-2.27861	-0.0300298	0.0410315	0.493504	c8.Tem.GZMK+.GZMA+	bystander
BC.Elham2018.10X.C0147	0.31289	-1.5874	0.427236	0.13143	c3.Tm.IL7R+.ZFP36-	naive-like
BC.Elham2018.10X.C0148	-2.03884	0.202468	0.064402	0.454036	c7.Tem.GZMK+.GZMA-	exhausted
BC.Elham2018.10X.C0149	2.15111	-1.41974	0.0524566	0.163893	c4.Tm.MALAT1+	naive-like
BC.Elham2018.10X.C0150	0.622435	-0.78266	0.350079	0.310503	c2.Tm.IL7R+.ZFP36+	naive-like
BC.Elham2018.10X.C0151	1.17187	-2.13304	0.217754	0.0542588	c2.Tm.IL7R+.ZFP36+	naive-like
BC.Elham2018.10X.C0152	2.83672	-1.916	0.0117938	0.0795604	c14.NK-like.KLRD1+.GZMH-	naive-like
BC.Elham2018.10X.C0153	-0.935861	0.103602	0.273305	0.477106	c12.ISG.ISG15+	exhausted
BC.Elham2018.10X.C0154	-1.21574	0.993664	0.207784	0.259452	c6.Trm.ZNF683+.CXCR6+	exhausted
BC.Elham2018.10X.C0155	-1.50512	-1.94697	0.146866	0.0755252	c8.Tem.GZMK+.GZMA+	bystander
BC.Elham2018.10X.C0156	1.04433	-0.784038	0.247422	0.310167	c7.Tem.GZMK+.GZMA-	naive-like
BC.Elham2018.10X.C0157	5.98165	-2.77795	3.91319e-08	0.0136336	c1.Tn.TCF7+	naive-like
BC.Elham2018.10X.C0158	1.14901	-0.377511	0.222996	0.411185	c4.Tm.MALAT1+	naive-like
BC.Elham2018.10X.C0159	-1.63614	-0.775056	0.122717	0.31236	c4.Tm.MALAT1+	bystander
BC.Elham2018.10X.C0160	0.468404	-2.07566	0.388493	0.0602974	c6.Trm.ZNF683+.CXCR6+	naive-like
BC.Elham2018.10X.C0161	-3.17114	8.22468	0.0048638	1.07023e-14	c10.Tex.PDCD1+	exhausted
BC.Elham2018.10X.C0162	0.100398	-0.0209132	0.477829	0.495484	c7.Tem.GZMK+.GZMA-	naive-like
BC.Elham2018.10X.C0163	-3.86417	12.7673	0.000555693	7.00984e-35	c10.Tex.PDCD1+	exhausted
BC.Elham2018.10X.C0164	-0.634532	-0.414609	0.347065	0.401944	c7.Tem.GZMK+.GZMA-	bystander
BC.Elham2018.10X.C0165	-0.309209	1.17068	0.428144	0.218026	c8.Tem.GZMK+.GZMA+	exhausted
BC.Elham2018.10X.C0166	-1.35459	0.474883	0.177421	0.386886	c8.Tem.GZMK+.GZMA+	exhausted
BC.Elham2018.10X.C0167	-1.0825	-2.3616	0.238454	0.0346854	c7.Tem.GZMK+.GZMA-	bystander
BC.Elham2018.10X.C0168	-2.37732	4.66633	0.0335774	2.51137e-05	c10.Tex.PDCD1+	exhausted
BC.Elham2018.10X.C0169	0.974833	-1.71871	0.263936	0.108714	c15.MAIT.SLC4A10+	naive-like
BC.Elham2018.10X.C0170	-1.34712	0.262163	0.179005	0.439624	c8.Tem.GZMK+.GZMA+	exhausted
BC.Elham2018.10X.C0171	-2.90928	5.58519	0.00981849	3.29483e-07	c10.Tex.PDCD1+	exhausted
BC.Elham2018.10X.C0172	0.965822	-1.7025	0.266117	0.111382	c3.Tm.IL7R+.ZFP36-	naive-like
BC.Elham2018.10X.C0173	-2.85635	3.57588	0.0112293	0.00144904	c6.Trm.ZNF683+.CXCR6+	exhausted
BC.Elham2018.10X.C0174	5.29088	-2.48873	1.44561e-06	0.0265106	c1.Tn.TCF7+	naive-like
BC.Elham2018.10X.C0175	-2.97995	3.16401	0.00817478	0.00496213	c6.Trm.ZNF683+.CXCR6+	exhausted
BC.Elham2018.10X.C0176	3.10361	-0.583332	0.0058657	0.359795	c7.Tem.GZMK+.GZMA-	naive-like
BC.Elham2018.10X.C0177	-2.16017	-1.51159	0.0515726	0.145628	c13.NK-like.KLRD1+.GZMH+	bystander
BC.Elham2018.10X.C0178	-1.00237	-1.00139	0.257377	0.257614	c15.MAIT.SLC4A10+	bystander
BC.Elham2018.10X.C0179	0.456983	-1.50152	0.39136	0.147563	c2.Tm.IL7R+.ZFP36+	naive-like
BC.Elham2018.10X.C0180	4.08984	0.728576	0.000247858	0.323786	c7.Tem.GZMK+.GZMA-	stem-like EM
BC.Elham2018.10X.C0181	12.9173	-4.23066	1.06684e-35	0.000146029	c1.Tn.TCF7+	naive-like
BC.Elham2018.10X.C0182	-1.49344	2.15792	0.149123	0.0517904	c8.Tem.GZMK+.GZMA+	exhausted
BC.Elham2018.10X.C0183	-0.0370805	-0.97582	0.49194	0.263705	c6.Trm.ZNF683+.CXCR6+	bystander
BC.Elham2018.10X.C0184	-0.457661	-0.253044	0.391192	0.441848	c4.Tm.MALAT1+	bystander
BC.Elham2018.10X.C0185	-0.498295	0.113469	0.381013	0.47484	c8.Tem.GZMK+.GZMA+	exhausted
BC.Elham2018.10X.C0186	-4.08536	10.165	0.000251942	3.32991e-22	c10.Tex.PDCD1+	exhausted
BC.Elham2018.10X.C0187	-0.440486	-0.717567	0.395501	0.326511	c2.Tm.IL7R+.ZFP36+	bystander
BC.Elham2018.10X.C0188	-0.0468576	-2.05397	0.489809	0.0626992	c13.NK-like.KLRD1+.GZMH+	bystander
BC.Elham2018.10X.C0189	-0.666994	-1.6166	0.33903	0.12616	c7.Tem.GZMK+.GZMA-	bystander
BC.Elham2018.10X.C0190	-0.780108	-0.292376	0.311131	0.432285	c4.Tm.MALAT1+	bystander
BC.Elham2018.10X.C0191	-0.878773	-0.421169	0.287045	0.400308	c12.ISG.ISG15+	bystander
BC.Elham2018.10X.C0192	-0.418293	-0.609694	0.401037	0.35324	c2.Tm.IL7R+.ZFP36+	bystander
BC.Elham2018.10X.C0193	-1.63395	1.99509	0.123096	0.0695414	c6.Trm.ZNF683+.CXCR6+	exhausted
BC.Elham2018.10X.C0194	0.238409	-0.0078783	0.445409	0.498294	c7.Tem.GZMK+.GZMA-	naive-like
BC.Elham2018.10X.C0195	-1.58527	-2.20307	0.131816	0.0475425	c13.NK-like.KLRD1+.GZMH+	bystander
BC.Elham2018.10X.C0196	1.72608	-3.06886	0.107518	0.00644865	c15.MAIT.SLC4A10+	naive-like
BC.Elham2018.10X.C0197	3.86825	-1.32146	0.000547897	0.184512	c1.Tn.TCF7+	naive-like
BC.Elham2018.10X.C0198	-0.301229	-2.22429	0.430122	0.0456349	c3.Tm.IL7R+.ZFP36-	bystander
BC.Elham2018.10X.C0199	-0.538059	-1.84393	0.371073	0.0895182	c13.NK-like.KLRD1+.GZMH+	bystander
BC.Elham2018.10X.C0200	-2.74776	0.803403	0.0146649	0.305432	c6.Trm.ZNF683+.CXCR6+	exhausted
BC.Elham2018.10X.C0201	-0.898324	-0.680445	0.282329	0.335693	c12.ISG.ISG15+	bystander
BC.Elham2018.10X.C0202	-3.20245	6.14742	0.00445364	1.53196e-08	c10.Tex.PDCD1+	exhausted
BC.Elham2018.10X.C0203	-0.831117	0.167939	0.298678	0.462225	c7.Tem.GZMK+.GZMA-	exhausted
BC.Elham2018.10X.C0204	-0.530102	1.35643	0.373072	0.177038	c15.MAIT.SLC4A10+	exhausted
BC.Elham2018.10X.C0205	0.507444	-0.953273	0.37873	0.269111	c15.MAIT.SLC4A10+	naive-like
BC.Elham2018.10X.C0206	-3.45661	8.74903	0.00210397	1.47382e-16	c10.Tex.PDCD1+	exhausted
BC.Elham2018.10X.C0207	-1.66893	-0.993543	0.117029	0.259481	c4.Tm.MALAT1+	bystander
BC.Elham2018.10X.C0208	-2.30442	2.81816	0.0389713	0.0123489	c10.Tex.PDCD1+	exhausted
BC.Elham2018.10X.C0209	0.515754	-1.19644	0.37663	0.212147	c2.Tm.IL7R+.ZFP36+	naive-like
BC.Elham2018.10X.C0210	-4.34738	4.95944	9.2798e-05	6.9096e-06	c10.Tex.PDCD1+	exhausted
BC.Elham2018.10X.C0211	-1.14723	-2.38256	0.223408	0.0332154	c6.Trm.ZNF683+.CXCR6+	bystander
BC.Elham2018.10X.C0212	-0.481213	-1.22849	0.385295	0.204918	c4.Tm.MALAT1+	bystander
BC.Elham2018.10X.C0213	-1.02671	1.02072	0.251596	0.253013	c8.Tem.GZMK+.GZMA+	exhausted
BC.Elham2018.10X.C0214	-1.64385	-1.07963	0.121364	0.239119	c6.Trm.ZNF683+.CXCR6+	bystander
BC.Elham2018.10X.C0215	-1.91392	-1.26995	0.0798405	0.195719	c13.NK-like.KLRD1+.GZMH+	bystander
BC.Elham2018.10X.C0216	-1.37101	-1.88313	0.173975	0.0840024	c3.Tm.IL7R+.ZFP36-	bystander
BC.Elham2018.10X.C0217	1.21077	1.73556	0.208892	0.105986	c8.Tem.GZMK+.GZMA+	stem-like EM
BC.Elham2018.10X.C0218	-0.116669	-1.82513	0.474109	0.0922518	c3.Tm.IL7R+.ZFP36-	bystander
BC.Elham2018.10X.C0219	0.620901	-1.97876	0.350462	0.07153	c13.NK-like.KLRD1+.GZMH+	naive-like
BC.Elham2018.10X.C0220	-0.986624	-1.73257	0.261129	0.106467	c2.Tm.IL7R+.ZFP36+	bystander
BC.Elham2018.10X.C0221	-2.30609	0.936379	0.0388407	0.273181	c6.Trm.ZNF683+.CXCR6+	exhausted
BC.Elham2018.10X.C0222	-3.17564	6.61731	0.00480228	9.16858e-10	c10.Tex.PDCD1+	exhausted
BC.Elham2018.10X.C0223	-0.902385	-0.257457	0.281358	0.440779	c12.ISG.ISG15+	bystander
BC.Elham2018.10X.C0224	-1.21679	-0.181484	0.207549	0.459031	c2.Tm.IL7R+.ZFP36+	bystander
BC.Elham2018.10X.C0225	5.18019	-3.62157	2.46734e-06	0.00125162	c1.Tn.TCF7+	naive-like
BC.Elham2018.10X.C0226	-0.808985	2.62094	0.304078	0.0197441	c7.Tem.GZMK+.GZMA-	exhausted
BC.Elham2018.10X.C0227	0.398165	-0.925489	0.406059	0.275802	c8.Tem.GZMK+.GZMA+	naive-like
BC.Elham2018.10X.C0228	0.678073	-2.30465	0.336285	0.0389525	c15.MAIT.SLC4A10+	naive-like
BC.Elham2018.10X.C0229	-0.748436	-2.14521	0.318899	0.0530386	c13.NK-like.KLRD1+.GZMH+	bystander
BC.Elham2018.10X.C0230	4.07566	-1.47394	0.000261104	0.152974	c7.Tem.GZMK+.GZMA-	naive-like
BC.Elham2018.10X.C0231	1.60772	-0.998196	0.127745	0.258371	c2.Tm.IL7R+.ZFP36+	naive-like
BC.Elham2018.10X.C0232	-2.41414	6.166	0.0310998	1.37694e-08	c10.Tex.PDCD1+	exhausted
BC.Elham2018.10X.C0233	1.0246	0.867467	0.25209	0.289804	c8.Tem.GZMK+.GZMA+	stem-like EM
BC.Elham2018.10X.C0234	-0.608737	-0.815667	0.353472	0.302449	c4.Tm.MALAT1+	bystander
BC.Elham2018.10X.C0235	-1.81621	-1.99222	0.0935603	0.0698911	c13.NK-like.KLRD1+.GZMH+	bystander
BC.Elham2018.10X.C0236	1.26124	-1.77749	0.197652	0.0994046	c6.Trm.ZNF683+.CXCR6+	naive-like
BC.Elham2018.10X.C0237	4.98934	-2.49009	6.03026e-06	0.026432	c1.Tn.TCF7+	naive-like
BC.Elham2018.10X.C0238	12.1678	-3.97149	1.06786e-31	0.000380735	c1.Tn.TCF7+	naive-like
BC.Elham2018.10X.C0239	0.453087	1.20608	0.392328	0.209949	c8.Tem.GZMK+.GZMA+	stem-like EM
BC.Elham2018.10X.C0240	-3.75188	8.19046	0.000814578	1.40236e-14	c10.Tex.PDCD1+	exhausted
BC.Elham2018.10X.C0241	0.745455	-0.386556	0.319636	0.408949	c2.Tm.IL7R+.ZFP36+	naive-like
BC.Elham2018.10X.C0242	-0.797125	0.141678	0.306955	0.468344	c7.Tem.GZMK+.GZMA-	exhausted
BC.Elham2018.10X.C0243	1.30414	-2.09537	0.188263	0.058173	c14.NK-like.KLRD1+.GZMH-	naive-like
BC.Elham2018.10X.C0244	-2.36432	-0.137827	0.0344911	0.469244	c4.Tm.MALAT1+	bystander
BC.Elham2018.10X.C0245	0.12977	-1.74372	0.47112	0.104683	c4.Tm.MALAT1+	naive-like
BC.Elham2018.10X.C0246	-0.114864	-0.810312	0.474517	0.303759	c15.MAIT.SLC4A10+	bystander
BC.Elham2018.10X.C0247	-1.34784	1.17532	0.178853	0.216968	c6.Trm.ZNF683+.CXCR6+	exhausted
BC.Elham2018.10X.C0248	-0.511486	-1.01515	0.377711	0.254339	c14.NK-like.KLRD1+.GZMH-	bystander
BC.Elham2018.10X.C0249	5.44381	-2.62171	6.78912e-07	0.0197097	c1.Tn.TCF7+	naive-like
BC.Elham2018.10X.C0250	-1.3991	3.56792	0.168119	0.00148613	c10.Tex.PDCD1+	exhausted
BC.Elham2018.10X.C0251	-1.80089	-1.1541	0.0958459	0.221824	c13.NK-like.KLRD1+.GZMH+	bystander
BC.Elham2018.10X.C0252	-0.234308	0.265355	0.446401	0.43886	c7.Tem.GZMK+.GZMA-	exhausted
BC.Elham2018.10X.C0253	0.447188	1.39039	0.39382	0.169908	c11.Tex.TNFRSF18+	stem-like EM
BC.Elham2018.10X.C0254	6.74376	-2.66245	4.1407e-10	0.01794	c1.Tn.TCF7+	naive-like
BC.Elham2018.10X.C0255	0.469782	-1.23525	0.388159	0.203407	c15.MAIT.SLC4A10+	naive-like
BC.Elham2018.10X.C0256	-0.723449	-0.409975	0.32506	0.403101	c2.Tm.IL7R+.ZFP36+	bystander
BC.Elham2018.10X.C0257	-2.50141	-0.91678	0.0257883	0.277911	c13.NK-like.KLRD1+.GZMH+	bystander
BC.Elham2018.10X.C0258	-1.01046	-0.700037	0.255451	0.330844	c7.Tem.GZMK+.GZMA-	bystander
BC.Elham2018.10X.C0259	3.89673	-3.37082	0.000495968	0.00272825	c1.Tn.TCF7+	naive-like
BC.Elham2018.10X.C0260	-1.28645	-0.193355	0.192109	0.456191	c7.Tem.GZMK+.GZMA-	bystander
BC.Elham2018.10X.C0261	1.3371	-1.28171	0.181149	0.193151	c4.Tm.MALAT1+	naive-like
BC.Elham2018.10X.C0262	0.521392	-3.14137	0.375223	0.00528615	c4.Tm.MALAT1+	naive-like
BC.Elham2018.10X.C0263	9.86702	-4.60048	6.11217e-21	3.31631e-05	c1.Tn.TCF7+	naive-like
BC.Elham2018.10X.C0264	2.14773	-0.957309	0.0527919	0.268148	c2.Tm.IL7R+.ZFP36+	naive-like
BC.Elham2018.10X.C0265	-0.400785	-0.428686	0.405404	0.39845	c2.Tm.IL7R+.ZFP36+	bystander
BC.Elham2018.10X.C0266	-0.729263	-2.30734	0.323615	0.0387437	c13.NK-like.KLRD1+.GZMH+	bystander
BC.Elham2018.10X.C0267	-1.62728	1.2103	0.124266	0.208995	c7.Tem.GZMK+.GZMA-	exhausted
BC.Elham2018.10X.C0268	4.07308	-2.1066	0.000263607	0.0569897	c1.Tn.TCF7+	naive-like
BC.Elham2018.10X.C0269	-0.721777	0.139821	0.32547	0.468783	c2.Tm.IL7R+.ZFP36+	exhausted
BC.Elham2018.10X.C0270	5.91118	-2.68036	5.78123e-08	0.0172062	c1.Tn.TCF7+	naive-like
BC.Elham2018.10X.C0271	3.06907	-1.55589	0.00644499	0.137242	c1.Tn.TCF7+	naive-like
BC.Elham2018.10X.C0272	-2.97067	8.66231	0.00837567	3.05216e-16	c10.Tex.PDCD1+	exhausted
BC.Elham2018.10X.C0273	-1.83551	-0.333762	0.0907369	0.422073	c8.Tem.GZMK+.GZMA+	bystander
BC.Elham2018.10X.C0274	5.60026	-2.00825	3.04897e-07	0.0679633	c1.Tn.TCF7+	naive-like
BC.Elham2018.10X.C0275	2.9313	-0.261791	0.00927956	0.439721	c7.Tem.GZMK+.GZMA-	naive-like
BC.Elham2018.10X.C0276	5.60673	-1.28333	2.94865e-07	0.192797	c7.Tem.GZMK+.GZMA-	naive-like
BC.Elham2018.10X.C0277	4.10239	-2.48086	0.000236622	0.0269689	c7.Tem.GZMK+.GZMA-	naive-like
BC.Elham2018.10X.C0278	0.907211	-1.28826	0.280193	0.191718	c4.Tm.MALAT1+	naive-like
BC.Elham2018.10X.C0279	-2.94352	6.447	0.00899062	2.61106e-09	c10.Tex.PDCD1+	exhausted
BC.Elham2018.10X.C0280	0.427383	-0.372061	0.398765	0.412528	c7.Tem.GZMK+.GZMA-	naive-like
BC.Elham2018.10X.C0281	-2.5095	2.51126	0.02534	0.0252435	c6.Trm.ZNF683+.CXCR6+	exhausted
BC.Elham2018.10X.C0282	10.1789	-4.59038	2.90238e-22	3.45992e-05	c1.Tn.TCF7+	naive-like
BC.Elham2018.10X.C0283	-1.63029	0.597153	0.123741	0.356369	c8.Tem.GZMK+.GZMA+	exhausted
BC.Elham2018.10X.C0284	0.810365	-0.703723	0.303746	0.329946	c2.Tm.IL7R+.ZFP36+	naive-like
BC.Elham2018.10X.C0285	-2.74093	3.49991	0.0149056	0.00184036	c8.Tem.GZMK+.GZMA+	exhausted
BC.Elham2018.10X.C0286	7.34193	-2.84522	7.64848e-12	0.0115462	c1.Tn.TCF7+	naive-like
BC.Elham2018.10X.C0287	0.418866	-2.16778	0.400892	0.0508352	c7.Tem.GZMK+.GZMA-	naive-like
BC.Elham2018.10X.C0288	-3.09688	6.08935	0.00597578	2.13402e-08	c10.Tex.PDCD1+	exhausted
BC.Elham2018.10X.C0289	-2.25447	-0.233476	0.0430373	0.446605	c2.Tm.IL7R+.ZFP36+	bystander
BC.Elham2018.10X.C0290	-2.31313	-0.754893	0.038295	0.317331	c8.Tem.GZMK+.GZMA+	bystander
BC.Elham2018.10X.C0291	-1.67326	-1.04265	0.11629	0.247819	c13.NK-like.KLRD1+.GZMH+	bystander
BC.Elham2018.10X.C0292	5.21425	-2.24132	2.09539e-06	0.0441539	c1.Tn.TCF7+	naive-like
BC.Elham2018.10X.C0293	-1.05411	-0.379033	0.245137	0.410819	c4.Tm.MALAT1+	bystander
BC.Elham2018.10X.C0294	13.998	-3.9854	6.63344e-42	0.000362291	c1.Tn.TCF7+	naive-like
BC.Elham2018.10X.C0295	-0.36097	1.27117	0.415284	0.195453	c7.Tem.GZMK+.GZMA-	exhausted
BC.Elham2018.10X.C0296	3.84371	-2.84531	0.000596253	0.0115437	c1.Tn.TCF7+	naive-like
BC.Elham2018.10X.C0297	3.98662	-1.05796	0.000360711	0.244223	c7.Tem.GZMK+.GZMA-	naive-like
BC.Elham2018.10X.C0298	-3.47078	3.85208	0.00201424	0.000579351	c6.Trm.ZNF683+.CXCR6+	exhausted
BC.Elham2018.10X.C0299	2.5661	-1.31271	0.0223577	0.186402	c2.Tm.IL7R+.ZFP36+	naive-like
BC.Elham2018.10X.C0300	-1.13363	0.643375	0.226546	0.34488	c12.ISG.ISG15+	exhausted
BC.Elham2018.10X.C0301	-2.59041	2.53498	0.0211686	0.0239608	c6.Trm.ZNF683+.CXCR6+	exhausted
BC.Elham2018.10X.C0302	-2.40347	1.3777	0.0318031	0.172559	c6.Trm.ZNF683+.CXCR6+	exhausted
BC.Elham2018.10X.C0303	1.19567	-0.980655	0.21232	0.262554	c7.Tem.GZMK+.GZMA-	naive-like
BC.Elham2018.10X.C0304	2.53998	-0.975819	0.0236959	0.263705	c7.Tem.GZMK+.GZMA-	naive-like
BC.Elham2018.10X.C0305	-2.72465	6.18474	0.015496	1.23522e-08	c10.Tex.PDCD1+	exhausted
BC.Elham2018.10X.C0306	-0.375091	-1.40824	0.411784	0.166246	c2.Tm.IL7R+.ZFP36+	bystander
BC.Elham2018.10X.C0307	2.08558	-1.55484	0.059226	0.137433	c7.Tem.GZMK+.GZMA-	naive-like
BC.Elham2018.10X.C0308	-1.42736	0.875384	0.162345	0.287883	c8.Tem.GZMK+.GZMA+	exhausted
BC.Elham2018.10X.C0309	-0.583078	-1.91947	0.359854	0.0791068	c6.Trm.ZNF683+.CXCR6+	bystander
BC.Elham2018.10X.C0310	1.08988	-1.18166	0.236724	0.215513	c2.Tm.IL7R+.ZFP36+	naive-like
BC.Elham2018.10X.C0311	-0.531284	-3.48958	0.372783	0.00190031	c13.NK-like.KLRD1+.GZMH+	bystander
BC.Elham2018.10X.C0312	-1.6868	-1.78452	0.113987	0.0983272	c13.NK-like.KLRD1+.GZMH+	bystander
BC.Elham2018.10X.C0313	-2.67324	7.10339	0.0174946	3.924e-11	c10.Tex.PDCD1+	exhausted
BC.Elham2018.10X.C0314	12.4863	-4.43714	2.28373e-33	6.48892e-05	c1.Tn.TCF7+	naive-like
BC.Elham2018.10X.C0315	-0.978073	-0.0157816	0.263179	0.496586	c8.Tem.GZMK+.GZMA+	bystander
BC.Elham2018.10X.C0316	-1.60223	-1.68505	0.128734	0.114283	c13.NK-like.KLRD1+.GZMH+	bystander
BC.Elham2018.10X.C0317	-1.60298	0.0214396	0.128599	0.495368	c2.Tm.IL7R+.ZFP36+	exhausted
BC.Elham2018.10X.C0318	-1.13033	2.56163	0.227311	0.0225817	c8.Tem.GZMK+.GZMA+	exhausted
BC.Elham2018.10X.C0319	4.17794	-0.334525	0.000178481	0.421884	c7.Tem.GZMK+.GZMA-	naive-like
BC.Elham2018.10X.C0320	-0.825431	0.275607	0.300062	0.43638	c6.Trm.ZNF683+.CXCR6+	exhausted
BC.Elham2018.10X.C0321	2.43917	0.210761	0.0294996	0.452051	c7.Tem.GZMK+.GZMA-	stem-like EM
BC.Elham2018.10X.C0322	-2.67506	-0.0617505	0.0174205	0.486504	c8.Tem.GZMK+.GZMA+	bystander
BC.Elham2018.10X.C0323	-0.650224	-0.272899	0.343182	0.437043	c15.MAIT.SLC4A10+	bystander
BC.Elham2018.10X.C0324	-1.92297	-1.21887	0.0786434	0.207079	c7.Tem.GZMK+.GZMA-	bystander
BC.Elham2018.10X.C0325	-2.96729	2.70444	0.00845033	0.0162576	c8.Tem.GZMK+.GZMA+	exhausted
BC.Elham2018.10X.C0326	-1.99256	-0.0972411	0.0698508	0.478538	c8.Tem.GZMK+.GZMA+	bystander
BC.Elham2018.10X.C0327	0.27291	-1.78203	0.437041	0.0987089	c2.Tm.IL7R+.ZFP36+	naive-like
BC.Elham2018.10X.C0328	11.6065	-4.71287	7.30341e-29	2.05771e-05	c1.Tn.TCF7+	naive-like
BC.Elham2018.10X.C0329	6.20415	-2.25259	1.10394e-08	0.0431941	c1.Tn.TCF7+	naive-like
BC.Elham2018.10X.C0330	-0.226418	-1.11814	0.44829	0.230142	c2.Tm.IL7R+.ZFP36+	bystander
BC.Elham2018.10X.C0331	-2.09021	1.07556	0.0587293	0.240086	c8.Tem.GZMK+.GZMA+	exhausted
BC.Elham2018.10X.C0332	-0.560345	-0.0193036	0.365519	0.495824	c4.Tm.MALAT1+	bystander
BC.Elham2018.10X.C0333	5.08166	-2.64862	3.93372e-06	0.0185231	c7.Tem.GZMK+.GZMA-	naive-like
BC.Elham2018.10X.C0334	-1.57814	1.07865	0.133114	0.239349	c6.Trm.ZNF683+.CXCR6+	exhausted
BC.Elham2018.10X.C0335	-2.18018	0.483494	0.0496621	0.38473	c4.Tm.MALAT1+	exhausted
BC.Elham2018.10X.C0336	1.58021	-0.421806	0.132736	0.40015	c9.Tem.PFN1+	naive-like
BC.Elham2018.10X.C0337	3.40638	-2.41035	0.00245193	0.0313481	c1.Tn.TCF7+	naive-like
BC.Elham2018.10X.C0338	6.0784	-3.391	2.27172e-08	0.00256815	c1.Tn.TCF7+	naive-like
BC.Elham2018.10X.C0339	-1.4086	-2.39629	0.166171	0.0322794	c6.Trm.ZNF683+.CXCR6+	bystander
BC.Elham2018.10X.C0340	-3.74892	6.52486	0.000822753	1.62396e-09	c10.Tex.PDCD1+	exhausted
BC.Elham2018.10X.C0341	2.71597	-1.56864	0.0158198	0.134871	c7.Tem.GZMK+.GZMA-	naive-like
BC.Elham2018.10X.C0342	9.77597	-4.25639	1.45874e-20	0.000132272	c1.Tn.TCF7+	naive-like
BC.Elham2018.10X.C0343	-1.25828	1.63045	0.198306	0.123711	c7.Tem.GZMK+.GZMA-	exhausted
BC.Elham2018.10X.C0344	-1.55988	-0.768527	0.136491	0.313958	c8.Tem.GZMK+.GZMA+	bystander
BC.Elham2018.10X.C0345	1.19584	-3.36898	0.212283	0.00274341	c2.Tm.IL7R+.ZFP36+	naive-like
BC.Elham2018.10X.C0346	-0.145736	-1.67237	0.467404	0.116443	c3.Tm.IL7R+.ZFP36-	bystander
BC.Elham2018.10X.C0347	-3.18326	2.70564	0.00470062	0.0162115	c8.Tem.GZMK+.GZMA+	exhausted
BC.Elham2018.10X.C0348	-1.56951	-0.175857	0.134711	0.46036	c8.Tem.GZMK+.GZMA+	bystander
BC.Elham2018.10X.C0349	-0.998076	0.170108	0.2584	0.461718	c7.Tem.GZMK+.GZMA-	exhausted
BC.Elham2018.10X.C0350	-1.33814	-0.551701	0.180922	0.36767	c12.ISG.ISG15+	bystander
BC.Elham2018.10X.C0351	1.22168	-0.621857	0.20644	0.350225	c2.Tm.IL7R+.ZFP36+	naive-like
BC.Elham2018.10X.C0352	-1.98698	1.39489	0.070526	0.168985	c12.ISG.ISG15+	exhausted
BC.Elham2018.10X.C0353	4.98306	-2.58443	6.20617e-06	0.0214559	c1.Tn.TCF7+	naive-like
BC.Elham2018.10X.C0354	-0.62302	-1.49569	0.349928	0.148685	c7.Tem.GZMK+.GZMA-	bystander
BC.Elham2018.10X.C0355	1.66083	-0.206089	0.118412	0.453182	c9.Tem.PFN1+	naive-like
BC.Elham2018.10X.C0356	11.3578	-4.62273	1.19369e-27	3.02119e-05	c1.Tn.TCF7+	naive-like
BC.Elham2018.10X.C0357	-0.695583	-1.53313	0.331949	0.141523	c3.Tm.IL7R+.ZFP36-	bystander
BC.Elham2018.10X.C0358	0.347807	-2.47984	0.418543	0.0270282	c13.NK-like.KLRD1+.GZMH+	naive-like
BC.Elham2018.10X.C0359	-0.584739	-1.26466	0.359442	0.196893	c4.Tm.MALAT1+	bystander
BC.Elham2018.10X.C0360	-2.89485	3.82972	0.0101877	0.00062565	c8.Tem.GZMK+.GZMA+	exhausted
BC.Elham2018.10X.C0361	-4.25439	7.50238	0.000133298	2.45985e-12	c10.Tex.PDCD1+	exhausted
BC.Elham2018.10X.C0362	-0.339243	-0.854555	0.420694	0.292922	c2.Tm.IL7R+.ZFP36+	bystander
BC.Elham2018.10X.C0363	2.1355	-2.3585	0.0540127	0.0349085	c7.Tem.GZMK+.GZMA-	naive-like
BC.Elham2018.10X.C0364	-0.58044	3.55857	0.360505	0.00153092	c6.Trm.ZNF683+.CXCR6+	exhausted
BC.Elham2018.10X.C0365	0.283451	-0.131673	0.434467	0.470677	c2.Tm.IL7R+.ZFP36+	naive-like
BC.Elham2018.10X.C0366	-2.02142	-1.16067	0.0664114	0.220311	c13.NK-like.KLRD1+.GZMH+	bystander
BC.Elham2018.10X.C0367	-0.0106315	-1.39319	0.497699	0.169331	c8.Tem.GZMK+.GZMA+	bystander
BC.Elham2018.10X.C0368	-1.21332	-0.849101	0.208323	0.294258	c13.NK-like.KLRD1+.GZMH+	bystander
BC.Elham2018.10X.C0369	-1.74189	1.14372	0.104977	0.224208	c12.ISG.ISG15+	exhausted
BC.Elham2018.10X.C0370	-3.13771	2.84088	0.00533967	0.0116721	c6.Trm.ZNF683+.CXCR6+	exhausted
BC.Elham2018.10X.C0371	-0.492843	1.7604	0.382379	0.102049	c10.Tex.PDCD1+	exhausted
BC.Elham2018.10X.C0372	3.62135	-1.9404	0.00125247	0.0763691	c7.Tem.GZMK+.GZMA-	naive-like
BC.Elham2018.10X.C0373	-1.66113	0.231087	0.11836	0.447183	c6.Trm.ZNF683+.CXCR6+	exhausted
BC.Elham2018.10X.C0374	5.64244	-3.84027	2.4477e-07	0.000603395	c1.Tn.TCF7+	naive-like
BC.Elham2018.10X.C0375	0.242411	2.63203	0.444448	0.019248	c10.Tex.PDCD1+	stem-like EM
BC.Elham2018.10X.C0376	-2.50212	-0.36918	0.0257482	0.413244	c12.ISG.ISG15+	bystander
BC.Elham2018.10X.C0377	-3.09103	7.21802	0.00607165	1.80156e-11	c10.Tex.PDCD1+	exhausted
BC.Elham2018.10X.C0378	3.50377	-1.81891	0.00181858	0.0931629	c7.Tem.GZMK+.GZMA-	naive-like
BC.Elham2018.10X.C0379	-0.837751	0.705569	0.297047	0.329492	c8.Tem.GZMK+.GZMA+	exhausted
BC.Elham2018.10X.C0380	-3.80662	8.48054	0.000677122	1.36959e-15	c10.Tex.PDCD1+	exhausted
BC.Elham2018.10X.C0381	-1.35428	-1.49326	0.177487	0.149157	c4.Tm.MALAT1+	bystander
BC.Elham2018.10X.C0382	-2.34716	4.28406	0.0357357	0.000118844	c8.Tem.GZMK+.GZMA+	exhausted
BC.Elham2018.10X.C0383	1.86155	0.180387	0.0870195	0.459291	c7.Tem.GZMK+.GZMA-	stem-like EM
BC.Elham2018.10X.C0384	-1.7554	0.385843	0.102833	0.409129	c8.Tem.GZMK+.GZMA+	exhausted
BC.Elham2018.10X.C0385	2.96232	-1.14419	0.00856134	0.2241	c9.Tem.PFN1+	naive-like
BC.Elham2018.10X.C0386	-0.447223	-1.51909	0.393811	0.144201	c4.Tm.MALAT1+	bystander
BC.Elham2018.10X.C0387	4.04994	-2.24157	0.000286921	0.0441327	c1.Tn.TCF7+	naive-like
BC.Elham2018.10X.C0388	4.49512	-2.44791	5.13099e-05	0.0289541	c1.Tn.TCF7+	naive-like
BC.Elham2018.10X.C0389	0.914305	-1.73487	0.278498	0.106096	c2.Tm.IL7R+.ZFP36+	naive-like
BC.Elham2018.10X.C0390	9.53299	-4.75347	1.42936e-19	1.72546e-05	c1.Tn.TCF7+	naive-like
BC.Elham2018.10X.C0391	-2.53874	5.46196	0.0237615	6.19388e-07	c10.Tex.PDCD1+	exhausted
BC.Elham2018.10X.C0392	-2.86382	6.7713	0.0110203	3.46983e-10	c10.Tex.PDCD1+	exhausted
BC.Elham2018.10X.C0393	-1.81467	-0.33817	0.093785	0.420961	c13.NK-like.KLRD1+.GZMH+	bystander
BC.Elham2018.10X.C0394	2.34352	-1.34484	0.0360025	0.179482	c7.Tem.GZMK+.GZMA-	naive-like
BC.Elham2018.10X.C0395	4.80224	-1.90692	1.39413e-05	0.0807697	c1.Tn.TCF7+	naive-like
BC.Elham2018.10X.C0396	-0.922437	-0.211768	0.276527	0.451806	c2.Tm.IL7R+.ZFP36+	bystander
BC.Elham2018.10X.C0397	-1.89019	0.671276	0.0830363	0.337967	c7.Tem.GZMK+.GZMA-	exhausted
BC.Elham2018.10X.C0398	-2.90555	3.28648	0.00991305	0.00349893	c10.Tex.PDCD1+	exhausted
BC.Elham2018.10X.C0399	-1.72548	-2.26542	0.107615	0.0421199	c13.NK-like.KLRD1+.GZMH+	bystander
BC.Elham2018.10X.C0400	-1.52434	0.211799	0.143193	0.4518	c8.Tem.GZMK+.GZMA+	exhausted
BC.Elham2018.10X.C0401	1.34077	-2.16146	0.180358	0.0514452	c2.Tm.IL7R+.ZFP36+	naive-like
BC.Elham2018.10X.C0402	-1.24732	1.23047	0.200718	0.204466	c6.Trm.ZNF683+.CXCR6+	exhausted
BC.Elham2018.10X.C0403	0.423466	0.120253	0.399739	0.473292	c6.Trm.ZNF683+.CXCR6+	stem-like EM
BC.Elham2018.10X.C0404	0.370536	-2.12304	0.412913	0.0552777	c2.Tm.IL7R+.ZFP36+	naive-like
BC.Elham2018.10X.C0405	-0.70563	-1.20715	0.329477	0.209709	c8.Tem.GZMK+.GZMA+	bystander
BC.Elham2018.10X.C0406	0.233385	-1.67971	0.446626	0.115188	c2.Tm.IL7R+.ZFP36+	naive-like
BC.Elham2018.10X.C0407	0.231917	0.0376263	0.446977	0.491827	c2.Tm.IL7R+.ZFP36+	stem-like EM
BC.Elham2018.10X.C0408	-0.585172	-1.5289	0.359332	0.142327	c8.Tem.GZMK+.GZMA+	bystander
BC.Elham2018.10X.C0409	5.69526	-0.222643	1.85337e-07	0.449212	c7.Tem.GZMK+.GZMA-	naive-like
BC.Elham2018.10X.C0410	0.870481	-1.37162	0.28908	0.173849	c2.Tm.IL7R+.ZFP36+	naive-like
BC.Elham2018.10X.C0411	1.08777	0.700412	0.237221	0.330751	c8.Tem.GZMK+.GZMA+	stem-like EM
BC.Elham2018.10X.C0412	-1.96549	1.11998	0.0731812	0.229724	c6.Trm.ZNF683+.CXCR6+	exhausted
BC.Elham2018.10X.C0413	-1.57925	0.419617	0.13291	0.400702	c8.Tem.GZMK+.GZMA+	exhausted
BC.Elham2018.10X.C0414	-0.232635	-2.23336	0.446806	0.0448385	c14.NK-like.KLRD1+.GZMH-	bystander
BC.Elham2018.10X.C0415	-0.154404	0.193358	0.465401	0.45619	c2.Tm.IL7R+.ZFP36+	exhausted
BC.Elham2018.10X.C0416	3.43607	-1.78959	0.00224009	0.0975492	c1.Tn.TCF7+	naive-like
BC.Elham2018.10X.C0417	4.47595	-2.26271	5.54688e-05	0.0423433	c1.Tn.TCF7+	naive-like
BC.Elham2018.10X.C0418	-2.16499	1.69887	0.0511027	0.111981	c12.ISG.ISG15+	exhausted
BC.Elham2018.10X.C0419	-1.44455	-1.46723	0.158868	0.154313	c2.Tm.IL7R+.ZFP36+	bystander
BC.Elham2018.10X.C0420	3.13665	-1.48763	0.00535568	0.150267	c2.Tm.IL7R+.ZFP36+	naive-like
BC.Elham2018.10X.C0421	-0.505108	-1.6196	0.379318	0.125624	c8.Tem.GZMK+.GZMA+	bystander
BC.Elham2018.10X.C0422	1.09587	-2.12223	0.235344	0.0553585	c6.Trm.ZNF683+.CXCR6+	naive-like
BC.Elham2018.10X.C0423	1.88039	-0.0563196	0.0843831	0.487699	c4.Tm.MALAT1+	naive-like
BC.Elham2018.10X.C0424	-0.983087	0.741453	0.26197	0.320617	c4.Tm.MALAT1+	exhausted
BC.Elham2018.10X.C0425	-1.59241	-2.06598	0.130514	0.0613622	c8.Tem.GZMK+.GZMA+	bystander
BC.Elham2018.10X.C0426	1.78807	-1.12541	0.0977849	0.228468	c8.Tem.GZMK+.GZMA+	naive-like
BC.Elham2018.10X.C0427	-4.67117	7.40039	2.46014e-05	5.07842e-12	c10.Tex.PDCD1+	exhausted
BC.Elham2018.10X.C0428	-2.5217	0.0810559	0.0246738	0.482207	c4.Tm.MALAT1+	exhausted
BC.Elham2018.10X.C0429	4.12182	-0.826131	0.000220171	0.299891	c1.Tn.TCF7+	naive-like
BC.Elham2018.10X.C0430	-0.671779	-0.63277	0.337843	0.347498	c15.MAIT.SLC4A10+	bystander
BC.Elham2018.10X.C0431	4.10207	-1.45646	0.000236908	0.156474	c7.Tem.GZMK+.GZMA-	naive-like
BC.Elham2018.10X.C0432	-0.401676	-1.73815	0.405176	0.105571	c13.NK-like.KLRD1+.GZMH+	bystander
BC.Elham2018.10X.C0433	0.807304	0.163266	0.304483	0.463323	c7.Tem.GZMK+.GZMA-	stem-like EM
BC.Elham2018.10X.C0434	1.1861	-1.68102	0.214496	0.114968	c2.Tm.IL7R+.ZFP36+	naive-like
BC.Elham2018.10X.C0435	2.51	-2.35114	0.0253127	0.0354428	c3.Tm.IL7R+.ZFP36-	naive-like
BC.Elham2018.10X.C0436	-0.508084	-2.36314	0.378567	0.034576	c13.NK-like.KLRD1+.GZMH+	bystander
BC.Elham2018.10X.C0437	0.798393	0.804074	0.306642	0.305268	c8.Tem.GZMK+.GZMA+	stem-like EM
BC.Elham2018.10X.C0438	1.07499	1.63439	0.240216	0.12302	c8.Tem.GZMK+.GZMA+	stem-like EM
BC.Elham2018.10X.C0439	0.824369	-0.945937	0.300322	0.270866	c4.Tm.MALAT1+	naive-like
BC.Elham2018.10X.C0440	-0.762871	0.218476	0.315362	0.450199	c6.Trm.ZNF683+.CXCR6+	exhausted
BC.Elham2018.10X.C0441	-2.73183	0.315579	0.0152337	0.42657	c8.Tem.GZMK+.GZMA+	exhausted
BC.Elham2018.10X.C0442	-2.16111	1.50696	0.0514797	0.146515	c6.Trm.ZNF683+.CXCR6+	exhausted
BC.Elham2018.10X.C0443	0.62966	-0.422606	0.348267	0.39995	c12.ISG.ISG15+	naive-like
BC.Elham2018.10X.C0444	-2.55822	2.79365	0.0227543	0.0131186	c7.Tem.GZMK+.GZMA-	exhausted
BC.Elham2018.10X.C0445	1.47524	-2.11718	0.152718	0.0558847	c2.Tm.IL7R+.ZFP36+	naive-like
BC.Elham2018.10X.C0446	1.03523	0.722045	0.249581	0.325403	c7.Tem.GZMK+.GZMA-	stem-like EM
BC.Elham2018.10X.C0447	0.178743	-0.761872	0.459672	0.315614	c2.Tm.IL7R+.ZFP36+	naive-like
BC.Elham2018.10X.C0448	12.5566	-3.98749	9.62705e-34	0.00035962	c1.Tn.TCF7+	naive-like
BC.Elham2018.10X.C0449	3.31981	-2.53696	0.00317368	0.0238553	c7.Tem.GZMK+.GZMA-	naive-like
BC.Elham2018.10X.C0450	5.57846	-3.74789	3.4107e-07	0.000825592	c1.Tn.TCF7+	naive-like
BC.Elham2018.10X.C0451	-1.48887	-1.24751	0.150022	0.200676	c2.Tm.IL7R+.ZFP36+	bystander
BC.Elham2018.10X.C0452	-1.65019	-1.21092	0.120255	0.208857	c8.Tem.GZMK+.GZMA+	bystander
BC.Elham2018.10X.C0453	-1.20271	0.0393164	0.210721	0.491456	c7.Tem.GZMK+.GZMA-	exhausted
BC.Elham2018.10X.C0454	-1.04096	0.80391	0.248227	0.305307	c6.Trm.ZNF683+.CXCR6+	exhausted
BC.Elham2018.10X.C0455	-0.347433	-0.555441	0.418634	0.366741	c8.Tem.GZMK+.GZMA+	bystander
BC.Elham2018.10X.C0456	5.83786	-2.27667	8.62991e-08	0.0411899	c1.Tn.TCF7+	naive-like
BC.Elham2018.10X.C0457	-2.77711	5.92181	0.013662	5.45138e-08	c10.Tex.PDCD1+	exhausted
BC.Elham2018.10X.C0458	0.608997	-0.22316	0.353406	0.449085	c12.ISG.ISG15+	naive-like
BC.Elham2018.10X.C0459	-2.33861	0.845249	0.0363626	0.295199	c8.Tem.GZMK+.GZMA+	exhausted
BC.Elham2018.10X.C0460	-2.43959	5.08167	0.0294731	3.93345e-06	c10.Tex.PDCD1+	exhausted
BC.Elham2018.10X.C0461	-2.57032	2.33703	0.0221487	0.0364791	c8.Tem.GZMK+.GZMA+	exhausted
BC.Elham2018.10X.C0462	-1.69211	-0.682369	0.113097	0.335215	c8.Tem.GZMK+.GZMA+	bystander
BC.Elham2018.10X.C0463	0.292445	-2.46631	0.432268	0.0278297	c2.Tm.IL7R+.ZFP36+	naive-like
BC.Elham2018.10X.C0464	0.200814	0.311023	0.45443	0.427701	c8.Tem.GZMK+.GZMA+	stem-like EM
BC.Elham2018.10X.C0465	1.2436	0.198642	0.201545	0.454939	c9.Tem.PFN1+	stem-like EM
BC.Elham2018.10X.C0466	-1.23466	-1.58227	0.203539	0.132364	c5.Tm.FAM13A-AS1+	bystander
BC.Elham2018.10X.C0467	6.34258	-3.61295	4.88286e-09	0.00128678	c1.Tn.TCF7+	naive-like
BC.Elham2018.10X.C0468	-1.78168	-0.681532	0.0987624	0.335428	c15.MAIT.SLC4A10+	bystander
BC.Elham2018.10X.C0469	0.593121	-0.194131	0.357375	0.456016	c2.Tm.IL7R+.ZFP36+	naive-like
BC.Elham2018.10X.C0470	7.01832	-3.02987	6.93635e-11	0.00716367	c1.Tn.TCF7+	naive-like
BC.Elham2018.10X.C0471	0.756	-2.51134	0.317062	0.0252389	c2.Tm.IL7R+.ZFP36+	naive-like
BC.Elham2018.10X.C0472	-2.38751	4.38096	0.0328789	8.12429e-05	c10.Tex.PDCD1+	exhausted
BC.Elham2018.10X.C0473	0.181435	-0.801026	0.459044	0.306001	c2.Tm.IL7R+.ZFP36+	naive-like
BC.Elham2018.10X.C0474	-1.48145	-2.01976	0.151487	0.0666069	c4.Tm.MALAT1+	bystander
BC.Elham2018.10X.C0475	-3.46484	7.94343	0.00205157	9.48646e-14	c10.Tex.PDCD1+	exhausted
BC.Elham2018.10X.C0476	7.19688	-2.58129	2.08223e-11	0.0216062	c1.Tn.TCF7+	naive-like
BC.Elham2018.10X.C0477	-0.778828	-1.66296	0.31144	0.11805	c13.NK-like.KLRD1+.GZMH+	bystander
BC.Elham2018.10X.C0478	0.730106	-1.96065	0.323405	0.0737851	c2.Tm.IL7R+.ZFP36+	naive-like
BC.Elham2018.10X.C0479	0.257276	-0.795235	0.440823	0.307433	c2.Tm.IL7R+.ZFP36+	naive-like
BC.Elham2018.10X.C0480	-0.694425	0.780617	0.33224	0.311001	c7.Tem.GZMK+.GZMA-	exhausted
BC.Elham2018.10X.C0481	5.36116	-3.107	1.02459e-06	0.00581197	c1.Tn.TCF7+	naive-like
BC.Elham2018.10X.C0482	-2.8233	4.95105	0.0121923	7.17746e-06	c10.Tex.PDCD1+	exhausted
BC.Elham2018.10X.C0483	-1.67206	-0.392341	0.116494	0.407504	c6.Trm.ZNF683+.CXCR6+	bystander
BC.Elham2018.10X.C0484	7.69402	-2.23041	6.126e-13	0.0450965	c1.Tn.TCF7+	naive-like
BC.Elham2018.10X.C0485	-0.578604	-1.49139	0.360956	0.149529	c13.NK-like.KLRD1+.GZMH+	bystander
BC.Elham2018.10X.C0486	3.27661	-0.806896	0.00360061	0.304581	c7.Tem.GZMK+.GZMA-	naive-like
BC.Elham2018.10X.C0487	-1.03825	-0.648753	0.248873	0.343556	c6.Trm.ZNF683+.CXCR6+	bystander
BC.Elham2018.10X.C0488	1.755	-0.554321	0.102898	0.367017	c2.Tm.IL7R+.ZFP36+	naive-like
BC.Elham2018.10X.C0489	-0.0681772	-1.9986	0.48507	0.0691202	c14.NK-like.KLRD1+.GZMH-	bystander
BC.Elham2018.10X.C0490	-0.321993	-1.04857	0.424985	0.246434	c14.NK-like.KLRD1+.GZMH-	bystander
BC.Elham2018.10X.C0491	12.5009	-4.35959	1.91032e-33	8.84366e-05	c1.Tn.TCF7+	naive-like
BC.Elham2018.10X.C0492	-1.45061	-2.93583	0.157647	0.00917144	c14.NK-like.KLRD1+.GZMH-	bystander
BC.Elham2018.10X.C0493	-2.79579	2.60523	0.01305	0.0204638	c6.Trm.ZNF683+.CXCR6+	exhausted
BC.Elham2018.10X.C0494	-0.837196	-0.705431	0.297185	0.329526	c7.Tem.GZMK+.GZMA-	bystander
BC.Elham2018.10X.C0495	-0.17996	-0.904746	0.459393	0.280788	c7.Tem.GZMK+.GZMA-	bystander
BC.Peter2018.C0000	-1.61547	-5.07628	0.126363	4.03447e-06	c13.NK-like.KLRD1+.GZMH+	bystander
BC.Peter2018.C0001	-0.46499	1.21871	0.389351	0.207116	c6.Trm.ZNF683+.CXCR6+	exhausted
BC.Peter2018.C0002	6.7182	-2.2328	4.86724e-10	0.0448865	c7.Tem.GZMK+.GZMA-	naive-like
BC.Peter2018.C0003	-2.40879	4.85447	0.0314518	1.10667e-05	c10.Tex.PDCD1+	exhausted
BC.Peter2018.C0004	-0.00398587	1.26277	0.499132	0.197317	c11.Tex.TNFRSF18+	exhausted
BC.Peter2018.C0005	-1.8299	2.95408	0.091551	0.0087474	c10.Tex.PDCD1+	exhausted
BC.Peter2018.C0006	6.67772	-1.93255	6.27889e-10	0.0773827	c1.Tn.TCF7+	naive-like
BC.Peter2018.C0007	-2.4203	5.33571	0.0307	1.16147e-06	c10.Tex.PDCD1+	exhausted
BC.Peter2018.C0008	0.459314	1.17342	0.390768	0.217399	c10.Tex.PDCD1+	stem-like EM
BC.Peter2018.C0009	-2.13762	2.2269	0.0537978	0.0454041	c6.Trm.ZNF683+.CXCR6+	exhausted
BC.Peter2018.C0010	-0.220311	-0.676164	0.449766	0.336759	c12.ISG.ISG15+	bystander
BC.Peter2018.C0011	8.54023	-2.50811	8.3996e-16	0.0254157	c1.Tn.TCF7+	naive-like
BC.Peter2018.C0012	-2.48478	6.48723	0.0267399	2.04498e-09	c10.Tex.PDCD1+	exhausted
BC.Peter2018.C0013	1.52665	-2.26113	0.142755	0.0424743	c13.NK-like.KLRD1+.GZMH+	naive-like
BC.Peter2018.C0014	-1.89658	5.2509	0.0821654	1.7562e-06	c10.Tex.PDCD1+	exhausted
BC.Peter2018.C0015	-2.63116	7.13336	0.0192871	3.20426e-11	c10.Tex.PDCD1+	exhausted
BC.Peter2018.C0016	0.145816	1.71876	0.467385	0.108707	c6.Trm.ZNF683+.CXCR6+	stem-like EM
BC.Peter2018.C0017	1.20444	-2.43807	0.210321	0.0295685	c3.Tm.IL7R+.ZFP36-	naive-like
BC.Peter2018.C0018	-1.77795	2.66347	0.0993335	0.0178977	c10.Tex.PDCD1+	exhausted
BC.Peter2018.C0019	-1.01815	-1.02244	0.253622	0.2526	c2.Tm.IL7R+.ZFP36+	bystander
BC.Peter2018.C0020	-1.74156	-1.23262	0.105031	0.203983	c6.Trm.ZNF683+.CXCR6+	bystander
BC.Peter2018.C0021	-1.95124	1.79401	0.0749812	0.0968836	c7.Tem.GZMK+.GZMA-	exhausted
BC.Peter2018.C0022	1.33376	1.71728	0.181866	0.108949	c11.Tex.TNFRSF18+	stem-like EM
BC.Peter2018.C0023	-2.51445	0.625531	0.0250683	0.349302	c4.Tm.MALAT1+	exhausted
BC.Peter2018.C0024	-2.69481	7.12901	0.0166298	3.30059e-11	c10.Tex.PDCD1+	exhausted
BC.Peter2018.C0025	-1.61318	2.88826	0.126767	0.0103607	c10.Tex.PDCD1+	exhausted
BC.Peter2018.C0026	-0.48443	-0.511185	0.384499	0.377786	c6.Trm.ZNF683+.CXCR6+	bystander
BC.Peter2018.C0027	4.42066	-2.45564	6.93407e-05	0.0284806	c1.Tn.TCF7+	naive-like
BC.Peter2018.C0028	-2.30705	4.60182	0.0387654	3.29817e-05	c10.Tex.PDCD1+	exhausted
BC.Peter2018.C0029	-0.487344	-1.16933	0.383761	0.218338	c3.Tm.IL7R+.ZFP36-	bystander
BC.Peter2018.C0030	0.178507	-0.77736	0.459722	0.311805	c12.ISG.ISG15+	naive-like
BC.Peter2018.C0031	3.29947	2.23297	0.00336856	0.0448713	c11.Tex.TNFRSF18+	stem-like EM
BC.Peter2018.C0032	-1.98853	2.8727	0.0703386	0.0107761	c10.Tex.PDCD1+	exhausted
BC.Peter2018.C0033	-2.08768	1.03161	0.0590015	0.250427	c8.Tem.GZMK+.GZMA+	exhausted
BC.Peter2018.C0034	-0.0543225	1.6262	0.488134	0.124458	c8.Tem.GZMK+.GZMA+	exhausted
BC.Peter2018.C0035	-0.390111	3.58798	0.408053	0.00139407	c10.Tex.PDCD1+	exhausted
BC.Peter2018.C0036	-1.13306	-0.431113	0.22668	0.397839	c4.Tm.MALAT1+	bystander
BC.Peter2018.C0037	0.81531	-2.36519	0.302535	0.0344299	c3.Tm.IL7R+.ZFP36-	naive-like
BC.Peter2018.C0038	2.11794	-1.09906	0.055805	0.23459	c7.Tem.GZMK+.GZMA-	naive-like
BC.Peter2018.C0039	0.135033	-1.7077	0.469898	0.110523	c8.Tem.GZMK+.GZMA+	naive-like
BC.Peter2018.C0040	-1.46914	4.97339	0.153934	6.48559e-06	c10.Tex.PDCD1+	exhausted
BC.Peter2018.C0041	-2.35736	3.97362	0.0349892	0.000377827	c10.Tex.PDCD1+	exhausted
BC.Peter2018.C0042	-1.64249	2.08381	0.121598	0.0594162	c10.Tex.PDCD1+	exhausted
BC.Peter2018.C0043	-2.10725	2.6079	0.0569197	0.020339	c12.ISG.ISG15+	exhausted
BC.Peter2018.C0044	-1.85523	2.16577	0.0879163	0.0510288	c10.Tex.PDCD1+	exhausted
BC.Peter2018.C0045	6.0433	-3.0611	2.7705e-08	0.00658557	c1.Tn.TCF7+	naive-like
BC.Peter2018.C0046	-2.4296	5.29782	0.030102	1.3977e-06	c10.Tex.PDCD1+	exhausted
BC.Peter2018.C0047	-2.30182	4.56078	0.0391767	3.9156e-05	c10.Tex.PDCD1+	exhausted
BC.Peter2018.C0048	6.68139	-2.6937	6.13547e-10	0.0166732	c1.Tn.TCF7+	naive-like
BC.Peter2018.C0049	3.01026	-2.52767	0.00754756	0.0243502	c1.Tn.TCF7+	naive-like
BC.Peter2018.C0050	-1.94232	5.16373	0.0761214	2.66917e-06	c10.Tex.PDCD1+	exhausted
BC.Peter2018.C0051	-0.967972	0.246341	0.265595	0.443476	c2.Tm.IL7R+.ZFP36+	exhausted
BC.Peter2018.C0052	-1.97415	4.86007	0.0721009	1.07942e-05	c10.Tex.PDCD1+	exhausted
BC.Peter2018.C0053	0.696786	-0.950591	0.331643	0.269752	c12.ISG.ISG15+	naive-like
BC.Peter2018.C0054	0.845958	-1.81402	0.295028	0.0938812	c3.Tm.IL7R+.ZFP36-	naive-like
BC.Peter2018.C0055	-2.5359	4.12841	0.0239114	0.00021484	c10.Tex.PDCD1+	exhausted
BC.Peter2018.C0056	-2.42219	4.02725	0.0305781	0.000311559	c10.Tex.PDCD1+	exhausted
BC.Peter2018.C0057	-2.40829	-2.02485	0.0314851	0.0660148	c13.NK-like.KLRD1+.GZMH+	bystander
BC.Peter2018.C0058	-2.33809	2.10343	0.0364002	0.057321	c8.Tem.GZMK+.GZMA+	exhausted
BC.Peter2018.C0059	-1.94208	1.998	0.0761519	0.0691917	c8.Tem.GZMK+.GZMA+	exhausted
BC.Peter2018.C0060	0.351238	-3.45076	0.41768	0.00214205	c8.Tem.GZMK+.GZMA+	naive-like
BC.Peter2018.C0061	-0.82351	0.396548	0.300533	0.406463	c12.ISG.ISG15+	exhausted
BC.Peter2018.C0062	0.128196	-1.9402	0.47148	0.0763939	c3.Tm.IL7R+.ZFP36-	naive-like
BC.Peter2018.C0063	-1.82992	-2.16583	0.0915477	0.0510229	c14.NK-like.KLRD1+.GZMH-	bystander
BC.Peter2018.C0064	-1.7645	6.08194	0.101406	2.22621e-08	c10.Tex.PDCD1+	exhausted
BC.Peter2018.C0065	8.39944	-2.99988	2.65088e-15	0.00775655	c1.Tn.TCF7+	naive-like
BC.Peter2018.C0066	-2.24135	4.70313	0.0441512	2.14595e-05	c10.Tex.PDCD1+	exhausted
BC.Peter2018.C0067	-1.73667	2.75438	0.105809	0.0144314	c10.Tex.PDCD1+	exhausted
BC.Peter2018.C0068	-0.498334	-0.37695	0.381003	0.411323	c15.MAIT.SLC4A10+	bystander
BC.Peter2018.C0069	6.86285	-3.80028	1.92572e-10	0.00069183	c1.Tn.TCF7+	naive-like
BC.Peter2018.C0070	-1.15348	1.74178	0.221969	0.104995	c6.Trm.ZNF683+.CXCR6+	exhausted
BC.Peter2018.C0071	0.820437	-1.0259	0.301292	0.251783	c2.Tm.IL7R+.ZFP36+	naive-like
BC.Peter2018.C0072	0.995667	-1.60572	0.258982	0.128101	c15.MAIT.SLC4A10+	naive-like
BC.Peter2018.C0073	0.466243	0.558735	0.389043	0.365923	c4.Tm.MALAT1+	stem-like EM
BC.Peter2018.C0074	1.90595	-0.627027	0.0809012	0.348931	c2.Tm.IL7R+.ZFP36+	naive-like
BC.Peter2018.C0075	-1.44279	6.40188	0.159221	3.4208e-09	c10.Tex.PDCD1+	exhausted
BC.Peter2018.C0076	-1.28713	4.99601	0.191961	5.84948e-06	c10.Tex.PDCD1+	exhausted
BC.Peter2018.C0077	-0.0952607	1.64466	0.478984	0.121224	c7.Tem.GZMK+.GZMA-	exhausted
BC.Peter2018.C0078	4.50955	-2.09796	4.83615e-05	0.0578932	c1.Tn.TCF7+	naive-like
BC.Peter2018.C0079	8.69468	-3.43238	2.32897e-16	0.00226538	c1.Tn.TCF7+	naive-like
BC.Peter2018.C0080	-1.10162	-1.2218	0.233981	0.206416	c3.Tm.IL7R+.ZFP36-	bystander
BC.Peter2018.C0081	-1.79643	4.30587	0.0965199	0.000109168	c8.Tem.GZMK+.GZMA+	exhausted
BC.Peter2018.C0082	-1.43145	0.616355	0.161511	0.351584	c8.Tem.GZMK+.GZMA+	exhausted
BC.Peter2018.C0083	-0.204321	-1.53697	0.453601	0.140794	c12.ISG.ISG15+	bystander
BC.Peter2018.C0084	-0.718449	-0.295409	0.32629	0.431548	c4.Tm.MALAT1+	bystander
BC.Peter2018.C0085	-1.63532	1.23388	0.122857	0.203708	c8.Tem.GZMK+.GZMA+	exhausted
BC.Peter2018.C0086	3.96007	-2.18093	0.000396574	0.0495897	c1.Tn.TCF7+	naive-like
BC.Peter2018.C0087	0.966247	-2.07195	0.266021	0.0607036	c6.Trm.ZNF683+.CXCR6+	naive-like
BC.Peter2018.C0088	-1.1931	-0.601611	0.212897	0.355262	c15.MAIT.SLC4A10+	bystander
BC.Peter2018.C0089	-0.651534	-2.88434	0.342854	0.0104635	c3.Tm.IL7R+.ZFP36-	bystander
BC.Peter2018.C0090	-0.207781	-0.315617	0.452778	0.426563	c4.Tm.MALAT1+	bystander
BC.Peter2018.C0091	6.35181	-3.01636	4.62106e-09	0.00742699	c1.Tn.TCF7+	naive-like
BC.Peter2018.C0092	5.25599	-2.1627	1.71356e-06	0.051325	c1.Tn.TCF7+	naive-like
BC.Peter2018.C0093	0.851571	-0.0598993	0.293644	0.486909	c2.Tm.IL7R+.ZFP36+	naive-like
BC.Peter2018.C0094	-2.24015	0.421367	0.0442541	0.400254	c4.Tm.MALAT1+	exhausted
BC.Peter2018.C0095	-0.320674	-1.70208	0.425314	0.111452	c13.NK-like.KLRD1+.GZMH+	bystander
BC.Peter2018.C0096	-2.23881	3.58607	0.0443694	0.00140262	c8.Tem.GZMK+.GZMA+	exhausted
BC.Peter2018.C0097	-1.56021	-0.101755	0.136427	0.477523	c2.Tm.IL7R+.ZFP36+	bystander
BC.Peter2018.C0098	3.56366	-3.27064	0.00150649	0.00366339	c1.Tn.TCF7+	naive-like
BC.Peter2018.C0099	-0.925523	1.34511	0.275794	0.179427	c6.Trm.ZNF683+.CXCR6+	exhausted
BC.Peter2018.C0100	-2.05587	2.24402	0.0624884	0.0439243	c12.ISG.ISG15+	exhausted
BC.Peter2018.C0101	-2.50631	2.50202	0.0255146	0.0257533	c10.Tex.PDCD1+	exhausted
BC.Peter2018.C0102	-2.5245	5.81509	0.0245227	9.76047e-08	c10.Tex.PDCD1+	exhausted
BC.Peter2018.C0103	0.811677	-1.67866	0.303429	0.115371	c6.Trm.ZNF683+.CXCR6+	naive-like
BC.Peter2018.C0104	0.815793	-2.16794	0.302419	0.0508194	c2.Tm.IL7R+.ZFP36+	naive-like
BC.Peter2018.C0105	5.59412	-2.66788	3.14699e-07	0.0177147	c1.Tn.TCF7+	naive-like
BC.Peter2018.C0106	-1.87315	3.48654	0.0853874	0.00191833	c10.Tex.PDCD1+	exhausted
BC.Peter2018.C0107	1.81024	-2.42184	0.094444	0.0306001	c14.NK-like.KLRD1+.GZMH-	naive-like
BC.Peter2018.C0108	-2.16382	6.21015	0.0512165	1.0656e-08	c10.Tex.PDCD1+	exhausted
BC.Peter2018.C0109	4.04486	-1.88816	0.000292288	0.0833134	c7.Tem.GZMK+.GZMA-	naive-like
BC.Peter2018.C0110	-1.83985	-0.372611	0.090117	0.412391	c4.Tm.MALAT1+	bystander
BC.Peter2018.C0111	0.266579	-0.280001	0.438568	0.435317	c7.Tem.GZMK+.GZMA-	naive-like
BC.Peter2018.C0112	0.178155	-1.7505	0.459805	0.103612	c7.Tem.GZMK+.GZMA-	naive-like
BC.Peter2018.C0113	-2.01964	2.17563	0.0666202	0.0500895	c10.Tex.PDCD1+	exhausted
BC.Peter2018.C0114	-1.45043	0.0450169	0.157684	0.490208	c6.Trm.ZNF683+.CXCR6+	exhausted
BC.Peter2018.C0115	0.278071	-2.64827	0.435778	0.0185377	c13.NK-like.KLRD1+.GZMH+	naive-like
BC.Peter2018.C0116	-2.50017	4.85191	0.0258576	1.11938e-05	c10.Tex.PDCD1+	exhausted
BC.Peter2018.C0117	-2.95065	4.65248	0.00882586	2.66403e-05	c10.Tex.PDCD1+	exhausted
BC.Peter2018.C0118	-0.315025	-1.15946	0.426703	0.220584	c4.Tm.MALAT1+	bystander
BC.Peter2018.C0119	1.84525	-1.5815	0.0893323	0.1325	c3.Tm.IL7R+.ZFP36-	naive-like
BC.Peter2018.C0120	-1.08546	-0.408437	0.237755	0.403491	c4.Tm.MALAT1+	bystander
BC.Peter2018.C0121	-1.41472	0.505676	0.16491	0.379178	c7.Tem.GZMK+.GZMA-	exhausted
BC.Peter2018.C0122	-2.24895	6.04511	0.0435063	2.74229e-08	c10.Tex.PDCD1+	exhausted
BC.Peter2018.C0123	1.05297	-3.71731	0.245404	0.000914604	c13.NK-like.KLRD1+.GZMH+	naive-like
BC.Peter2018.C0124	-2.47503	5.57983	0.0273108	3.38677e-07	c10.Tex.PDCD1+	exhausted
BC.Peter2018.C0125	0.882312	-2.78422	0.286187	0.0134249	c2.Tm.IL7R+.ZFP36+	naive-like
BC.Peter2018.C0126	1.06954	-2.47295	0.241495	0.0274336	c7.Tem.GZMK+.GZMA-	naive-like
BC.Peter2018.C0127	2.49672	-2.55934	0.0260525	0.0226985	c1.Tn.TCF7+	naive-like
BC.Peter2018.C0128	0.75352	-3.11339	0.317665	0.0057113	c14.NK-like.KLRD1+.GZMH-	naive-like
BC.Peter2018.C0129	-1.30086	-0.354632	0.188972	0.41685	c7.Tem.GZMK+.GZMA-	bystander
BC.Peter2018.C0130	-1.11299	0.185757	0.231344	0.458014	c12.ISG.ISG15+	exhausted
BC.Peter2018.C0131	-1.49159	-1.49278	0.149491	0.149256	c13.NK-like.KLRD1+.GZMH+	bystander
BC.Peter2018.C0132	-0.715572	-2.0942	0.327007	0.0582986	c8.Tem.GZMK+.GZMA+	bystander
BC.Peter2018.C0133	-1.4359	0.785974	0.160608	0.309686	c6.Trm.ZNF683+.CXCR6+	exhausted
BC.Peter2018.C0134	-1.91356	1.46663	0.0798886	0.154434	c8.Tem.GZMK+.GZMA+	exhausted
BC.Peter2018.C0135	-1.0127	1.92856	0.254919	0.0779056	c8.Tem.GZMK+.GZMA+	exhausted
BC.Peter2018.C0136	-3.21142	5.28988	0.00434197	1.45281e-06	c10.Tex.PDCD1+	exhausted
BC.Peter2018.C0137	-1.77498	4.78918	0.0997869	1.47671e-05	c10.Tex.PDCD1+	exhausted
BC.Peter2018.C0138	-1.55715	0.470388	0.137003	0.388009	c6.Trm.ZNF683+.CXCR6+	exhausted
BC.Peter2018.C0139	-3.19666	1.7778	0.0045271	0.0993557	c8.Tem.GZMK+.GZMA+	exhausted
BC.Peter2018.C0140	-0.633565	-0.773103	0.347301	0.312832	c4.Tm.MALAT1+	bystander
BC.Peter2018.C0141	-1.6457	3.20925	0.121039	0.00436887	c10.Tex.PDCD1+	exhausted
BC.Peter2018.C0142	-1.94235	1.8934	0.0761168	0.0825958	c8.Tem.GZMK+.GZMA+	exhausted
BC.Peter2018.C0143	-1.88868	2.0413	0.0832432	0.0641193	c8.Tem.GZMK+.GZMA+	exhausted
BC.Peter2018.C0144	-1.4786	0.460466	0.152062	0.390481	c6.Trm.ZNF683+.CXCR6+	exhausted
BC.Peter2018.C0145	-0.165712	-0.618118	0.462753	0.351155	c7.Tem.GZMK+.GZMA-	bystander
BC.Peter2018.C0146	4.77975	-1.55066	1.5388e-05	0.138212	c1.Tn.TCF7+	naive-like
BC.Peter2018.C0147	4.7503	-1.4184	1.74938e-05	0.164162	c7.Tem.GZMK+.GZMA-	naive-like
BC.Peter2018.C0148	-0.14241	-1.43896	0.468175	0.159987	c4.Tm.MALAT1+	bystander
BC.Peter2018.C0149	-1.21244	-0.704296	0.208517	0.329803	c2.Tm.IL7R+.ZFP36+	bystander
BC.Peter2018.C0150	-2.55949	6.52768	0.0226913	1.59619e-09	c10.Tex.PDCD1+	exhausted
BC.Peter2018.C0151	-0.967408	-0.658576	0.265732	0.341108	c2.Tm.IL7R+.ZFP36+	bystander
BC.Peter2018.C0152	-1.97678	1.87586	0.0717765	0.0850127	c10.Tex.PDCD1+	exhausted
BC.Peter2018.C0153	-1.82675	2.06399	0.0920142	0.0615824	c8.Tem.GZMK+.GZMA+	exhausted
BC.Peter2018.C0154	-2.36223	1.81052	0.0346404	0.0944023	c10.Tex.PDCD1+	exhausted
BC.Peter2018.C0155	-1.78077	3.51288	0.0989061	0.00176789	c10.Tex.PDCD1+	exhausted
BC.Peter2018.C0156	-2.66623	4.43638	0.0177828	6.50928e-05	c10.Tex.PDCD1+	exhausted
BC.Peter2018.C0157	0.950386	-0.990942	0.269798	0.260091	c7.Tem.GZMK+.GZMA-	naive-like
BC.Peter2018.C0158	-1.75929	-1.04297	0.102225	0.247744	c4.Tm.MALAT1+	bystander
BC.Peter2018.C0159	-2.25729	3.78388	0.042798	0.000731383	c10.Tex.PDCD1+	exhausted
BC.Peter2018.C0160	5.1068	-2.73894	3.49476e-06	0.014977	c1.Tn.TCF7+	naive-like
BC.Peter2018.C0161	5.70147	-2.84822	1.79343e-07	0.0114598	c1.Tn.TCF7+	naive-like
BC.Peter2018.C0162	1.08684	-2.68843	0.237434	0.0168818	c7.Tem.GZMK+.GZMA-	naive-like
BC.Peter2018.C0163	-0.615194	-0.430686	0.351873	0.397945	c2.Tm.IL7R+.ZFP36+	bystander
BC.Peter2018.C0164	-1.943	4.60072	0.0760333	3.31315e-05	c10.Tex.PDCD1+	exhausted
BC.Peter2018.C0165	-2.38084	5.62929	0.0333339	2.62199e-07	c10.Tex.PDCD1+	exhausted
BC.Peter2018.C0166	0.892933	-0.429282	0.283633	0.398297	c15.MAIT.SLC4A10+	naive-like
BC.Peter2018.C0167	-1.97306	3.42607	0.0722368	0.00230944	c10.Tex.PDCD1+	exhausted
BC.Peter2018.C0168	-2.40837	1.59606	0.0314802	0.129852	c8.Tem.GZMK+.GZMA+	exhausted
BC.Peter2018.C0169	4.21283	-2.59144	0.000156333	0.0211185	c1.Tn.TCF7+	naive-like
BC.Peter2018.C0170	0.0187068	-1.6034	0.495955	0.128521	c15.MAIT.SLC4A10+	naive-like
BC.Peter2018.C0171	-0.26938	-0.471569	0.437902	0.387719	c2.Tm.IL7R+.ZFP36+	bystander
BC.Peter2018.C0172	3.01795	-1.80626	0.00739571	0.0950364	c7.Tem.GZMK+.GZMA-	naive-like
BC.Peter2018.C0173	-1.53099	4.59116	0.141933	3.44857e-05	c10.Tex.PDCD1+	exhausted
BC.Peter2018.C0174	2.89824	-1.32217	0.0101001	0.18436	c7.Tem.GZMK+.GZMA-	naive-like
BC.Peter2018.C0175	-0.288736	1.49812	0.433161	0.148224	c9.Tem.PFN1+	exhausted
BC.Peter2018.C0176	0.388238	-2.27336	0.408522	0.0414633	c3.Tm.IL7R+.ZFP36-	naive-like
BC.Peter2018.C0177	-2.35439	-2.02571	0.0352067	0.0659135	c13.NK-like.KLRD1+.GZMH+	bystander
BC.Peter2018.C0178	-1.72845	2.19694	0.107136	0.0481057	c12.ISG.ISG15+	exhausted
BC.Peter2018.C0179	3.86495	-2.54916	0.000554213	0.0232181	c1.Tn.TCF7+	naive-like
BC.Peter2018.C0180	-0.968676	4.09271	0.265428	0.000245237	c10.Tex.PDCD1+	exhausted
BC.Peter2018.C0181	-2.49138	6.9402	0.0263578	1.16215e-10	c10.Tex.PDCD1+	exhausted
BC.Peter2018.C0182	0.504698	0.368094	0.379419	0.413513	c7.Tem.GZMK+.GZMA-	stem-like EM
BC.Peter2018.C0183	-0.892509	-0.225013	0.28373	0.448633	c4.Tm.MALAT1+	bystander
BC.Peter2018.C0184	0.0352858	-1.8095	0.492338	0.0945559	c7.Tem.GZMK+.GZMA-	naive-like
BC.Peter2018.C0185	-2.37072	2.36782	0.0340383	0.034243	c10.Tex.PDCD1+	exhausted
BC.Peter2018.C0186	4.77365	-2.55506	1.5805e-05	0.0229137	c1.Tn.TCF7+	naive-like
BC.Peter2018.C0187	0.468748	-0.975715	0.388413	0.263728	c4.Tm.MALAT1+	naive-like
BC.Peter2018.C0188	-2.19488	3.77603	0.0482951	0.000750949	c7.Tem.GZMK+.GZMA-	exhausted
BC.Peter2018.C0189	-1.61027	0.717797	0.127286	0.326453	c12.ISG.ISG15+	exhausted
BC.Peter2018.C0190	-1.7821	0.498654	0.0986986	0.380925	c8.Tem.GZMK+.GZMA+	exhausted
BC.Peter2018.C0191	-1.27576	1.70277	0.194459	0.111339	c8.Tem.GZMK+.GZMA+	exhausted
BC.Peter2018.C0192	-2.04273	6.94286	0.0639567	1.14226e-10	c4.Tm.MALAT1+	exhausted
BC.Peter2018.C0193	2.79882	-1.45944	0.0129533	0.155878	c2.Tm.IL7R+.ZFP36+	naive-like
BC.Peter2018.C0194	-1.22235	-1.81928	0.206291	0.0931093	c13.NK-like.KLRD1+.GZMH+	bystander
BC.Peter2018.C0195	0.782642	-1.25754	0.310508	0.198468	c2.Tm.IL7R+.ZFP36+	naive-like
BC.Peter2018.C0196	5.24327	-3.5155	1.82233e-06	0.00175345	c1.Tn.TCF7+	naive-like
BC.Peter2018.C0197	-2.17668	-0.462487	0.049989	0.389983	c6.Trm.ZNF683+.CXCR6+	bystander
BC.Peter2018.C0198	-0.940672	-0.175969	0.272132	0.460333	c12.ISG.ISG15+	bystander
BC.Peter2018.C0199	-2.03832	4.79546	0.0644614	1.43665e-05	c8.Tem.GZMK+.GZMA+	exhausted
BC.Peter2018.C0200	1.26699	-2.40364	0.196372	0.0317918	c2.Tm.IL7R+.ZFP36+	naive-like
BC.Peter2018.C0201	-1.25404	-2.27191	0.199231	0.0415805	c5.Tm.FAM13A-AS1+	bystander
BC.Peter2018.C0202	2.95909	-2.06327	0.00863438	0.0616624	c7.Tem.GZMK+.GZMA-	naive-like
BC.Peter2018.C0203	-1.11006	-0.344612	0.232017	0.419333	c4.Tm.MALAT1+	bystander
BC.Peter2018.C0204	8.13588	-2.8189	2.1519e-14	0.0123263	c1.Tn.TCF7+	naive-like
BC.Peter2018.C0205	0.160781	-0.27103	0.463905	0.437507	c7.Tem.GZMK+.GZMA-	naive-like
BC.Peter2018.C0206	0.438965	0.801967	0.395887	0.30578	c9.Tem.PFN1+	stem-like EM
BC.Peter2018.C0207	-0.248841	0.0761335	0.442871	0.483295	c2.Tm.IL7R+.ZFP36+	exhausted
BC.Peter2018.C0208	-2.03865	2.5898	0.0644237	0.0211966	c10.Tex.PDCD1+	exhausted
BC.Peter2018.C0209	0.256702	-1.50155	0.440961	0.147557	c15.MAIT.SLC4A10+	naive-like
BC.Peter2018.C0210	9.91583	-2.37833	3.81825e-21	0.033508	c1.Tn.TCF7+	naive-like
BC.Peter2018.C0211	-1.96752	1.79504	0.072926	0.0967287	c8.Tem.GZMK+.GZMA+	exhausted
BC.Peter2018.C0212	-0.654172	-0.626439	0.342203	0.349076	c2.Tm.IL7R+.ZFP36+	bystander
BC.Peter2018.C0213	-1.29371	2.14796	0.190526	0.05277	c8.Tem.GZMK+.GZMA+	exhausted
BC.Peter2018.C0214	-2.19648	6.27863	0.0481482	7.13626e-09	c10.Tex.PDCD1+	exhausted
BC.Peter2018.C0215	-0.685382	-0.412181	0.334462	0.402544	c12.ISG.ISG15+	bystander
BC.Peter2018.C0216	1.45003	-1.57961	0.157766	0.132847	c7.Tem.GZMK+.GZMA-	naive-like
BC.Peter2018.C0217	3.25576	-1.79973	0.00382464	0.096023	c7.Tem.GZMK+.GZMA-	naive-like
BC.Peter2018.C0218	-1.51259	1.16619	0.145436	0.219055	c10.Tex.PDCD1+	exhausted
BC.Peter2018.C0219	0.53069	-1.43282	0.372921	0.161233	c7.Tem.GZMK+.GZMA-	naive-like
BC.Peter2018.C0220	-2.01515	0.364521	0.0671475	0.414401	c4.Tm.MALAT1+	exhausted
BC.Peter2018.C0221	-2.24599	4.53465	0.0437569	4.36228e-05	c10.Tex.PDCD1+	exhausted
BC.Peter2018.C0222	-1.91839	4.66258	0.0792477	2.55187e-05	c10.Tex.PDCD1+	exhausted
BC.Peter2018.C0223	3.62196	-1.66578	0.00125007	0.11757	c2.Tm.IL7R+.ZFP36+	naive-like
BC.Peter2018.C0224	0.0696342	-2.25547	0.484748	0.0429528	c8.Tem.GZMK+.GZMA+	naive-like
BC.Peter2018.C0225	-0.49612	-0.789411	0.38156	0.308851	c12.ISG.ISG15+	bystander
BC.Peter2018.C0226	-1.23244	-1.07265	0.204023	0.240762	c8.Tem.GZMK+.GZMA+	bystander
BC.Peter2018.C0227	3.26431	-1.71347	0.00373128	0.109578	c2.Tm.IL7R+.ZFP36+	naive-like
BC.Peter2018.C0228	1.14729	-2.46767	0.223396	0.0277493	c7.Tem.GZMK+.GZMA-	naive-like
BC.Peter2018.C0229	-2.00998	3.21812	0.0677599	0.00425997	c10.Tex.PDCD1+	exhausted
BC.Peter2018.C0230	-1.58403	5.5363	0.132038	4.23909e-07	c10.Tex.PDCD1+	exhausted
BC.Peter2018.C0231	-0.967924	0.604485	0.265608	0.354537	c12.ISG.ISG15+	exhausted
BC.Peter2018.C0232	-1.48357	3.4064	0.151074	0.0024518	c6.Trm.ZNF683+.CXCR6+	exhausted
BC.Peter2018.C0233	0.094523	-1.11279	0.479159	0.231391	c8.Tem.GZMK+.GZMA+	naive-like
BC.Peter2018.C0234	-1.52696	-0.605521	0.142696	0.354276	c8.Tem.GZMK+.GZMA+	bystander
BC.Peter2018.C0235	1.85457	-1.03633	0.0880081	0.249325	c1.Tn.TCF7+	naive-like
BC.Peter2018.C0236	3.62379	-2.41771	0.00124264	0.0308691	c3.Tm.IL7R+.ZFP36-	naive-like
BC.Peter2018.C0237	1.22389	-1.35976	0.205944	0.176339	c4.Tm.MALAT1+	naive-like
BC.Peter2018.C0238	1.45547	-0.339039	0.156674	0.420744	c7.Tem.GZMK+.GZMA-	naive-like
BC.Peter2018.C0239	-2.91442	5.92615	0.00969021	5.3215e-08	c10.Tex.PDCD1+	exhausted
BC.Peter2018.C0240	-2.40787	7.65634	0.0315128	8.07352e-13	c10.Tex.PDCD1+	exhausted
BC.Peter2018.C0241	-3.08004	4.32675	0.0062568	0.000100641	c10.Tex.PDCD1+	exhausted
BC.Peter2018.C0242	-2.74814	1.23982	0.0146514	0.20239	c7.Tem.GZMK+.GZMA-	exhausted
BC.Peter2018.C0243	4.90101	-3.11191	8.99417e-06	0.00573457	c7.Tem.GZMK+.GZMA-	naive-like
BC.Peter2018.C0244	6.18601	-2.08702	1.22615e-08	0.0590728	c1.Tn.TCF7+	naive-like
BC.Peter2018.C0245	3.15448	-2.1546	0.00509683	0.052115	c2.Tm.IL7R+.ZFP36+	naive-like
BC.Peter2018.C0246	-0.0756307	-2.51405	0.483412	0.0250898	c14.NK-like.KLRD1+.GZMH-	bystander
BC.Peter2018.C0247	0.496786	-1.30576	0.381394	0.18791	c15.MAIT.SLC4A10+	naive-like
BC.Peter2018.C0248	-1.15805	1.25976	0.22091	0.197978	c10.Tex.PDCD1+	exhausted
BC.Peter2018.C0249	-1.73369	4.0863	0.106287	0.00025109	c10.Tex.PDCD1+	exhausted
BC.Peter2018.C0250	-0.453158	-1.25275	0.39231	0.199519	c3.Tm.IL7R+.ZFP36-	bystander
BC.Peter2018.C0251	-0.92958	0.235633	0.274811	0.446083	c7.Tem.GZMK+.GZMA-	exhausted
BC.Peter2018.C0252	-0.440694	-1.49376	0.395449	0.149062	c8.Tem.GZMK+.GZMA+	bystander
BC.Peter2018.C0253	0.228369	0.20336	0.447823	0.453827	c8.Tem.GZMK+.GZMA+	stem-like EM
BC.Peter2018.C0254	-2.32158	3.86399	0.0376466	0.000556015	c10.Tex.PDCD1+	exhausted
BC.Peter2018.C0255	10.333	-3.22811	6.20648e-23	0.00413976	c1.Tn.TCF7+	naive-like
BC.Peter2018.C0256	3.39641	-2.42093	0.00252687	0.0306588	c7.Tem.GZMK+.GZMA-	naive-like
BC.Peter2018.C0257	3.2771	-1.84895	0.00359556	0.0888042	c1.Tn.TCF7+	naive-like
BC.Peter2018.C0258	0.0325263	-3.31536	0.49296	0.00321567	c7.Tem.GZMK+.GZMA-	naive-like
BC.Peter2018.C0259	-0.543307	-2.13873	0.369759	0.0536903	c7.Tem.GZMK+.GZMA-	bystander
BC.Peter2018.C0260	-0.270043	-1.07673	0.437738	0.23981	c2.Tm.IL7R+.ZFP36+	bystander
BC.Peter2018.C0261	-1.18011	0.809638	0.215868	0.303925	c15.MAIT.SLC4A10+	exhausted
BC.Peter2018.C0262	-2.11829	3.51677	0.0557682	0.00174657	c10.Tex.PDCD1+	exhausted
BC.Peter2018.C0263	-1.9943	4.1019	0.069638	0.000237048	c8.Tem.GZMK+.GZMA+	exhausted
BC.Peter2018.C0264	-1.50534	0.402025	0.146824	0.405088	c8.Tem.GZMK+.GZMA+	exhausted
BC.Peter2018.C0265	0.62228	-0.872177	0.350118	0.288665	c2.Tm.IL7R+.ZFP36+	naive-like
BC.Peter2018.C0266	-2.15268	2.84636	0.0523028	0.0115129	c10.Tex.PDCD1+	exhausted
BC.Peter2018.C0267	0.559089	-2.13047	0.365836	0.0545158	c7.Tem.GZMK+.GZMA-	naive-like
BC.Peter2018.C0268	-1.02763	-1.84981	0.251373	0.0886858	c3.Tm.IL7R+.ZFP36-	bystander
BC.Peter2018.C0269	1.98717	-1.19951	0.0705039	0.211453	c2.Tm.IL7R+.ZFP36+	naive-like
BC.Peter2018.C0270	2.41483	-2.86498	0.0310554	0.0109882	c7.Tem.GZMK+.GZMA-	naive-like
BC.Peter2018.C0271	-0.575406	-1.23044	0.361759	0.204473	c8.Tem.GZMK+.GZMA+	bystander
BC.Peter2018.C0272	3.40582	-2.20202	0.00245607	0.047638	c7.Tem.GZMK+.GZMA-	naive-like
BC.Peter2018.C0273	-2.29439	2.38387	0.039763	0.0331248	c10.Tex.PDCD1+	exhausted
BC.Peter2018.C0274	-1.90525	3.96098	0.0809947	0.000395294	c10.Tex.PDCD1+	exhausted
BC.Peter2018.C0275	2.76495	-1.69161	0.0140702	0.11318	c7.Tem.GZMK+.GZMA-	naive-like
BC.Peter2018.C0276	0.00987954	-1.4367	0.49786	0.160446	c2.Tm.IL7R+.ZFP36+	naive-like
BC.Peter2018.C0277	6.40583	-3.24839	3.34079e-09	0.00390641	c1.Tn.TCF7+	naive-like
BC.Peter2018.C0278	0.0147779	-2.6141	0.496803	0.0200536	c2.Tm.IL7R+.ZFP36+	naive-like
BC.Peter2018.C0279	-0.197829	-1.59815	0.455131	0.129477	c3.Tm.IL7R+.ZFP36-	bystander
BC.Peter2018.C0280	2.31658	-0.195331	0.0380283	0.455727	c7.Tem.GZMK+.GZMA-	naive-like
BC.Peter2018.C0281	-1.8028	0.207507	0.0955561	0.452842	c10.Tex.PDCD1+	exhausted
CHOL.zhangLabSS2.C0000	-1.37214	-2.42719	0.173737	0.0302572	c14.NK-like.KLRD1+.GZMH-	bystander
CHOL.zhangLabSS2.C0001	14.8247	-3.98314	5.34162e-47	0.000365263	c1.Tn.TCF7+	naive-like
CHOL.zhangLabSS2.C0002	-0.705198	-0.310008	0.329588	0.427951	c2.Tm.IL7R+.ZFP36+	bystander
CHOL.zhangLabSS2.C0003	-1.12823	1.14924	0.227803	0.222943	c6.Trm.ZNF683+.CXCR6+	exhausted
CHOL.zhangLabSS2.C0004	8.69661	-2.74282	2.2912e-16	0.0148393	c1.Tn.TCF7+	naive-like
CHOL.zhangLabSS2.C0005	-1.39487	-0.46657	0.16899	0.388958	c4.Tm.MALAT1+	bystander
CHOL.zhangLabSS2.C0006	-1.98119	-2.57873	0.071236	0.0217321	c13.NK-like.KLRD1+.GZMH+	bystander
CHOL.zhangLabSS2.C0007	0.492293	-0.912746	0.382512	0.278877	c2.Tm.IL7R+.ZFP36+	naive-like
CHOL.zhangLabSS2.C0008	-1.59018	-1.98798	0.130918	0.0704061	c13.NK-like.KLRD1+.GZMH+	bystander
CHOL.zhangLabSS2.C0009	-0.826532	-2.44522	0.299794	0.0291205	c2.Tm.IL7R+.ZFP36+	bystander
CHOL.zhangLabSS2.C0010	-1.67963	-2.90444	0.115202	0.00994094	c13.NK-like.KLRD1+.GZMH+	bystander
CHOL.zhangLabSS2.C0011	-0.703583	-0.181204	0.32998	0.459099	c2.Tm.IL7R+.ZFP36+	bystander
CHOL.zhangLabSS2.C0012	-1.76932	-3.22935	0.10066	0.00412534	c14.NK-like.KLRD1+.GZMH-	bystander
CHOL.zhangLabSS2.C0013	-2.15863	-1.78113	0.0517214	0.098849	c13.NK-like.KLRD1+.GZMH+	bystander
CHOL.zhangLabSS2.C0014	-1.97018	-1.23792	0.0725941	0.202814	c13.NK-like.KLRD1+.GZMH+	bystander
CHOL.zhangLabSS2.C0015	0.542071	0.00947701	0.37007	0.497941	c15.MAIT.SLC4A10+	stem-like EM
CHOL.zhangLabSS2.C0016	0.821963	-2.24117	0.300917	0.044167	c15.MAIT.SLC4A10+	naive-like
CHOL.zhangLabSS2.C0017	-0.275143	-1.4241	0.43649	0.163006	c7.Tem.GZMK+.GZMA-	bystander
CHOL.zhangLabSS2.C0018	-1.23017	1.05243	0.204536	0.245529	c7.Tem.GZMK+.GZMA-	exhausted
CHOL.zhangLabSS2.C0019	-1.42026	0.339652	0.163791	0.420588	c8.Tem.GZMK+.GZMA+	exhausted
CHOL.zhangLabSS2.C0020	-2.07139	-2.28104	0.0607643	0.0408328	c13.NK-like.KLRD1+.GZMH+	bystander
CHOL.zhangLabSS2.C0021	4.09739	-1.63285	0.000241056	0.123287	c7.Tem.GZMK+.GZMA-	naive-like
CHOL.zhangLabSS2.C0022	-0.13302	4.13764	0.470366	0.000207568	c9.Tem.PFN1+	exhausted
CHOL.zhangLabSS2.C0023	3.73297	-0.559789	0.000868068	0.365657	c7.Tem.GZMK+.GZMA-	naive-like
CHOL.zhangLabSS2.C0024	-1.85968	-2.32181	0.0872824	0.0376288	c13.NK-like.KLRD1+.GZMH+	bystander
CHOL.zhangLabSS2.C0025	5.0765	-1.57415	4.03033e-06	0.133852	c7.Tem.GZMK+.GZMA-	naive-like
CHOL.zhangLabSS2.C0026	3.722	-1.89278	0.000900518	0.0826811	c1.Tn.TCF7+	naive-like
CHOL.zhangLabSS2.C0027	0.695803	-0.155674	0.331893	0.465103	c7.Tem.GZMK+.GZMA-	naive-like
CHOL.zhangLabSS2.C0028	-1.10231	-1.97662	0.233824	0.071797	c13.NK-like.KLRD1+.GZMH+	bystander
CHOL.zhangLabSS2.C0029	-1.8363	1.28485	0.0906245	0.192461	c7.Tem.GZMK+.GZMA-	exhausted
CHOL.zhangLabSS2.C0030	-1.62827	-2.30182	0.124092	0.0391765	c13.NK-like.KLRD1+.GZMH+	bystander
CHOL.zhangLabSS2.C0031	-1.84679	-0.473152	0.0891089	0.387323	c8.Tem.GZMK+.GZMA+	bystander
CHOL.zhangLabSS2.C0032	-3.89369	11.9082	0.000501288	2.28608e-30	c10.Tex.PDCD1+	exhausted
CHOL.zhangLabSS2.C0033	-2.34835	-0.317167	0.0356501	0.426179	c8.Tem.GZMK+.GZMA+	bystander
CHOL.zhangLabSS2.C0034	-3.89687	9.06551	0.000495736	9.6698e-18	c10.Tex.PDCD1+	exhausted
CHOL.zhangLabSS2.C0035	-3.58154	7.49613	0.00142307	2.57205e-12	c10.Tex.PDCD1+	exhausted
CHOL.zhangLabSS2.C0036	-2.68615	9.15234	0.0169728	4.50462e-18	c10.Tex.PDCD1+	exhausted
CHOL.zhangLabSS2.C0037	-2.2187	6.59368	0.0461291	1.06163e-09	c10.Tex.PDCD1+	exhausted
CHOL.zhangLabSS2.C0038	-3.39653	7.46648	0.00252589	3.17804e-12	c10.Tex.PDCD1+	exhausted
CHOL.zhangLabSS2.C0039	3.1359	0.00417285	0.00536693	0.499091	c7.Tem.GZMK+.GZMA-	stem-like EM
CHOL.zhangLabSS2.C0040	-2.41359	3.46807	0.0311352	0.0020314	c10.Tex.PDCD1+	exhausted
CHOL.zhangLabSS2.C0041	-0.462823	0.576363	0.389901	0.361518	c7.Tem.GZMK+.GZMA-	exhausted
CHOL.zhangLabSS2.C0042	-0.924874	-2.13125	0.275947	0.0544379	c13.NK-like.KLRD1+.GZMH+	bystander
CRC.zhangLabSS2.C0000	-0.370113	-2.83703	0.413018	0.0117846	c13.NK-like.KLRD1+.GZMH+	bystander
CRC.zhangLabSS2.C0001	0.712259	-1.86877	0.327832	0.0859948	c15.MAIT.SLC4A10+	naive-like
CRC.zhangLabSS2.C0002	-2.14168	3.55675	0.0533901	0.00153989	c10.Tex.PDCD1+	exhausted
CRC.zhangLabSS2.C0003	5.32306	-1.4552	1.23577e-06	0.156727	c1.Tn.TCF7+	naive-like
CRC.zhangLabSS2.C0004	1.81653	-6.55805	0.0935146	1.32304e-09	c13.NK-like.KLRD1+.GZMH+	naive-like
CRC.zhangLabSS2.C0005	5.3399	-2.80057	1.1377e-06	0.0128971	c1.Tn.TCF7+	naive-like
CRC.zhangLabSS2.C0006	-1.80968	-6.24128	0.094529	8.88792e-09	c13.NK-like.KLRD1+.GZMH+	bystander
CRC.zhangLabSS2.C0007	-1.64175	-2.29321	0.121727	0.0398542	c4.Tm.MALAT1+	bystander
CRC.zhangLabSS2.C0008	-2.56298	5.47645	0.0225137	5.75761e-07	c10.Tex.PDCD1+	exhausted
CRC.zhangLabSS2.C0009	-0.762868	-0.76421	0.315363	0.315029	c2.Tm.IL7R+.ZFP36+	bystander
CRC.zhangLabSS2.C0010	1.28201	-0.190404	0.193086	0.456902	c7.Tem.GZMK+.GZMA-	naive-like
CRC.zhangLabSS2.C0011	1.9759	-0.391518	0.0718849	0.407707	c4.Tm.MALAT1+	naive-like
CRC.zhangLabSS2.C0012	11.2605	-2.12738	3.51275e-27	0.0548322	c1.Tn.TCF7+	naive-like
CRC.zhangLabSS2.C0013	0.333547	-2.25807	0.422128	0.0427304	c13.NK-like.KLRD1+.GZMH+	naive-like
CRC.zhangLabSS2.C0014	-2.1867	-1.26548	0.0490507	0.196706	c13.NK-like.KLRD1+.GZMH+	bystander
CRC.zhangLabSS2.C0015	1.6824	-1.3822	0.114738	0.171604	c7.Tem.GZMK+.GZMA-	naive-like
CRC.zhangLabSS2.C0016	-2.33866	4.82369	0.0363593	1.2681e-05	c10.Tex.PDCD1+	exhausted
CRC.zhangLabSS2.C0017	-2.51256	3.5224	0.0251724	0.00171603	c10.Tex.PDCD1+	exhausted
CRC.zhangLabSS2.C0018	3.18242	-1.73038	0.00471165	0.106823	c2.Tm.IL7R+.ZFP36+	naive-like
CRC.zhangLabSS2.C0019	-0.711062	-2.35825	0.328132	0.0349275	c14.NK-like.KLRD1+.GZMH-	bystander
CRC.zhangLabSS2.C0020	7.6251	-1.22812	1.01479e-12	0.205002	c1.Tn.TCF7+	naive-like
CRC.zhangLabSS2.C0021	-1.27237	0.582871	0.195185	0.359902	c15.MAIT.SLC4A10+	exhausted
CRC.zhangLabSS2.C0022	1.56058	-2.63731	0.136358	0.0190146	c1.Tn.TCF7+	naive-like
CRC.zhangLabSS2.C0023	1.06286	-1.53675	0.243071	0.140837	c2.Tm.IL7R+.ZFP36+	naive-like
CRC.zhangLabSS2.C0024	15.7489	-6.543	4.73948e-53	1.4522e-09	c1.Tn.TCF7+	naive-like
CRC.zhangLabSS2.C0025	2.40654	1.03252	0.0316017	0.250216	c7.Tem.GZMK+.GZMA-	stem-like EM
CRC.zhangLabSS2.C0026	-3.20086	6.69944	0.00447358	5.48054e-10	c10.Tex.PDCD1+	exhausted
CRC.zhangLabSS2.C0027	-0.261175	-2.99608	0.439873	0.00783523	c13.NK-like.KLRD1+.GZMH+	bystander
CRC.zhangLabSS2.C0028	3.68457	-1.97274	0.00101915	0.072277	c7.Tem.GZMK+.GZMA-	naive-like
CRC.zhangLabSS2.C0029	-3.07563	6.7495	0.00633135	3.99015e-10	c10.Tex.PDCD1+	exhausted
CRC.zhangLabSS2.C0030	-0.929245	0.667432	0.274891	0.33892	c8.Tem.GZMK+.GZMA+	exhausted
CRC.zhangLabSS2.C0031	-3.17502	5.88431	0.00481059	6.6965e-08	c10.Tex.PDCD1+	exhausted
CRC.zhangLabSS2.C0032	-0.479096	-1.56258	0.38583	0.135985	c2.Tm.IL7R+.ZFP36+	bystander
CRC.zhangLabSS2.C0033	-1.56829	-3.24973	0.134934	0.00389134	c13.NK-like.KLRD1+.GZMH+	bystander
CRC.zhangLabSS2.C0034	-0.822732	-3.88842	0.300725	0.000510714	c13.NK-like.KLRD1+.GZMH+	bystander
CRC.zhangLabSS2.C0035	5.28252	-3.19274	1.50638e-06	0.00457735	c1.Tn.TCF7+	naive-like
CRC.zhangLabSS2.C0036	-1.36063	-1.78889	0.176156	0.0976582	c13.NK-like.KLRD1+.GZMH+	bystander
CRC.zhangLabSS2.C0037	2.25939	-1.80029	0.0426185	0.0959372	c1.Tn.TCF7+	naive-like
CRC.zhangLabSS2.C0038	2.80128	-3.62867	0.0128745	0.00122305	c15.MAIT.SLC4A10+	naive-like
CRC.zhangLabSS2.C0039	1.7188	-0.251163	0.108701	0.442312	c2.Tm.IL7R+.ZFP36+	naive-like
CRC.zhangLabSS2.C0040	-1.79933	-1.60117	0.096084	0.128928	c4.Tm.MALAT1+	bystander
CRC.zhangLabSS2.C0041	-1.86156	2.40656	0.0870179	0.0316005	c10.Tex.PDCD1+	exhausted
CRC.zhangLabSS2.C0042	-3.46694	9.39912	0.00203836	4.8868e-19	c10.Tex.PDCD1+	exhausted
CRC.zhangLabSS2.C0043	-1.24842	-1.57571	0.200467	0.133568	c6.Trm.ZNF683+.CXCR6+	bystander
CRC.zhangLabSS2.C0044	0.0465958	-1.90108	0.489863	0.0815543	c15.MAIT.SLC4A10+	naive-like
CRC.zhangLabSS2.C0045	-0.696946	-2.05369	0.331602	0.0627316	c7.Tem.GZMK+.GZMA-	bystander
CRC.zhangLabSS2.C0046	-1.02493	1.89553	0.252012	0.0823093	c15.MAIT.SLC4A10+	exhausted
CRC.zhangLabSS2.C0047	-0.733624	0.468537	0.322541	0.388462	c8.Tem.GZMK+.GZMA+	exhausted
CRC.zhangLabSS2.C0048	-0.808969	-2.43704	0.304082	0.0296335	c3.Tm.IL7R+.ZFP36-	bystander
CRC.zhangLabSS2.C0049	-1.9207	-1.25487	0.0789459	0.199048	c6.Trm.ZNF683+.CXCR6+	bystander
CRC.zhangLabSS2.C0050	-1.35866	-0.972629	0.176572	0.264473	c4.Tm.MALAT1+	bystander
CRC.zhangLabSS2.C0051	-2.48275	-0.486215	0.0268571	0.384045	c4.Tm.MALAT1+	bystander
CRC.zhangLabSS2.C0052	4.28414	-2.361	0.000118809	0.0347291	c7.Tem.GZMK+.GZMA-	naive-like
CRC.zhangLabSS2.C0053	-3.59434	2.51499	0.00136611	0.0250388	c8.Tem.GZMK+.GZMA+	exhausted
CRC.zhangLabSS2.C0054	-4.84486	-1.2834	1.15492e-05	0.192782	c13.NK-like.KLRD1+.GZMH+	bystander
CRC.zhangLabSS2.C0055	1.22437	0.890359	0.205837	0.284249	c8.Tem.GZMK+.GZMA+	stem-like EM
CRC.zhangLabSS2.C0056	5.37866	0.0581551	9.39644e-07	0.487282	c1.Tn.TCF7+	stem-like EM
CRC.zhangLabSS2.C0057	-1.77336	4.51146	0.100037	4.79848e-05	c10.Tex.PDCD1+	exhausted
CRC.zhangLabSS2.C0058	-2.55889	6.21607	0.022721	1.02929e-08	c10.Tex.PDCD1+	exhausted
CRC.zhangLabSS2.C0059	-1.22702	0.896236	0.205253	0.282831	c6.Trm.ZNF683+.CXCR6+	exhausted
CRC.zhangLabSS2.C0060	-1.87274	-1.00498	0.0854441	0.256756	c14.NK-like.KLRD1+.GZMH-	bystander
CRC.zhangLabSS2.C0061	5.63961	-1.8083	2.48417e-07	0.0947323	c7.Tem.GZMK+.GZMA-	naive-like
CRC.zhangLabSS2.C0062	-1.23759	-1.26761	0.202891	0.196234	c6.Trm.ZNF683+.CXCR6+	bystander
CRC.zhangLabSS2.C0063	-0.918305	-1.3916	0.277547	0.169657	c6.Trm.ZNF683+.CXCR6+	bystander
CRC.zhangLabSS2.C0064	0.494118	-6.53832	0.382057	1.49436e-09	c13.NK-like.KLRD1+.GZMH+	naive-like
CRC.zhangLabSS2.C0065	-2.2411	0.468875	0.0441725	0.388384	c8.Tem.GZMK+.GZMA+	exhausted
CRC.zhangLabSS2.C0066	5.78914	-3.35819	1.12228e-07	0.00283277	c1.Tn.TCF7+	naive-like
CRC.zhangLabSS2.C0067	-1.84956	2.77893	0.0887199	0.0136004	c10.Tex.PDCD1+	exhausted
CRC.zhangLabSS2.C0068	-3.65366	8.55372	0.00112753	7.51862e-16	c10.Tex.PDCD1+	exhausted
CRC.zhangLabSS2.C0069	1.78426	-2.43652	0.098367	0.0296665	c2.Tm.IL7R+.ZFP36+	naive-like
CRC.zhangLabSS2.C0070	-3.00006	3.27676	0.00775281	0.00359902	c6.Trm.ZNF683+.CXCR6+	exhausted
CRC.zhangLabSS2.C0071	1.13219	0.488535	0.226881	0.383462	c9.Tem.PFN1+	stem-like EM
CRC.zhangLabSS2.C0072	-0.748192	-2.40495	0.318956	0.0317065	c8.Tem.GZMK+.GZMA+	bystander
CRC.zhangLabSS2.C0073	-0.970934	-0.28682	0.264879	0.433649	c6.Trm.ZNF683+.CXCR6+	bystander
CRC.zhangLabSS2.C0074	-1.48535	-1.03928	0.150722	0.248625	c2.Tm.IL7R+.ZFP36+	bystander
CRC.zhangLabSS2.C0075	-1.42963	-2.05725	0.161884	0.0623359	c14.NK-like.KLRD1+.GZMH-	bystander
CRC.zhangLabSS2.C0076	-0.133452	-1.9542	0.470268	0.0746032	c2.Tm.IL7R+.ZFP36+	bystander
CRC.zhangLabSS2.C0077	-3.299	0.951648	0.00337325	0.269496	c8.Tem.GZMK+.GZMA+	exhausted
CRC.zhangLabSS2.C0078	-2.6857	-0.903419	0.0169906	0.281108	c10.Tex.PDCD1+	bystander
CRC.zhangLabSS2.C0079	-3.03024	7.30069	0.00715673	1.01861e-11	c10.Tex.PDCD1+	exhausted
CRC.zhangLabSS2.C0080	4.44202	0.226756	6.36335e-05	0.448213	c7.Tem.GZMK+.GZMA-	stem-like EM
CRC.zhangLabSS2.C0081	-2.31665	-2.67782	0.0380234	0.0173085	c13.NK-like.KLRD1+.GZMH+	bystander
CRC.zhangLabSS2.C0082	0.32522	-5.14318	0.424188	2.94313e-06	c13.NK-like.KLRD1+.GZMH+	naive-like
CRC.zhangLabSS2.C0083	-2.5049	-0.340987	0.0255932	0.420254	c4.Tm.MALAT1+	bystander
CRC.zhangLabSS2.C0084	11.5221	-3.89009	1.89974e-28	0.000507702	c1.Tn.TCF7+	naive-like
CRC.zhangLabSS2.C0085	-1.59862	3.31841	0.129393	0.00318684	c10.Tex.PDCD1+	exhausted
CRC.zhangLabSS2.C0086	-1.79881	0.634166	0.0961611	0.347155	c7.Tem.GZMK+.GZMA-	exhausted
CRC.zhangLabSS2.C0087	-2.17656	-2.35873	0.0500003	0.0348916	c13.NK-like.KLRD1+.GZMH+	bystander
CRC.zhangLabSS2.C0088	-2.92833	4.2508	0.00935071	0.000135157	c10.Tex.PDCD1+	exhausted
CRC.zhangLabSS2.C0089	3.81031	-2.40302	0.00066865	0.0318331	c7.Tem.GZMK+.GZMA-	naive-like
CRC.zhangLabSS2.C0090	-2.38277	2.96097	0.033201	0.00859191	c10.Tex.PDCD1+	exhausted
CRC.zhangLabSS2.C0091	0.482736	-1.99939	0.384908	0.0690268	c3.Tm.IL7R+.ZFP36-	naive-like
CRC.zhangLabSS2.C0092	-2.0225	-1.20551	0.0662866	0.210081	c10.Tex.PDCD1+	bystander
CRC.zhangLabSS2.C0093	-1.58428	-1.19777	0.131993	0.211847	c4.Tm.MALAT1+	bystander
CRC.zhangLabSS2.C0094	0.263909	-3.7473	0.4392	0.000827205	c14.NK-like.KLRD1+.GZMH-	naive-like
CRC.zhangLabSS2.C0095	-0.0500375	-1.22351	0.48909	0.206027	c2.Tm.IL7R+.ZFP36+	bystander
CRC.zhangLabSS2.C0096	-1.71423	-1.22952	0.109454	0.20468	c4.Tm.MALAT1+	bystander
CRC.zhangLabSS2.C0097	-0.649569	-1.51368	0.343358	0.145227	c8.Tem.GZMK+.GZMA+	bystander
CRC.zhangLabSS2.C0098	-0.10299	-2.13543	0.477238	0.0540202	c4.Tm.MALAT1+	bystander
CRC.zhangLabSS2.C0099	-1.33243	0.533539	0.182148	0.372212	c10.Tex.PDCD1+	exhausted
CRC.zhangLabSS2.C0100	13.6845	-3.52276	4.72751e-40	0.00171403	c1.Tn.TCF7+	naive-like
CRC.zhangLabSS2.C0101	7.45994	-4.44231	3.32939e-12	6.35602e-05	c1.Tn.TCF7+	naive-like
CRC.zhangLabSS2.C0102	0.774512	1.97819	0.31249	0.071601	c8.Tem.GZMK+.GZMA+	stem-like EM
CRC.zhangLabSS2.C0103	2.0248	-1.81828	0.0660198	0.0932561	c6.Trm.ZNF683+.CXCR6+	naive-like
CRC.zhangLabSS2.C0104	-2.45708	-1.50158	0.0283921	0.147552	c13.NK-like.KLRD1+.GZMH+	bystander
CRC.zhangLabSS2.C0105	-0.357434	-2.15105	0.416156	0.0524617	c13.NK-like.KLRD1+.GZMH+	bystander
CRC.zhangLabSS2.C0106	0.0355371	-0.670227	0.492284	0.338225	c14.NK-like.KLRD1+.GZMH-	naive-like
CRC.zhangLabSS2.C0107	0.00799227	-0.914385	0.498272	0.278478	c8.Tem.GZMK+.GZMA+	naive-like
CRC.zhangLabSS2.C0108	1.42282	0.514371	0.163267	0.376983	c7.Tem.GZMK+.GZMA-	stem-like EM
CRC.zhangLabSS2.C0109	-2.63372	3.83446	0.0191732	0.000615558	c10.Tex.PDCD1+	exhausted
CRC.zhangLabSS2.C0110	14.643	-5.00642	7.51114e-46	5.575e-06	c1.Tn.TCF7+	naive-like
CRC.zhangLabSS2.C0111	-1.10141	-2.27607	0.234031	0.0412394	c13.NK-like.KLRD1+.GZMH+	bystander
CRC.zhangLabSS2.C0112	-0.425607	0.355616	0.399217	0.416607	c12.ISG.ISG15+	exhausted
CRC.zhangLabSS2.C0113	-2.83949	3.42291	0.0117131	0.00233181	c10.Tex.PDCD1+	exhausted
CRC.zhangLabSS2.C0114	-1.67978	2.7377	0.115177	0.0150221	c8.Tem.GZMK+.GZMA+	exhausted
CRC.zhangLabSS2.C0115	0.430733	-1.05623	0.397931	0.24463	c6.Trm.ZNF683+.CXCR6+	naive-like
CRC.zhangLabSS2.C0116	-0.867479	-2.00745	0.2898	0.0680586	c2.Tm.IL7R+.ZFP36+	bystander
CRC.zhangLabSS2.C0117	-1.83107	2.36651	0.0913802	0.0343364	c15.MAIT.SLC4A10+	exhausted
CRC.zhangLabSS2.C0118	-1.12014	-0.374172	0.229689	0.412013	c2.Tm.IL7R+.ZFP36+	bystander
CRC.zhangLabSS2.C0119	-0.683868	-0.969569	0.334843	0.265212	c2.Tm.IL7R+.ZFP36+	bystander
CRC.zhangLabSS2.C0120	-2.61283	-0.404091	0.0201113	0.404562	c6.Trm.ZNF683+.CXCR6+	bystander
CRC.zhangLabSS2.C0121	0.357544	-2.19494	0.416128	0.0482896	c14.NK-like.KLRD1+.GZMH-	naive-like
CRC.zhangLabSS2.C0122	0.73839	-0.419298	0.321379	0.400782	c2.Tm.IL7R+.ZFP36+	naive-like
CRC.zhangLabSS2.C0123	-2.30471	-1.19827	0.0389481	0.211735	c13.NK-like.KLRD1+.GZMH+	bystander
CRC.zhangLabSS2.C0124	10.7821	-2.8041	6.06089e-25	0.012786	c1.Tn.TCF7+	naive-like
CRC.zhangLabSS2.C0125	8.06668	-0.890284	3.68321e-14	0.284267	c1.Tn.TCF7+	naive-like
CRC.zhangLabSS2.C0126	-2.18651	-6.05677	0.0490681	2.56812e-08	c13.NK-like.KLRD1+.GZMH+	bystander
CRC.zhangLabSS2.C0127	0.267547	-1.00963	0.438338	0.255642	c7.Tem.GZMK+.GZMA-	naive-like
CRC.zhangLabSS2.C0128	2.59983	-2.89526	0.0207192	0.0101766	c3.Tm.IL7R+.ZFP36-	naive-like
CRC.zhangLabSS2.C0129	-1.86941	7.00263	0.085907	7.70196e-11	c10.Tex.PDCD1+	exhausted
CRC.zhangLabSS2.C0130	-1.58156	-0.247829	0.132488	0.443123	c8.Tem.GZMK+.GZMA+	bystander
CRC.zhangLabSS2.C0131	-1.45857	-1.85998	0.156052	0.0872401	c7.Tem.GZMK+.GZMA-	bystander
CRC.zhangLabSS2.C0132	-1.5846	6.30659	0.131936	6.04791e-09	c10.Tex.PDCD1+	exhausted
CRC.zhangLabSS2.C0133	-2.22036	4.60668	0.0459842	3.23223e-05	c10.Tex.PDCD1+	exhausted
CRC.zhangLabSS2.C0134	3.66252	-0.11633	0.00109542	0.474182	c7.Tem.GZMK+.GZMA-	naive-like
CRC.zhangLabSS2.C0135	-0.982457	-2.93851	0.26212	0.0091082	c8.Tem.GZMK+.GZMA+	bystander
CRC.zhangLabSS2.C0136	-0.879401	-1.70021	0.286897	0.111758	c4.Tm.MALAT1+	bystander
CRC.zhangLabSS2.C0137	-0.692791	-2.81453	0.332652	0.0124604	c4.Tm.MALAT1+	bystander
CRC.zhangLabSS2.C0138	1.92237	0.52546	0.0787235	0.374212	c7.Tem.GZMK+.GZMA-	stem-like EM
CRC.zhangLabSS2.C0139	2.66823	-1.48332	0.0177004	0.151123	c3.Tm.IL7R+.ZFP36-	naive-like
CRC.zhangLabSS2.C0140	-0.12266	-2.21258	0.472743	0.0466785	c2.Tm.IL7R+.ZFP36+	bystander
CRC.zhangLabSS2.C0141	1.18837	-1.33688	0.213974	0.181195	c6.Trm.ZNF683+.CXCR6+	naive-like
CRC.zhangLabSS2.C0142	15.9303	-6.9471	2.78725e-54	1.1109e-10	c1.Tn.TCF7+	naive-like
CRC.zhangLabSS2.C0143	-1.91879	-0.952814	0.0791947	0.269216	c8.Tem.GZMK+.GZMA+	bystander
CRC.zhangLabSS2.C0144	-2.94292	-1.23623	0.00900496	0.203189	c13.NK-like.KLRD1+.GZMH+	bystander
CRC.zhangLabSS2.C0145	-2.02909	-1.37162	0.0655256	0.173847	c13.NK-like.KLRD1+.GZMH+	bystander
CRC.zhangLabSS2.C0146	-2.43482	-0.695277	0.0297742	0.33202	c13.NK-like.KLRD1+.GZMH+	bystander
CRC.zhangLabSS2.C0147	-2.03529	-0.221531	0.0648142	0.449475	c8.Tem.GZMK+.GZMA+	bystander
CRC.zhangLabSS2.C0148	-2.6593	4.30113	0.0180725	0.000111214	c10.Tex.PDCD1+	exhausted
CRC.zhangLabSS2.C0149	-2.24612	3.79018	0.0437461	0.000715999	c7.Tem.GZMK+.GZMA-	exhausted
CRC.zhangLabSS2.C0150	-1.07444	-4.15008	0.240342	0.000198204	c13.NK-like.KLRD1+.GZMH+	bystander
CRC.zhangLabSS2.C0151	-2.32746	4.08627	0.0372002	0.00025112	c10.Tex.PDCD1+	exhausted
CRC.zhangLabSS2.C0152	-2.57867	5.67756	0.0217348	2.03568e-07	c10.Tex.PDCD1+	exhausted
CRC.zhangLabSS2.C0153	-2.23151	2.29297	0.0449994	0.039872	c10.Tex.PDCD1+	exhausted
CRC.zhangLabSS2.C0154	-2.49363	8.39888	0.0262279	2.66271e-15	c10.Tex.PDCD1+	exhausted
CRC.zhangLabSS2.C0155	1.83782	-0.16329	0.0904062	0.463318	c2.Tm.IL7R+.ZFP36+	naive-like
CRC.zhangLabSS2.C0156	-1.11997	0.466495	0.229725	0.388978	c2.Tm.IL7R+.ZFP36+	exhausted
CRC.zhangLabSS2.C0157	-1.69229	-2.75419	0.113065	0.0144384	c14.NK-like.KLRD1+.GZMH-	bystander
CRC.zhangLabSS2.C0158	-0.219039	-0.281963	0.45007	0.434829	c2.Tm.IL7R+.ZFP36+	bystander
CRC.zhangLabSS2.C0159	-0.94781	1.38848	0.270422	0.170299	c15.MAIT.SLC4A10+	exhausted
CRC.zhangLabSS2.C0160	0.108077	-0.82525	0.476078	0.300107	c2.Tm.IL7R+.ZFP36+	naive-like
CRC.zhangLabSS2.C0161	-1.6737	-0.238907	0.116217	0.445287	c10.Tex.PDCD1+	bystander
CRC.zhangLabSS2.C0162	-0.94504	-0.597912	0.271085	0.356188	c2.Tm.IL7R+.ZFP36+	bystander
CRC.zhangLabSS2.C0163	3.35615	-0.372813	0.00284991	0.412342	c7.Tem.GZMK+.GZMA-	naive-like
CRC.zhangLabSS2.C0164	-3.19128	8.82946	0.00459607	7.44016e-17	c10.Tex.PDCD1+	exhausted
CRC.zhangLabSS2.C0165	-3.64553	5.67401	0.00115803	2.07392e-07	c8.Tem.GZMK+.GZMA+	exhausted
CRC.zhangLabSS2.C0166	-0.179098	-1.30392	0.45959	0.188308	c4.Tm.MALAT1+	bystander
CRC.zhangLabSS2.C0167	-3.09584	-1.17443	0.00599279	0.217167	c13.NK-like.KLRD1+.GZMH+	bystander
CRC.zhangLabSS2.C0168	-0.116173	0.556401	0.474217	0.366503	c8.Tem.GZMK+.GZMA+	exhausted
CRC.zhangLabSS2.C0169	-2.21521	-1.47368	0.0464421	0.153025	c13.NK-like.KLRD1+.GZMH+	bystander
CRC.zhangLabSS2.C0170	0.146378	-2.10501	0.46726	0.0571568	c8.Tem.GZMK+.GZMA+	naive-like
CRC.zhangLabSS2.C0171	5.45497	-1.49112	6.41534e-07	0.149583	c7.Tem.GZMK+.GZMA-	naive-like
CRC.zhangLabSS2.C0172	-0.0974146	-1.25952	0.478498	0.198029	c2.Tm.IL7R+.ZFP36+	bystander
CRC.zhangLabSS2.C0173	-2.63269	4.12797	0.0192185	0.000215196	c10.Tex.PDCD1+	exhausted
CRC.zhangLabSS2.C0174	0.780829	-1.35772	0.310949	0.176769	c13.NK-like.KLRD1+.GZMH+	naive-like
CRC.zhangLabSS2.C0175	2.35356	-0.74955	0.0352665	0.318632	c7.Tem.GZMK+.GZMA-	naive-like
CRC.zhangLabSS2.C0176	-0.31842	-1.23048	0.425875	0.204463	c7.Tem.GZMK+.GZMA-	bystander
CRC.zhangLabSS2.C0177	-1.07108	2.23798	0.24113	0.0444387	c6.Trm.ZNF683+.CXCR6+	exhausted
CRC.zhangLabSS2.C0178	-0.615468	-0.0556231	0.351808	0.487851	c6.Trm.ZNF683+.CXCR6+	bystander
CRC.zhangLabSS2.C0179	-1.322	-0.604269	0.184398	0.354588	c6.Trm.ZNF683+.CXCR6+	bystander
CRC.zhangLabSS2.C0180	-0.296643	0.870884	0.431245	0.288978	c6.Trm.ZNF683+.CXCR6+	exhausted
CRC.zhangLabSS2.C0181	-0.70032	-1.7638	0.330775	0.101514	c4.Tm.MALAT1+	bystander
CRC.zhangLabSS2.C0182	2.87727	-2.16794	0.0106527	0.0508193	c7.Tem.GZMK+.GZMA-	naive-like
CRC.zhangLabSS2.C0183	-1.73387	-4.60696	0.106258	3.22846e-05	c13.NK-like.KLRD1+.GZMH+	bystander
CRC.zhangLabSS2.C0184	-1.11386	0.844899	0.231138	0.295283	c12.ISG.ISG15+	exhausted
CRC.zhangLabSS2.C0185	-3.86519	5.46845	0.000553762	5.99573e-07	c8.Tem.GZMK+.GZMA+	exhausted
CRC.zhangLabSS2.C0186	-2.12591	-0.239766	0.054984	0.445079	c8.Tem.GZMK+.GZMA+	bystander
CRC.zhangLabSS2.C0187	-2.35211	-1.47881	0.0353711	0.152019	c13.NK-like.KLRD1+.GZMH+	bystander
CRC.zhangLabSS2.C0188	1.87764	-0.951375	0.0847621	0.269565	c1.Tn.TCF7+	naive-like
CRC.zhangLabSS2.C0189	-3.43086	-1.59657	0.00227591	0.12976	c13.NK-like.KLRD1+.GZMH+	bystander
CRC.zhangLabSS2.C0190	-0.616328	0.535522	0.35159	0.371716	c7.Tem.GZMK+.GZMA-	exhausted
CRC.zhangLabSS2.C0191	14.2728	-3.67005	1.45676e-43	0.00106879	c1.Tn.TCF7+	naive-like
CRC.zhangLabSS2.C0192	-1.5224	-0.120946	0.143559	0.473133	c14.NK-like.KLRD1+.GZMH-	bystander
CRC.zhangLabSS2.C0193	-0.172941	1.37602	0.461039	0.172922	c7.Tem.GZMK+.GZMA-	exhausted
CRC.zhangLabSS2.C0194	-1.7377	0.325594	0.105643	0.424096	c7.Tem.GZMK+.GZMA-	exhausted
CRC.zhangLabSS2.C0195	0.416414	-1.77543	0.401492	0.099717	c6.Trm.ZNF683+.CXCR6+	naive-like
CRC.zhangLabSS2.C0196	-2.36909	4.64111	0.0341525	2.79553e-05	c10.Tex.PDCD1+	exhausted
CRC.zhangLabSS2.C0197	-1.98988	1.34092	0.0701735	0.180325	c8.Tem.GZMK+.GZMA+	exhausted
CRC.zhangLabSS2.C0198	-0.253437	0.119061	0.441748	0.47356	c6.Trm.ZNF683+.CXCR6+	exhausted
CRC.zhangLabSS2.C0199	-2.25029	6.16821	0.0433927	1.35952e-08	c10.Tex.PDCD1+	exhausted
CRC.zhangLabSS2.C0200	0.528897	-1.91109	0.37337	0.0802178	c2.Tm.IL7R+.ZFP36+	naive-like
CRC.zhangLabSS2.C0201	-3.07495	3.97422	0.00634291	0.000377017	c10.Tex.PDCD1+	exhausted
CRC.zhangLabSS2.C0202	-2.66382	3.93771	0.0178829	0.00042941	c10.Tex.PDCD1+	exhausted
CRC.zhangLabSS2.C0203	-1.9728	5.78132	0.0722687	1.17034e-07	c10.Tex.PDCD1+	exhausted
CRC.zhangLabSS2.C0204	-3.59559	5.27301	0.00136057	1.57795e-06	c10.Tex.PDCD1+	exhausted
CRC.zhangLabSS2.C0205	-2.6249	-1.69958	0.0195672	0.111862	c13.NK-like.KLRD1+.GZMH+	bystander
CRC.zhangLabSS2.C0206	-2.58906	4.0627	0.0212322	0.000273881	c8.Tem.GZMK+.GZMA+	exhausted
CRC.zhangLabSS2.C0207	-0.549235	-0.191155	0.368272	0.456724	c8.Tem.GZMK+.GZMA+	bystander
CRC.zhangLabSS2.C0208	2.23745	-0.733739	0.0444839	0.322511	c7.Tem.GZMK+.GZMA-	naive-like
CRC.zhangLabSS2.C0209	-0.990636	1.38144	0.260167	0.171766	c8.Tem.GZMK+.GZMA+	exhausted
CRC.zhangLabSS2.C0210	11.1509	-3.41234	1.16547e-26	0.0024081	c1.Tn.TCF7+	naive-like
CRC.zhangLabSS2.C0211	-0.0934656	1.13704	0.479399	0.225756	c8.Tem.GZMK+.GZMA+	exhausted
CRC.zhangLabSS2.C0212	2.70265	0.178658	0.0163272	0.459689	c7.Tem.GZMK+.GZMA-	stem-like EM
CRC.zhangLabSS2.C0213	-0.811401	-3.52758	0.303497	0.00168832	c14.NK-like.KLRD1+.GZMH-	bystander
CRC.zhangLabSS2.C0214	-1.65518	-1.55819	0.119387	0.136804	c2.Tm.IL7R+.ZFP36+	bystander
CRC.zhangLabSS2.C0215	-1.31458	1.60791	0.186	0.127711	c6.Trm.ZNF683+.CXCR6+	exhausted
CRC.zhangLabSS2.C0216	-2.25655	-1.46498	0.0428623	0.154767	c10.Tex.PDCD1+	bystander
CRC.zhangLabSS2.C0217	-1.57439	-2.28848	0.133808	0.0402313	c14.NK-like.KLRD1+.GZMH-	bystander
CRC.zhangLabSS2.C0218	0.642367	-1.06678	0.345122	0.242142	c15.MAIT.SLC4A10+	naive-like
CRC.zhangLabSS2.C0219	-0.530089	-0.946261	0.373076	0.270787	c2.Tm.IL7R+.ZFP36+	bystander
CRC.zhangLabSS2.C0220	-3.0097	3.8131	0.0075591	0.00066235	c10.Tex.PDCD1+	exhausted
CRC.zhangLabSS2.C0221	-2.86939	3.26997	0.0108668	0.00367028	c10.Tex.PDCD1+	exhausted
CRC.zhangLabSS2.C0222	8.29712	-2.83951	6.02913e-15	0.0117127	c1.Tn.TCF7+	naive-like
CRC.zhangLabSS2.C0223	-2.3253	-0.651687	0.0373663	0.342814	c13.NK-like.KLRD1+.GZMH+	bystander
CRC.zhangLabSS2.C0224	-1.84686	-1.87329	0.089099	0.085368	c13.NK-like.KLRD1+.GZMH+	bystander
CRC.zhangLabSS2.C0225	14.1819	-4.79901	5.21398e-43	1.41436e-05	c1.Tn.TCF7+	naive-like
CRC.zhangLabSS2.C0226	-2.75008	-0.740701	0.0145822	0.320808	c13.NK-like.KLRD1+.GZMH+	bystander
CRC.zhangLabSS2.C0227	-1.6926	0.134086	0.113013	0.470119	c7.Tem.GZMK+.GZMA-	exhausted
CRC.zhangLabSS2.C0228	-2.58221	-0.287814	0.0215624	0.433397	c13.NK-like.KLRD1+.GZMH+	bystander
CRC.zhangLabSS2.C0229	-2.12737	0.259184	0.0548341	0.440366	c8.Tem.GZMK+.GZMA+	exhausted
CRC.zhangLabSS2.C0230	-1.39868	0.096889	0.168203	0.478616	c8.Tem.GZMK+.GZMA+	exhausted
CRC.zhangLabSS2.C0231	-1.85166	2.81878	0.0884195	0.0123299	c8.Tem.GZMK+.GZMA+	exhausted
CRC.zhangLabSS2.C0232	-2.62277	6.55772	0.0196628	1.32569e-09	c10.Tex.PDCD1+	exhausted
CRC.zhangLabSS2.C0233	2.44859	0.328332	0.0289126	0.423412	c7.Tem.GZMK+.GZMA-	stem-like EM
CRC.zhangLabSS2.C0234	-2.39371	7.1441	0.0324558	2.97908e-11	c10.Tex.PDCD1+	exhausted
CRC.zhangLabSS2.C0235	2.04322	-3.10419	0.0639011	0.00585665	c7.Tem.GZMK+.GZMA-	naive-like
CRC.zhangLabSS2.C0236	-3.27507	1.37471	0.0036168	0.173198	c8.Tem.GZMK+.GZMA+	exhausted
CRC.zhangLabSS2.C0237	-0.0978982	1.01037	0.478389	0.255471	c11.Tex.TNFRSF18+	exhausted
CRC.zhangLabSS2.C0238	-0.543758	-2.0531	0.369645	0.0627973	c13.NK-like.KLRD1+.GZMH+	bystander
CRC.zhangLabSS2.C0239	-2.13712	0.526008	0.0538495	0.374077	c6.Trm.ZNF683+.CXCR6+	exhausted
CRC.zhangLabSS2.C0240	-1.62402	0.173294	0.124836	0.460958	c7.Tem.GZMK+.GZMA-	exhausted
CRC.zhangLabSS2.C0241	-0.661292	1.6875	0.340435	0.113868	c10.Tex.PDCD1+	exhausted
CRC.zhangLabSS2.C0242	-2.51892	1.16157	0.0248242	0.220107	c4.Tm.MALAT1+	exhausted
CRC.zhangLabSS2.C0243	0.661977	-3.41774	0.340265	0.0023684	c2.Tm.IL7R+.ZFP36+	naive-like
CRC.zhangLabSS2.C0244	-0.6639	-0.893111	0.339794	0.283588	c2.Tm.IL7R+.ZFP36+	bystander
CRC.zhangLabSS2.C0245	-0.984582	1.9284	0.261622	0.0779267	c15.MAIT.SLC4A10+	exhausted
CRC.zhangLabSS2.C0246	-1.11648	-1.25718	0.230524	0.198548	c2.Tm.IL7R+.ZFP36+	bystander
CRC.zhangLabSS2.C0247	-2.08893	-0.80442	0.0588668	0.305187	c8.Tem.GZMK+.GZMA+	bystander
CRC.zhangLabSS2.C0248	-3.71661	9.90431	0.000916764	4.26702e-21	c10.Tex.PDCD1+	exhausted
CRC.zhangLabSS2.C0249	0.198591	-3.07796	0.454951	0.00629168	c13.NK-like.KLRD1+.GZMH+	naive-like
CRC.zhangLabSS2.C0250	-1.25298	-1.01816	0.199465	0.253621	c13.NK-like.KLRD1+.GZMH+	bystander
CRC.zhangLabSS2.C0251	-3.05449	-1.75141	0.00670453	0.103471	c13.NK-like.KLRD1+.GZMH+	bystander
CRC.zhangLabSS2.C0252	-0.960596	-2.0089	0.267362	0.0678862	c13.NK-like.KLRD1+.GZMH+	bystander
CRC.zhangLabSS2.C0253	-0.65961	0.0940254	0.340852	0.479275	c8.Tem.GZMK+.GZMA+	exhausted
CRC.zhangLabSS2.C0254	-1.56936	1.93051	0.134738	0.0776491	c10.Tex.PDCD1+	exhausted
CRC.zhangLabSS2.C0255	-2.72645	5.38296	0.0154296	9.19879e-07	c10.Tex.PDCD1+	exhausted
CRC.zhangLabSS2.C0256	-1.62896	-0.732909	0.123971	0.32272	c4.Tm.MALAT1+	bystander
CRC.zhangLabSS2.C0257	-3.31934	5.9419	0.00317806	4.87733e-08	c10.Tex.PDCD1+	exhausted
CRC.zhangLabSS2.C0258	1.69921	-0.663672	0.111924	0.339847	c8.Tem.GZMK+.GZMA+	naive-like
CRC.zhangLabSS2.C0259	-1.84149	3.95921	0.089874	0.000397806	c10.Tex.PDCD1+	exhausted
CRC.zhangLabSS2.C0260	3.98776	-1.90933	0.000359264	0.0804499	c7.Tem.GZMK+.GZMA-	naive-like
CRC.zhangLabSS2.C0261	-1.22269	1.6727	0.206216	0.116385	c7.Tem.GZMK+.GZMA-	exhausted
CRC.zhangLabSS2.C0262	-1.05852	0.407218	0.244092	0.40379	c6.Trm.ZNF683+.CXCR6+	exhausted
CRC.zhangLabSS2.C0263	-2.41292	-2.46233	0.0311791	0.0280709	c13.NK-like.KLRD1+.GZMH+	bystander
CRC.zhangLabSS2.C0264	3.43395	-0.839226	0.00225458	0.296688	c3.Tm.IL7R+.ZFP36-	naive-like
CRC.zhangLabSS2.C0265	0.0672536	-0.634426	0.485271	0.347093	c14.NK-like.KLRD1+.GZMH-	naive-like
CRC.zhangLabSS2.C0266	-1.62173	-0.690715	0.125239	0.333155	c4.Tm.MALAT1+	bystander
CRC.zhangLabSS2.C0267	0.386941	-1.34063	0.408854	0.180389	c14.NK-like.KLRD1+.GZMH-	naive-like
CRC.zhangLabSS2.C0268	1.92106	0.423112	0.0788998	0.399825	c7.Tem.GZMK+.GZMA-	stem-like EM
CRC.zhangLabSS2.C0269	-1.67446	-1.72311	0.116088	0.108	c6.Trm.ZNF683+.CXCR6+	bystander
CRC.zhangLabSS2.C0270	0.724411	2.51268	0.324822	0.0251651	c7.Tem.GZMK+.GZMA-	stem-like EM
CRC.zhangLabSS2.C0271	-3.79568	-1.58068	0.000702793	0.13265	c13.NK-like.KLRD1+.GZMH+	bystander
CRC.zhangLabSS2.C0272	-2.15734	-0.846674	0.0518465	0.294852	c13.NK-like.KLRD1+.GZMH+	bystander
CRC.zhangLabSS2.C0273	-2.20709	3.18369	0.0471743	0.00469489	c10.Tex.PDCD1+	exhausted
CRC.zhangLabSS2.C0274	-1.77526	3.43735	0.0997432	0.00223139	c10.Tex.PDCD1+	exhausted
CRC.zhangLabSS2.C0275	-0.58619	0.246269	0.359086	0.443495	c6.Trm.ZNF683+.CXCR6+	exhausted
CRC.zhangLabSS2.C0276	5.00913	-1.23112	5.5063e-06	0.20432	c7.Tem.GZMK+.GZMA-	naive-like
CRC.zhangLabSS2.C0277	-1.59813	2.02705	0.129481	0.0657614	c7.Tem.GZMK+.GZMA-	exhausted
CRC.zhangLabSS2.C0278	9.11119	-2.9919	6.47049e-18	0.00792166	c1.Tn.TCF7+	naive-like
CRC.zhangLabSS2.C0279	-1.02929	-3.44096	0.25098	0.00220701	c14.NK-like.KLRD1+.GZMH-	bystander
CRC.zhangLabSS2.C0280	-1.99593	2.55219	0.069439	0.0230618	c10.Tex.PDCD1+	exhausted
CRC.zhangLabSS2.C0281	-3.00031	5.91393	0.00774762	5.69416e-08	c10.Tex.PDCD1+	exhausted
CRC.zhangLabSS2.C0282	-1.08889	0.09344	0.236956	0.479405	c6.Trm.ZNF683+.CXCR6+	exhausted
CRC.zhangLabSS2.C0283	4.91688	-1.27027	8.37736e-06	0.195647	c7.Tem.GZMK+.GZMA-	naive-like
CRC.zhangLabSS2.C0284	-0.86116	2.08946	0.291333	0.0588113	c6.Trm.ZNF683+.CXCR6+	exhausted
CRC.zhangLabSS2.C0285	-1.00821	-0.407028	0.25599	0.403836	c2.Tm.IL7R+.ZFP36+	bystander
CRC.zhangLabSS2.C0286	0.512261	-1.55268	0.377511	0.137838	c7.Tem.GZMK+.GZMA-	naive-like
CRC.zhangLabSS2.C0287	-2.3504	-0.992305	0.0354976	0.259767	c13.NK-like.KLRD1+.GZMH+	bystander
CRC.zhangLabSS2.C0288	-3.11384	-1.33806	0.00570427	0.180938	c13.NK-like.KLRD1+.GZMH+	bystander
CRC.zhangLabSS2.C0289	-1.88731	2.19214	0.0834278	0.0485455	c8.Tem.GZMK+.GZMA+	exhausted
CRC.zhangLabSS2.C0290	-2.32935	3.23257	0.037057	0.00408746	c8.Tem.GZMK+.GZMA+	exhausted
CRC.zhangLabSS2.C0291	-0.308251	-0.432186	0.428379	0.397569	c8.Tem.GZMK+.GZMA+	bystander
CRC.zhangLabSS2.C0292	1.28854	-1.48295	0.191656	0.151195	c15.MAIT.SLC4A10+	naive-like
CRC.zhangLabSS2.C0293	-2.61974	1.16459	0.019798	0.219421	c6.Trm.ZNF683+.CXCR6+	exhausted
CRC.zhangLabSS2.C0294	-1.40351	1.23855	0.167213	0.202671	c6.Trm.ZNF683+.CXCR6+	exhausted
CRC.zhangLabSS2.C0295	-2.69727	2.94482	0.0165349	0.00896069	c10.Tex.PDCD1+	exhausted
CRC.zhangLabSS2.C0296	-0.812811	-0.374781	0.30315	0.411861	c8.Tem.GZMK+.GZMA+	bystander
CRC.zhangLabSS2.C0297	-1.27934	0.239558	0.193672	0.445131	c8.Tem.GZMK+.GZMA+	exhausted
CRC.zhangLabSS2.C0298	-1.9372	0.267492	0.0767755	0.43835	c8.Tem.GZMK+.GZMA+	exhausted
CRC.zhangLabSS2.C0299	-0.36938	-2.32386	0.413196	0.0374748	c14.NK-like.KLRD1+.GZMH-	bystander
CRC.zhangLabSS2.C0300	-0.984017	1.01441	0.261752	0.254515	c2.Tm.IL7R+.ZFP36+	exhausted
CRC.zhangLabSS2.C0301	-1.63894	1.35313	0.122222	0.17773	c10.Tex.PDCD1+	exhausted
CRC.zhangLabSS2.C0302	-2.01034	0.984566	0.0677179	0.261626	c6.Trm.ZNF683+.CXCR6+	exhausted
CRC.zhangLabSS2.C0303	0.948212	-4.55829	0.270327	3.95599e-05	c13.NK-like.KLRD1+.GZMH+	naive-like
CRC.zhangLabSS2.C0304	3.43028	-1.95408	0.00227994	0.0746191	c1.Tn.TCF7+	naive-like
CRC.zhangLabSS2.C0305	0.553153	-2.86255	0.36731	0.0110555	c3.Tm.IL7R+.ZFP36-	naive-like
CRC.zhangLabSS2.C0306	0.0500818	0.587015	0.489079	0.358882	c7.Tem.GZMK+.GZMA-	stem-like EM
CRC.zhangLabSS2.C0307	-1.70995	2.42857	0.110156	0.0301685	c10.Tex.PDCD1+	exhausted
CRC.zhangLabSS2.C0308	-1.08586	-1.01151	0.237659	0.255205	c8.Tem.GZMK+.GZMA+	bystander
CRC.zhangLabSS2.C0309	14.5985	-7.13352	1.42298e-45	3.20084e-11	c1.Tn.TCF7+	naive-like
CRC.zhangLabSS2.C0310	0.0452257	-0.986775	0.490164	0.261094	c2.Tm.IL7R+.ZFP36+	naive-like
CRC.zhangLabSS2.C0311	-1.86043	2.93508	0.0871765	0.00918918	c10.Tex.PDCD1+	exhausted
CRC.zhangLabSS2.C0312	6.13784	-2.93007	1.61829e-08	0.00930899	c1.Tn.TCF7+	naive-like
CRC.zhangLabSS2.C0313	1.42617	-1.43222	0.162591	0.161354	c2.Tm.IL7R+.ZFP36+	naive-like
CRC.zhangLabSS2.C0314	-1.87333	0.245401	0.0853619	0.443711	c10.Tex.PDCD1+	exhausted
CRC.zhangLabSS2.C0315	-0.679789	0.531344	0.335854	0.372768	c8.Tem.GZMK+.GZMA+	exhausted
CRC.zhangLabSS2.C0316	-3.55106	9.83121	0.00156782	8.61005e-21	c10.Tex.PDCD1+	exhausted
CRC.zhangLabSS2.C0317	-0.46857	-0.351919	0.388455	0.417513	c4.Tm.MALAT1+	bystander
CRC.zhangLabSS2.C0318	-0.0701403	-3.81153	0.484635	0.000665852	c5.Tm.FAM13A-AS1+	bystander
CRC.zhangLabSS2.C0319	-0.418937	-2.9104	0.400877	0.00979006	c2.Tm.IL7R+.ZFP36+	bystander
CRC.zhangLabSS2.C0320	16.2586	-5.88971	1.49423e-56	6.50222e-08	c1.Tn.TCF7+	naive-like
CRC.zhangLabSS2.C0321	-2.18599	-1.39391	0.0491164	0.169184	c13.NK-like.KLRD1+.GZMH+	bystander
CRC.zhangLabSS2.C0322	-0.120487	-2.86316	0.473239	0.0110383	c13.NK-like.KLRD1+.GZMH+	bystander
CRC.zhangLabSS2.C0323	-3.16649	-1.25555	0.00492771	0.198897	c13.NK-like.KLRD1+.GZMH+	bystander
CRC.zhangLabSS2.C0324	15.0095	-4.28346	3.53958e-48	0.000119121	c1.Tn.TCF7+	naive-like
CRC.zhangLabSS2.C0325	-2.16049	-1.22081	0.0515416	0.206634	c13.NK-like.KLRD1+.GZMH+	bystander
CRC.zhangLabSS2.C0326	-0.997221	0.448866	0.258612	0.393381	c7.Tem.GZMK+.GZMA-	exhausted
CRC.zhangLabSS2.C0327	-0.406417	-2.69603	0.403985	0.0165828	c13.NK-like.KLRD1+.GZMH+	bystander
CRC.ZiyiLi10X.C0000	-0.525555	0.0970813	0.374188	0.478572	c12.ISG.ISG15+	exhausted
CRC.ZiyiLi10X.C0001	0.340093	-0.428346	0.420479	0.398534	c2.Tm.IL7R+.ZFP36+	naive-like
CRC.ZiyiLi10X.C0002	4.83004	-1.46366	1.23315e-05	0.155026	c1.Tn.TCF7+	naive-like
CRC.ZiyiLi10X.C0003	-1.62256	-1.05414	0.125092	0.245129	c10.Tex.PDCD1+	bystander
CRC.ZiyiLi10X.C0004	-2.50445	-1.89054	0.0256178	0.0829885	c13.NK-like.KLRD1+.GZMH+	bystander
CRC.ZiyiLi10X.C0005	-2.64552	10.4893	0.0186543	1.26368e-23	c10.Tex.PDCD1+	exhausted
CRC.ZiyiLi10X.C0006	-0.98745	-0.276757	0.260932	0.4361	c15.MAIT.SLC4A10+	bystander
CRC.ZiyiLi10X.C0007	-2.46314	4.85006	0.0280204	1.12852e-05	c10.Tex.PDCD1+	exhausted
CRC.ZiyiLi10X.C0008	1.24418	-3.1694	0.201413	0.00488763	c13.NK-like.KLRD1+.GZMH+	naive-like
CRC.ZiyiLi10X.C0009	0.796817	-0.308938	0.307035	0.428207	c7.Tem.GZMK+.GZMA-	naive-like
CRC.ZiyiLi10X.C0010	1.94434	-0.213734	0.07586	0.451335	c7.Tem.GZMK+.GZMA-	naive-like
CRC.ZiyiLi10X.C0011	0.120679	-2.00721	0.473194	0.0680871	c4.Tm.MALAT1+	naive-like
CRC.ZiyiLi10X.C0012	-2.53427	-1.89126	0.0239991	0.0828879	c13.NK-like.KLRD1+.GZMH+	bystander
CRC.ZiyiLi10X.C0013	1.31596	0.676126	0.185705	0.336769	c9.Tem.PFN1+	stem-like EM
CRC.ZiyiLi10X.C0014	-2.90499	1.93658	0.00992705	0.0768563	c6.Trm.ZNF683+.CXCR6+	exhausted
CRC.ZiyiLi10X.C0015	-0.929954	-0.294438	0.274725	0.431789	c2.Tm.IL7R+.ZFP36+	bystander
CRC.ZiyiLi10X.C0016	-1.88404	1.00159	0.0838784	0.257565	c8.Tem.GZMK+.GZMA+	exhausted
CRC.ZiyiLi10X.C0017	-3.25265	7.5335	0.00385899	1.96789e-12	c10.Tex.PDCD1+	exhausted
CRC.ZiyiLi10X.C0018	-2.4345	0.283577	0.0297946	0.434438	c8.Tem.GZMK+.GZMA+	exhausted
CRC.ZiyiLi10X.C0019	11.3416	-3.55325	1.43092e-27	0.00155692	c1.Tn.TCF7+	naive-like
CRC.ZiyiLi10X.C0020	3.15424	6.53923	0.00509998	1.48595e-09	c11.Tex.TNFRSF18+	stem-like EM
CRC.ZiyiLi10X.C0021	-1.99333	4.10439	0.069755	0.000234883	c10.Tex.PDCD1+	exhausted
CRC.ZiyiLi10X.C0022	6.65814	-2.50223	7.10044e-10	0.0257417	c1.Tn.TCF7+	naive-like
CRC.ZiyiLi10X.C0023	-2.05932	-2.18951	0.0621057	0.0487894	c13.NK-like.KLRD1+.GZMH+	bystander
CRC.ZiyiLi10X.C0024	-2.21081	2.57259	0.0468382	0.0220363	c10.Tex.PDCD1+	exhausted
CRC.ZiyiLi10X.C0025	-0.807035	1.52662	0.304548	0.142758	c15.MAIT.SLC4A10+	exhausted
CRC.ZiyiLi10X.C0026	14.7331	-3.53452	2.03863e-46	0.00165183	c1.Tn.TCF7+	naive-like
CRC.ZiyiLi10X.C0027	-1.53941	-1.9157	0.140337	0.0795993	c3.Tm.IL7R+.ZFP36-	bystander
CRC.ZiyiLi10X.C0028	-2.47147	0.455138	0.0275225	0.391818	c4.Tm.MALAT1+	exhausted
CRC.ZiyiLi10X.C0029	-0.522749	-1.52897	0.374892	0.142315	c2.Tm.IL7R+.ZFP36+	bystander
CRC.ZiyiLi10X.C0030	-1.86255	-1.45049	0.0868748	0.157673	c13.NK-like.KLRD1+.GZMH+	bystander
CRC.ZiyiLi10X.C0031	-0.146657	-0.251063	0.467199	0.442337	c2.Tm.IL7R+.ZFP36+	bystander
CRC.ZiyiLi10X.C0032	5.41794	-2.24636	7.7308e-07	0.0437264	c1.Tn.TCF7+	naive-like
CRC.ZiyiLi10X.C0033	13.1994	-2.85722	2.86464e-37	0.0112048	c1.Tn.TCF7+	naive-like
CRC.ZiyiLi10X.C0034	3	-1.10747	0.00775401	0.232618	c1.Tn.TCF7+	naive-like
CRC.ZiyiLi10X.C0035	-1.41541	0.987423	0.164769	0.260938	c6.Trm.ZNF683+.CXCR6+	exhausted
CRC.ZiyiLi10X.C0036	-1.0061	2.43632	0.256489	0.0296793	c15.MAIT.SLC4A10+	exhausted
CRC.ZiyiLi10X.C0037	0.373696	-1.18659	0.412129	0.214385	c4.Tm.MALAT1+	naive-like
CRC.ZiyiLi10X.C0038	-2.2207	0.975048	0.045953	0.263885	c8.Tem.GZMK+.GZMA+	exhausted
CRC.ZiyiLi10X.C0039	-1.45494	-3.20079	0.156779	0.0044744	c13.NK-like.KLRD1+.GZMH+	bystander
CRC.ZiyiLi10X.C0040	-2.10648	-2.20202	0.0570017	0.0476378	c13.NK-like.KLRD1+.GZMH+	bystander
CRC.ZiyiLi10X.C0041	-1.12744	2.35245	0.227985	0.0353482	c6.Trm.ZNF683+.CXCR6+	exhausted
CRC.ZiyiLi10X.C0042	-1.54029	1.72023	0.14017	0.108471	c6.Trm.ZNF683+.CXCR6+	exhausted
CRC.ZiyiLi10X.C0043	0.336745	-1.95126	0.421321	0.0749776	c15.MAIT.SLC4A10+	naive-like
CRC.ZiyiLi10X.C0044	0.275624	-1.88027	0.436377	0.0844004	c15.MAIT.SLC4A10+	naive-like
CRC.ZiyiLi10X.C0045	8.09188	-2.82839	3.03025e-14	0.0120404	c1.Tn.TCF7+	naive-like
CRC.ZiyiLi10X.C0046	-1.25813	-0.946957	0.19834	0.270623	c4.Tm.MALAT1+	bystander
CRC.ZiyiLi10X.C0047	-1.25964	0.441584	0.198004	0.395221	c8.Tem.GZMK+.GZMA+	exhausted
CRC.ZiyiLi10X.C0048	-1.44323	2.50258	0.159131	0.0257223	c8.Tem.GZMK+.GZMA+	exhausted
CRC.ZiyiLi10X.C0049	-2.51552	1.45578	0.0250095	0.156612	c8.Tem.GZMK+.GZMA+	exhausted
CRC.ZiyiLi10X.C0050	0.696283	-0.791023	0.331767	0.308459	c2.Tm.IL7R+.ZFP36+	naive-like
CRC.ZiyiLi10X.C0051	-1.76747	-0.00204314	0.100943	0.499554	c8.Tem.GZMK+.GZMA+	bystander
CRC.ZiyiLi10X.C0052	-0.390361	2.54408	0.407993	0.023481	c7.Tem.GZMK+.GZMA-	exhausted
CRC.ZiyiLi10X.C0053	-0.198297	-1.40663	0.455021	0.166573	c2.Tm.IL7R+.ZFP36+	bystander
CRC.ZiyiLi10X.C0054	-1.6586	1.16297	0.118794	0.219793	c7.Tem.GZMK+.GZMA-	exhausted
CRC.ZiyiLi10X.C0055	1.86788	-0.835333	0.0861196	0.297634	c1.Tn.TCF7+	naive-like
CRC.ZiyiLi10X.C0056	-0.294023	1.36948	0.431892	0.174296	c2.Tm.IL7R+.ZFP36+	exhausted
CRC.ZiyiLi10X.C0057	-2.14685	-1.67143	0.0528778	0.116603	c13.NK-like.KLRD1+.GZMH+	bystander
CRC.ZiyiLi10X.C0058	-1.39425	-0.15901	0.169117	0.464322	c6.Trm.ZNF683+.CXCR6+	bystander
CRC.ZiyiLi10X.C0059	-1.56952	0.257747	0.13471	0.440711	c2.Tm.IL7R+.ZFP36+	exhausted
CRC.ZiyiLi10X.C0060	-1.96694	1.28227	0.0729979	0.193033	c7.Tem.GZMK+.GZMA-	exhausted
CRC.ZiyiLi10X.C0061	-1.23465	-1.24302	0.203542	0.201676	c4.Tm.MALAT1+	bystander
CRC.ZiyiLi10X.C0062	-2.20428	-1.20292	0.0474316	0.210675	c13.NK-like.KLRD1+.GZMH+	bystander
CRC.ZiyiLi10X.C0063	0.365998	-0.0817569	0.414037	0.482057	c2.Tm.IL7R+.ZFP36+	naive-like
CRC.ZiyiLi10X.C0064	0.398692	2.39866	0.405929	0.0321226	c7.Tem.GZMK+.GZMA-	stem-like EM
CRC.ZiyiLi10X.C0065	-0.162638	-1.98111	0.463472	0.071245	c2.Tm.IL7R+.ZFP36+	bystander
CRC.ZiyiLi10X.C0066	-1.66983	1.15714	0.116876	0.221119	c8.Tem.GZMK+.GZMA+	exhausted
CRC.ZiyiLi10X.C0067	-1.01793	1.27491	0.253672	0.19464	c15.MAIT.SLC4A10+	exhausted
CRC.ZiyiLi10X.C0068	-1.69689	-0.428044	0.112305	0.398607	c6.Trm.ZNF683+.CXCR6+	bystander
CRC.ZiyiLi10X.C0069	0.312122	-1.10745	0.427423	0.232623	c2.Tm.IL7R+.ZFP36+	naive-like
CRC.ZiyiLi10X.C0070	1.91299	-2.12829	0.0799631	0.0547401	c3.Tm.IL7R+.ZFP36-	naive-like
CRC.ZiyiLi10X.C0071	2.73769	-1.03182	0.0150223	0.250379	c2.Tm.IL7R+.ZFP36+	naive-like
CRC.ZiyiLi10X.C0072	1.04406	-1.59783	0.24748	0.129534	c15.MAIT.SLC4A10+	naive-like
CRC.ZiyiLi10X.C0073	-2.1424	-1.26834	0.0533192	0.196076	c13.NK-like.KLRD1+.GZMH+	bystander
CRC.ZiyiLi10X.C0074	0.949383	-2.17278	0.270038	0.0503579	c2.Tm.IL7R+.ZFP36+	naive-like
CRC.ZiyiLi10X.C0075	-1.65447	-2.96165	0.119511	0.00857644	c14.NK-like.KLRD1+.GZMH-	bystander
CRC.ZiyiLi10X.C0076	-1.47987	0.613417	0.15181	0.352315	c6.Trm.ZNF683+.CXCR6+	exhausted
CRC.ZiyiLi10X.C0077	-1.19359	-1.53424	0.212786	0.141313	c8.Tem.GZMK+.GZMA+	bystander
CRC.ZiyiLi10X.C0078	-0.46619	-0.949217	0.389056	0.270078	c4.Tm.MALAT1+	bystander
CRC.ZiyiLi10X.C0079	-1.61289	-0.948843	0.126817	0.270171	c13.NK-like.KLRD1+.GZMH+	bystander
CRC.ZiyiLi10X.C0080	-2.83296	2.2645	0.0119052	0.0421957	c8.Tem.GZMK+.GZMA+	exhausted
CRC.ZiyiLi10X.C0081	0.846212	-0.961897	0.294964	0.26705	c8.Tem.GZMK+.GZMA+	naive-like
CRC.ZiyiLi10X.C0082	0.232322	-1.35524	0.446881	0.177282	c7.Tem.GZMK+.GZMA-	naive-like
CRC.ZiyiLi10X.C0083	-2.8252	0.958913	0.0121354	0.267764	c8.Tem.GZMK+.GZMA+	exhausted
CRC.ZiyiLi10X.C0084	1.0595	0.416212	0.243863	0.401546	c7.Tem.GZMK+.GZMA-	stem-like EM
CRC.ZiyiLi10X.C0085	3.8373	0.492468	0.000609585	0.38247	c7.Tem.GZMK+.GZMA-	stem-like EM
CRC.ZiyiLi10X.C0086	-0.0326801	-0.654286	0.492926	0.342175	c4.Tm.MALAT1+	bystander
CRC.ZiyiLi10X.C0087	-1.11126	-0.0853692	0.23174	0.481235	c2.Tm.IL7R+.ZFP36+	bystander
CRC.ZiyiLi10X.C0088	8.7501	-2.50592	1.46046e-16	0.0255362	c1.Tn.TCF7+	naive-like
CRC.ZiyiLi10X.C0089	-0.501994	-1.61175	0.3801	0.127018	c4.Tm.MALAT1+	bystander
CRC.ZiyiLi10X.C0090	0.966592	-1.06237	0.265935	0.24319	c4.Tm.MALAT1+	naive-like
CRC.ZiyiLi10X.C0091	-0.398355	-0.471502	0.406012	0.387736	c2.Tm.IL7R+.ZFP36+	bystander
CRC.ZiyiLi10X.C0092	0.0111909	-0.936425	0.497577	0.273171	c6.Trm.ZNF683+.CXCR6+	naive-like
CRC.ZiyiLi10X.C0093	-0.918131	-0.651923	0.277591	0.342756	c6.Trm.ZNF683+.CXCR6+	bystander
CRC.ZiyiLi10X.C0094	-0.668472	2.98526	0.338655	0.00806098	c15.MAIT.SLC4A10+	exhausted
CRC.ZiyiLi10X.C0095	-1.20327	-0.599142	0.210595	0.355888	c2.Tm.IL7R+.ZFP36+	bystander
CRC.ZiyiLi10X.C0096	-1.42199	-0.402632	0.163437	0.404933	c2.Tm.IL7R+.ZFP36+	bystander
CRC.ZiyiLi10X.C0097	-0.886193	0.00557468	0.285254	0.498797	c6.Trm.ZNF683+.CXCR6+	exhausted
CRC.ZiyiLi10X.C0098	-1.89356	-0.127048	0.0825754	0.471745	c8.Tem.GZMK+.GZMA+	bystander
CRC.ZiyiLi10X.C0099	-0.3614	-1.31232	0.41518	0.186489	c4.Tm.MALAT1+	bystander
CRC.ZiyiLi10X.C0100	1.65004	-1.65855	0.120282	0.118802	c3.Tm.IL7R+.ZFP36-	naive-like
CRC.ZiyiLi10X.C0101	-2.05547	1.52556	0.0625326	0.142961	c8.Tem.GZMK+.GZMA+	exhausted
CRC.ZiyiLi10X.C0102	-1.54546	0.648801	0.139198	0.343544	c7.Tem.GZMK+.GZMA-	exhausted
CRC.ZiyiLi10X.C0103	-1.02949	-0.066836	0.250933	0.485365	c8.Tem.GZMK+.GZMA+	bystander
CRC.ZiyiLi10X.C0104	-2.07366	-1.3516	0.0605144	0.17805	c13.NK-like.KLRD1+.GZMH+	bystander
CRC.ZiyiLi10X.C0105	-1.63554	-0.239704	0.122819	0.445094	c8.Tem.GZMK+.GZMA+	bystander
CRC.ZiyiLi10X.C0106	-1.71327	-2.01575	0.109612	0.0670781	c13.NK-like.KLRD1+.GZMH+	bystander
CRC.ZiyiLi10X.C0107	-1.52852	-1.30618	0.142398	0.18782	c13.NK-like.KLRD1+.GZMH+	bystander
CRC.ZiyiLi10X.C0108	-2.09936	0.456147	0.0577444	0.391569	c8.Tem.GZMK+.GZMA+	exhausted
CRC.ZiyiLi10X.C0109	-1.53535	-0.990637	0.141101	0.260167	c13.NK-like.KLRD1+.GZMH+	bystander
CRC.ZiyiLi10X.C0110	-0.544403	-1.95119	0.369483	0.0749877	c13.NK-like.KLRD1+.GZMH+	bystander
CRC.ZiyiLi10X.C0111	1.09064	-0.167539	0.236554	0.462317	c11.Tex.TNFRSF18+	naive-like
CRC.ZiyiLi10X.C0112	8.80156	-2.53548	9.43901e-17	0.0239335	c1.Tn.TCF7+	naive-like
CRC.ZiyiLi10X.C0113	0.500718	-2.93996	0.380413	0.00907408	c2.Tm.IL7R+.ZFP36+	naive-like
CRC.ZiyiLi10X.C0114	-0.0317387	-1.77784	0.493133	0.0993496	c3.Tm.IL7R+.ZFP36-	bystander
CRC.ZiyiLi10X.C0115	1.33373	-1.97365	0.181874	0.0721641	c3.Tm.IL7R+.ZFP36-	naive-like
CRC.ZiyiLi10X.C0116	-1.56013	0.775461	0.136443	0.312264	c6.Trm.ZNF683+.CXCR6+	exhausted
CRC.ZiyiLi10X.C0117	-1.7756	-1.02127	0.0996901	0.252879	c6.Trm.ZNF683+.CXCR6+	bystander
CRC.ZiyiLi10X.C0118	-2.48546	-0.458215	0.0267008	0.39105	c10.Tex.PDCD1+	bystander
CRC.ZiyiLi10X.C0119	-1.54469	0.545982	0.139342	0.369085	c10.Tex.PDCD1+	exhausted
CRC.ZiyiLi10X.C0120	-0.83698	-0.844917	0.297237	0.29528	c2.Tm.IL7R+.ZFP36+	bystander
CRC.ZiyiLi10X.C0121	-1.06616	-1.37149	0.242286	0.173876	c4.Tm.MALAT1+	bystander
CRC.ZiyiLi10X.C0122	-2.12785	-0.596913	0.054786	0.35643	c8.Tem.GZMK+.GZMA+	bystander
CRC.ZiyiLi10X.C0123	-2.14028	-0.204227	0.0535328	0.453622	c8.Tem.GZMK+.GZMA+	bystander
CRC.ZiyiLi10X.C0124	-2.13006	2.53354	0.0545577	0.0240376	c12.ISG.ISG15+	exhausted
CRC.ZiyiLi10X.C0125	3.87923	-0.931407	0.000527376	0.274378	c7.Tem.GZMK+.GZMA-	naive-like
CRC.ZiyiLi10X.C0126	-2.01114	-2.39669	0.0676221	0.0322522	c13.NK-like.KLRD1+.GZMH+	bystander
CRC.ZiyiLi10X.C0127	-2.65432	-1.75174	0.0182819	0.103419	c13.NK-like.KLRD1+.GZMH+	bystander
CRC.ZiyiLi10X.C0128	-0.12556	0.868722	0.472086	0.289511	c4.Tm.MALAT1+	exhausted
CRC.ZiyiLi10X.C0129	-0.956646	0.54016	0.268313	0.370549	c2.Tm.IL7R+.ZFP36+	exhausted
CRC.ZiyiLi10X.C0130	-0.854426	-0.698677	0.292953	0.331173	c2.Tm.IL7R+.ZFP36+	bystander
CRC.ZiyiLi10X.C0131	-0.785115	1.43946	0.309897	0.159887	c2.Tm.IL7R+.ZFP36+	exhausted
CRC.ZiyiLi10X.C0132	10.7043	-3.43388	1.37219e-24	0.00225514	c1.Tn.TCF7+	naive-like
CRC.ZiyiLi10X.C0133	1.4967	-2.25697	0.148493	0.0428257	c3.Tm.IL7R+.ZFP36-	naive-like
CRC.ZiyiLi10X.C0134	-2.99303	5.91808	0.00789835	5.56537e-08	c10.Tex.PDCD1+	exhausted
CRC.ZiyiLi10X.C0135	0.668884	-1.22479	0.33856	0.205744	c4.Tm.MALAT1+	naive-like
CRC.ZiyiLi10X.C0136	0.879607	0.435065	0.286848	0.396856	c2.Tm.IL7R+.ZFP36+	stem-like EM
CRC.ZiyiLi10X.C0137	-2.01731	1.43799	0.0668953	0.160183	c6.Trm.ZNF683+.CXCR6+	exhausted
CRC.ZiyiLi10X.C0138	-3.00053	0.275866	0.00774336	0.436317	c8.Tem.GZMK+.GZMA+	exhausted
CRC.ZiyiLi10X.C0139	-1.58993	-2.43877	0.130964	0.0295248	c13.NK-like.KLRD1+.GZMH+	bystander
CRC.ZiyiLi10X.C0140	-2.1483	-1.40521	0.0527363	0.166863	c13.NK-like.KLRD1+.GZMH+	bystander
CRC.ZiyiLi10X.C0141	-2.24276	2.15705	0.0440303	0.0518745	c10.Tex.PDCD1+	exhausted
CRC.ZiyiLi10X.C0142	-0.0528373	-0.0123907	0.488461	0.497317	c8.Tem.GZMK+.GZMA+	bystander
CRC.ZiyiLi10X.C0143	-1.24394	0.551477	0.201467	0.367726	c7.Tem.GZMK+.GZMA-	exhausted
CRC.ZiyiLi10X.C0144	0.933821	-2.51113	0.273799	0.0252508	c7.Tem.GZMK+.GZMA-	naive-like
CRC.ZiyiLi10X.C0145	1.05629	2.06584	0.244617	0.0613776	c8.Tem.GZMK+.GZMA+	stem-like EM
CRC.ZiyiLi10X.C0146	-0.149064	-0.714874	0.46664	0.327182	c4.Tm.MALAT1+	bystander
CRC.ZiyiLi10X.C0147	-1.07455	-0.403295	0.240318	0.404766	c7.Tem.GZMK+.GZMA-	bystander
CRC.ZiyiLi10X.C0148	-0.567078	-0.691555	0.363838	0.332952	c4.Tm.MALAT1+	bystander
CRC.ZiyiLi10X.C0149	0.404513	-2.13337	0.404459	0.0542264	c13.NK-like.KLRD1+.GZMH+	naive-like
CRC.ZiyiLi10X.C0150	-1.28378	1.36121	0.192699	0.176034	c7.Tem.GZMK+.GZMA-	exhausted
CRC.ZiyiLi10X.C0151	0.704327	-0.726452	0.329798	0.324314	c4.Tm.MALAT1+	naive-like
CRC.ZiyiLi10X.C0152	-0.951538	1.46131	0.269523	0.155502	c2.Tm.IL7R+.ZFP36+	exhausted
CRC.ZiyiLi10X.C0153	0.0944861	0.100395	0.479168	0.47783	c12.ISG.ISG15+	stem-like EM
CRC.ZiyiLi10X.C0154	2.90638	-1.76616	0.00989204	0.101145	c2.Tm.IL7R+.ZFP36+	naive-like
CRC.ZiyiLi10X.C0155	-0.844002	0.572818	0.295504	0.362412	c2.Tm.IL7R+.ZFP36+	exhausted
CRC.ZiyiLi10X.C0156	-0.114294	-2.6671	0.474651	0.0177472	c13.NK-like.KLRD1+.GZMH+	bystander
CRC.ZiyiLi10X.C0157	-0.0258549	-0.687342	0.49442	0.333987	c4.Tm.MALAT1+	bystander
CRC.ZiyiLi10X.C0158	-1.72503	2.51547	0.107686	0.0250121	c6.Trm.ZNF683+.CXCR6+	exhausted
CRC.ZiyiLi10X.C0159	-2.63076	-0.362114	0.0193049	0.415002	c10.Tex.PDCD1+	bystander
CRC.ZiyiLi10X.C0160	-1.8848	0.814322	0.0837735	0.302779	c10.Tex.PDCD1+	exhausted
CRC.ZiyiLi10X.C0161	-0.825625	-0.475448	0.300012	0.38675	c7.Tem.GZMK+.GZMA-	bystander
CRC.ZiyiLi10X.C0162	-2.14622	-1.54901	0.0529389	0.138522	c13.NK-like.KLRD1+.GZMH+	bystander
CRC.ZiyiLi10X.C0163	-3.24488	2.64875	0.00394591	0.0185175	c8.Tem.GZMK+.GZMA+	exhausted
CRC.ZiyiLi10X.C0164	-3.18834	6.09648	0.00463407	2.04954e-08	c10.Tex.PDCD1+	exhausted
CRC.ZiyiLi10X.C0165	-0.296304	-1.90814	0.431326	0.0806088	c13.NK-like.KLRD1+.GZMH+	bystander
CRC.ZiyiLi10X.C0166	-0.84128	-2.0072	0.296183	0.0680887	c8.Tem.GZMK+.GZMA+	bystander
CRC.ZiyiLi10X.C0167	-0.0993319	-1.23357	0.478068	0.203777	c7.Tem.GZMK+.GZMA-	bystander
CRC.ZiyiLi10X.C0168	-2.04643	-2.58389	0.0635404	0.0214813	c13.NK-like.KLRD1+.GZMH+	bystander
CRC.ZiyiLi10X.C0169	-0.180267	-2.00376	0.45932	0.0685	c7.Tem.GZMK+.GZMA-	bystander
CRC.ZiyiLi10X.C0170	-2.29917	0.833299	0.0393843	0.298146	c8.Tem.GZMK+.GZMA+	exhausted
CRC.ZiyiLi10X.C0171	-1.45453	-1.09505	0.156863	0.235531	c10.Tex.PDCD1+	bystander
CRC.ZiyiLi10X.C0172	0.151997	-1.84121	0.465957	0.0899135	c3.Tm.IL7R+.ZFP36-	naive-like
CRC.ZiyiLi10X.C0173	-0.452178	1.23688	0.392552	0.20305	c6.Trm.ZNF683+.CXCR6+	exhausted
CRC.ZiyiLi10X.C0174	-0.241144	-1.05206	0.444751	0.245618	c4.Tm.MALAT1+	bystander
CRC.ZiyiLi10X.C0175	-0.580172	-2.36095	0.36057	0.0347326	c4.Tm.MALAT1+	bystander
CRC.ZiyiLi10X.C0176	-2.70791	-1.57373	0.0161246	0.133932	c13.NK-like.KLRD1+.GZMH+	bystander
CRC.ZiyiLi10X.C0177	-1.42807	-1.43637	0.162203	0.160515	c4.Tm.MALAT1+	bystander
CRC.ZiyiLi10X.C0178	-1.21465	-0.016923	0.208029	0.496339	c4.Tm.MALAT1+	bystander
CRC.ZiyiLi10X.C0179	-1.73551	0.343131	0.105995	0.419702	c8.Tem.GZMK+.GZMA+	exhausted
CRC.ZiyiLi10X.C0180	0.817186	-0.505439	0.30208	0.379232	c7.Tem.GZMK+.GZMA-	naive-like
CRC.ZiyiLi10X.C0181	4.08124	-1.29361	0.000255788	0.190549	c7.Tem.GZMK+.GZMA-	naive-like
CRC.ZiyiLi10X.C0182	2.34303	-0.87117	0.0360377	0.288912	c7.Tem.GZMK+.GZMA-	naive-like
CRC.ZiyiLi10X.C0183	-2.80888	-2.16472	0.0126349	0.0511296	c13.NK-like.KLRD1+.GZMH+	bystander
CRC.ZiyiLi10X.C0184	-1.01767	-1.67388	0.253736	0.116187	c3.Tm.IL7R+.ZFP36-	bystander
CRC.ZiyiLi10X.C0185	0.806495	-2.74342	0.304676	0.0148184	c13.NK-like.KLRD1+.GZMH+	naive-like
CRC.ZiyiLi10X.C0186	-1.31813	-1.56827	0.185237	0.134937	c13.NK-like.KLRD1+.GZMH+	bystander
CRC.ZiyiLi10X.C0187	0.0343899	-2.01212	0.492537	0.0675072	c13.NK-like.KLRD1+.GZMH+	naive-like
CRC.ZiyiLi10X.C0188	-1.35069	1.2673	0.178253	0.196301	c15.MAIT.SLC4A10+	exhausted
CRC.ZiyiLi10X.C0189	0.615949	-0.227161	0.351686	0.44812	c2.Tm.IL7R+.ZFP36+	naive-like
CRC.ZiyiLi10X.C0190	3.6918	-0.845295	0.000995152	0.295187	c2.Tm.IL7R+.ZFP36+	naive-like
CRC.ZiyiLi10X.C0191	0.0535584	-1.58492	0.488302	0.131879	c2.Tm.IL7R+.ZFP36+	naive-like
CRC.ZiyiLi10X.C0192	-0.0570935	-0.620478	0.487524	0.350568	c9.Tem.PFN1+	bystander
CRC.ZiyiLi10X.C0193	8.59716	-2.40969	5.24993e-16	0.0313926	c1.Tn.TCF7+	naive-like
CRC.ZiyiLi10X.C0194	-1.06973	0.0853455	0.241447	0.481241	c4.Tm.MALAT1+	exhausted
CRC.ZiyiLi10X.C0195	-1.2576	-0.437824	0.198455	0.396168	c2.Tm.IL7R+.ZFP36+	bystander
CRC.ZiyiLi10X.C0196	-1.28986	0.689492	0.191364	0.333452	c6.Trm.ZNF683+.CXCR6+	exhausted
CRC.ZiyiLi10X.C0197	0.473565	-2.2835	0.387219	0.0406325	c15.MAIT.SLC4A10+	naive-like
CRC.ZiyiLi10X.C0198	-1.11913	1.31398	0.229916	0.18613	c10.Tex.PDCD1+	exhausted
CRC.ZiyiLi10X.C0199	-1.67196	-0.497474	0.116511	0.381225	c10.Tex.PDCD1+	bystander
CRC.ZiyiLi10X.C0200	-1.95347	0.832132	0.0746956	0.298421	c10.Tex.PDCD1+	exhausted
CRC.ZiyiLi10X.C0201	-1.47435	-1.25713	0.152894	0.19856	c13.NK-like.KLRD1+.GZMH+	bystander
CRC.ZiyiLi10X.C0202	-1.2481	2.19296	0.200544	0.0484708	c10.Tex.PDCD1+	exhausted
CRC.ZiyiLi10X.C0203	-1.75299	-1.05276	0.103217	0.24545	c13.NK-like.KLRD1+.GZMH+	bystander
CRC.ZiyiLi10X.C0204	-1.9238	0.912483	0.0785342	0.27894	c8.Tem.GZMK+.GZMA+	exhausted
CRC.ZiyiLi10X.C0205	-1.81063	-1.491	0.0943859	0.149603	c13.NK-like.KLRD1+.GZMH+	bystander
CRC.ZiyiLi10X.C0206	-2.31432	0.197549	0.0382043	0.455197	c8.Tem.GZMK+.GZMA+	exhausted
CRC.ZiyiLi10X.C0207	-1.36488	-0.344368	0.175262	0.41939	c8.Tem.GZMK+.GZMA+	bystander
CRC.ZiyiLi10X.C0208	0.395517	-0.744999	0.406723	0.319746	c4.Tm.MALAT1+	naive-like
CRC.ZiyiLi10X.C0209	-1.51792	-0.249423	0.144419	0.442731	c8.Tem.GZMK+.GZMA+	bystander
CRC.ZiyiLi10X.C0210	-1.97255	2.30549	0.0722985	0.0388863	c8.Tem.GZMK+.GZMA+	exhausted
CRC.ZiyiLi10X.C0211	-1.62539	-0.475088	0.124599	0.386841	c8.Tem.GZMK+.GZMA+	bystander
CRC.ZiyiLi10X.C0212	-1.75322	-0.773302	0.10318	0.312782	c13.NK-like.KLRD1+.GZMH+	bystander
CRC.ZiyiLi10X.C0213	-2.05634	-1.26499	0.0624369	0.196818	c13.NK-like.KLRD1+.GZMH+	bystander
CRC.ZiyiLi10X.C0214	-2.312	-1.27342	0.0383828	0.194961	c13.NK-like.KLRD1+.GZMH+	bystander
CRC.ZiyiLi10X.C0215	-2.19069	-1.38916	0.0486795	0.170161	c13.NK-like.KLRD1+.GZMH+	bystander
CRC.ZiyiLi10X.C0216	-0.895614	0.97767	0.282981	0.263275	c2.Tm.IL7R+.ZFP36+	exhausted
CRC.ZiyiLi10X.C0217	-0.507941	-0.957907	0.378603	0.268005	c2.Tm.IL7R+.ZFP36+	bystander
CRC.ZiyiLi10X.C0218	-0.463906	-1.30093	0.389629	0.188958	c2.Tm.IL7R+.ZFP36+	bystander
CRC.ZiyiLi10X.C0219	0.909461	-1.72148	0.279662	0.108269	c15.MAIT.SLC4A10+	naive-like
CRC.ZiyiLi10X.C0220	2.33149	2.7046	0.0368961	0.0162514	c11.Tex.TNFRSF18+	stem-like EM
CRC.ZiyiLi10X.C0221	6.15874	-3.37154	1.43533e-08	0.00272236	c1.Tn.TCF7+	naive-like
CRC.ZiyiLi10X.C0222	3.63978	-0.987676	0.00117974	0.260879	c1.Tn.TCF7+	naive-like
CRC.ZiyiLi10X.C0223	-0.515234	-1.04788	0.376758	0.246593	c15.MAIT.SLC4A10+	bystander
CRC.ZiyiLi10X.C0224	-0.672263	-0.310179	0.337722	0.427909	c2.Tm.IL7R+.ZFP36+	bystander
CRC.ZiyiLi10X.C0225	0.208893	-1.65208	0.452502	0.119922	c15.MAIT.SLC4A10+	naive-like
CRC.ZiyiLi10X.C0226	-1.95768	-1.31465	0.0741614	0.185986	c13.NK-like.KLRD1+.GZMH+	bystander
CRC.ZiyiLi10X.C0227	-2.25844	-0.899774	0.0426997	0.281981	c13.NK-like.KLRD1+.GZMH+	bystander
CRC.ZiyiLi10X.C0228	0.477568	-0.208911	0.386218	0.452497	c4.Tm.MALAT1+	naive-like
CRC.ZiyiLi10X.C0229	-1.97548	-0.943421	0.0719362	0.271472	c4.Tm.MALAT1+	bystander
CRC.ZiyiLi10X.C0230	-1.31868	-0.83058	0.185113	0.298809	c4.Tm.MALAT1+	bystander
CRC.ZiyiLi10X.C0231	-0.452396	-0.581936	0.392496	0.360135	c4.Tm.MALAT1+	bystander
CRC.ZiyiLi10X.C0232	-0.557423	0.639752	0.366245	0.345775	c8.Tem.GZMK+.GZMA+	exhausted
CRC.ZiyiLi10X.C0233	-1.96794	1.29078	0.0728708	0.191163	c8.Tem.GZMK+.GZMA+	exhausted
CRC.ZiyiLi10X.C0234	-2.2155	2.47924	0.0464164	0.0270637	c8.Tem.GZMK+.GZMA+	exhausted
CRC.ZiyiLi10X.C0235	-1.45563	2.32364	0.156642	0.0374912	c7.Tem.GZMK+.GZMA-	exhausted
CRC.ZiyiLi10X.C0236	-0.561696	0.652431	0.365186	0.342627	c2.Tm.IL7R+.ZFP36+	exhausted
CRC.ZiyiLi10X.C0237	5.47901	-0.676059	5.68266e-07	0.336787	c7.Tem.GZMK+.GZMA-	naive-like
CRC.ZiyiLi10X.C0238	8.70292	-3.01384	2.17319e-16	0.00747648	c1.Tn.TCF7+	naive-like
CRC.ZiyiLi10X.C0239	13.1275	-3.60233	7.24022e-37	0.00133116	c1.Tn.TCF7+	naive-like
CRC.ZiyiLi10X.C0240	7.12343	-2.37176	3.42764e-11	0.0339669	c1.Tn.TCF7+	naive-like
CRC.ZiyiLi10X.C0241	-0.264221	-2.76873	0.439128	0.0139426	c8.Tem.GZMK+.GZMA+	bystander
CRC.ZiyiLi10X.C0242	1.1436	0.120586	0.224236	0.473217	c4.Tm.MALAT1+	stem-like EM
CRC.ZiyiLi10X.C0243	-1.51288	0.497979	0.14538	0.381093	c8.Tem.GZMK+.GZMA+	exhausted
CRC.ZiyiLi10X.C0244	4.72252	-2.42506	1.97339e-05	0.0303927	c1.Tn.TCF7+	naive-like
CRC.ZiyiLi10X.C0245	0.320629	-1.54246	0.425326	0.139763	c7.Tem.GZMK+.GZMA-	naive-like
CRC.ZiyiLi10X.C0246	0.631678	0.619975	0.347766	0.350697	c7.Tem.GZMK+.GZMA-	stem-like EM
CRC.ZiyiLi10X.C0247	0.197298	-2.80559	0.455257	0.0127382	c13.NK-like.KLRD1+.GZMH+	naive-like
CRC.ZiyiLi10X.C0248	-1.94208	-2.13724	0.0761522	0.0538371	c13.NK-like.KLRD1+.GZMH+	bystander
CRC.ZiyiLi10X.C0249	-2.36068	-1.44796	0.0347528	0.15818	c13.NK-like.KLRD1+.GZMH+	bystander
CRC.ZiyiLi10X.C0250	-2.11671	-1.87978	0.055934	0.0844667	c13.NK-like.KLRD1+.GZMH+	bystander
CRC.ZiyiLi10X.C0251	-1.09945	0.258025	0.2345	0.440647	c8.Tem.GZMK+.GZMA+	exhausted
CRC.ZiyiLi10X.C0252	-1.66262	-2.14208	0.118107	0.0533511	c13.NK-like.KLRD1+.GZMH+	bystander
CRC.ZiyiLi10X.C0253	-2.43598	2.4673	0.0297002	0.0277709	c6.Trm.ZNF683+.CXCR6+	exhausted
CRC.ZiyiLi10X.C0254	-1.35406	0.163365	0.177535	0.463298	c6.Trm.ZNF683+.CXCR6+	exhausted
CRC.ZiyiLi10X.C0255	-1.73814	1.90225	0.105574	0.0813982	c10.Tex.PDCD1+	exhausted
CRC.ZiyiLi10X.C0256	0.163344	0.341231	0.463304	0.420195	c4.Tm.MALAT1+	stem-like EM
CRC.ZiyiLi10X.C0257	0.1055	-1.02475	0.476673	0.252054	c4.Tm.MALAT1+	naive-like
CRC.ZiyiLi10X.C0258	-0.187815	-1.82703	0.457526	0.0919732	c13.NK-like.KLRD1+.GZMH+	bystander
CRC.ZiyiLi10X.C0259	0.298	-1.60192	0.430923	0.12879	c14.NK-like.KLRD1+.GZMH-	naive-like
CRC.ZiyiLi10X.C0260	-1.07702	-0.481485	0.239739	0.385227	c4.Tm.MALAT1+	bystander
CRC.ZiyiLi10X.C0261	-2.31257	4.98001	0.0383379	6.29277e-06	c10.Tex.PDCD1+	exhausted
CRC.ZiyiLi10X.C0262	-1.8837	5.12983	0.0839228	3.13495e-06	c10.Tex.PDCD1+	exhausted
CRC.ZiyiLi10X.C0263	4.56924	-0.246031	3.7803e-05	0.44355	c7.Tem.GZMK+.GZMA-	naive-like
CRC.ZiyiLi10X.C0264	-1.96742	-0.889138	0.0729378	0.284545	c13.NK-like.KLRD1+.GZMH+	bystander
CRC.ZiyiLi10X.C0265	0.57392	0.198378	0.362133	0.455001	c7.Tem.GZMK+.GZMA-	stem-like EM
CRC.ZiyiLi10X.C0266	-0.230005	-0.445046	0.447436	0.394354	c7.Tem.GZMK+.GZMA-	bystander
CRC.ZiyiLi10X.C0267	-1.15625	1.48045	0.221328	0.15169	c12.ISG.ISG15+	exhausted
CRC.ZiyiLi10X.C0268	-2.47922	-1.81862	0.0270652	0.0932058	c13.NK-like.KLRD1+.GZMH+	bystander
CRC.ZiyiLi10X.C0269	-1.52767	-3.58579	0.142561	0.00140384	c13.NK-like.KLRD1+.GZMH+	bystander
CRC.ZiyiLi10X.C0270	-1.30439	-2.3882	0.18821	0.0328313	c13.NK-like.KLRD1+.GZMH+	bystander
CRC.ZiyiLi10X.C0271	-1.07407	-0.0193303	0.240435	0.495818	c6.Trm.ZNF683+.CXCR6+	bystander
CRC.ZiyiLi10X.C0272	-0.598838	0.0590284	0.355961	0.487098	c2.Tm.IL7R+.ZFP36+	exhausted
CRC.ZiyiLi10X.C0273	-1.08813	-0.89241	0.237137	0.283753	c2.Tm.IL7R+.ZFP36+	bystander
CRC.ZiyiLi10X.C0274	-0.035714	-3.314	0.492245	0.00322864	c13.NK-like.KLRD1+.GZMH+	bystander
CRC.ZiyiLi10X.C0275	-0.403156	-0.434451	0.404801	0.397009	c6.Trm.ZNF683+.CXCR6+	bystander
CRC.ZiyiLi10X.C0276	-0.649806	-0.416518	0.343295	0.401465	c6.Trm.ZNF683+.CXCR6+	bystander
CRC.ZiyiLi10X.C0277	-0.821707	1.66294	0.300982	0.118051	c15.MAIT.SLC4A10+	exhausted
CRC.ZiyiLi10X.C0278	-1.03367	-3.25322	0.249943	0.00385262	c14.NK-like.KLRD1+.GZMH-	bystander
CRC.ZiyiLi10X.C0279	-1.43191	-2.68802	0.161416	0.0168982	c14.NK-like.KLRD1+.GZMH-	bystander
CRC.ZiyiLi10X.C0280	-1.8561	-2.11083	0.0877905	0.0565459	c13.NK-like.KLRD1+.GZMH+	bystander
CRC.ZiyiLi10X.C0281	-0.286446	-2.99831	0.433738	0.00778877	c13.NK-like.KLRD1+.GZMH+	bystander
CRC.ZiyiLi10X.C0282	0.117468	-0.884552	0.473927	0.285644	c4.Tm.MALAT1+	naive-like
CRC.ZiyiLi10X.C0283	-1.75344	-1.04884	0.103147	0.246373	c13.NK-like.KLRD1+.GZMH+	bystander
CRC.ZiyiLi10X.C0284	0.697627	0.958922	0.331431	0.267762	c7.Tem.GZMK+.GZMA-	stem-like EM
CRC.ZiyiLi10X.C0285	3.58059	-0.874429	0.00142734	0.288118	c7.Tem.GZMK+.GZMA-	naive-like
CRC.ZiyiLi10X.C0286	1.1498	-1.15294	0.222815	0.222096	c7.Tem.GZMK+.GZMA-	naive-like
CRC.ZiyiLi10X.C0287	-2.13974	-2.11764	0.0535879	0.0558366	c13.NK-like.KLRD1+.GZMH+	bystander
CRC.ZiyiLi10X.C0288	-0.308259	-1.73898	0.428377	0.105439	c13.NK-like.KLRD1+.GZMH+	bystander
CRC.ZiyiLi10X.C0289	-1.86233	-0.0997298	0.0869072	0.477978	c15.MAIT.SLC4A10+	bystander
CRC.ZiyiLi10X.C0290	-0.997886	0.69379	0.258448	0.332401	c6.Trm.ZNF683+.CXCR6+	exhausted
CRC.ZiyiLi10X.C0291	-1.33661	-2.36568	0.181252	0.0343953	c14.NK-like.KLRD1+.GZMH-	bystander
CRC.ZiyiLi10X.C0292	4.87784	-2.28699	9.9758e-06	0.0403532	c1.Tn.TCF7+	naive-like
CRC.ZiyiLi10X.C0293	-0.301993	-1.11743	0.429935	0.230309	c4.Tm.MALAT1+	bystander
CRC.ZiyiLi10X.C0294	-1.60357	0.76852	0.12849	0.31396	c6.Trm.ZNF683+.CXCR6+	exhausted
CRC.ZiyiLi10X.C0295	-0.210475	-1.28318	0.452118	0.192828	c6.Trm.ZNF683+.CXCR6+	bystander
CRC.ZiyiLi10X.C0296	-0.41508	-1.7359	0.401832	0.105934	c8.Tem.GZMK+.GZMA+	bystander
CRC.ZiyiLi10X.C0297	-1.28531	-0.996264	0.192358	0.258839	c2.Tm.IL7R+.ZFP36+	bystander
CRC.ZiyiLi10X.C0298	-1.92423	1.17511	0.0784756	0.217014	c10.Tex.PDCD1+	exhausted
CRC.ZiyiLi10X.C0299	1.4447	-1.12468	0.158839	0.228639	c6.Trm.ZNF683+.CXCR6+	naive-like
CRC.ZiyiLi10X.C0300	-0.77912	-1.21903	0.311366	0.207041	c5.Tm.FAM13A-AS1+	bystander
CRC.ZiyiLi10X.C0301	-1.62042	-1.21048	0.125479	0.208958	c4.Tm.MALAT1+	bystander
CRC.ZiyiLi10X.C0302	-3.00923	3.27602	0.00756857	0.00360681	c8.Tem.GZMK+.GZMA+	exhausted
CRC.ZiyiLi10X.C0303	-1.94834	-0.667849	0.0753513	0.338815	c8.Tem.GZMK+.GZMA+	bystander
CRC.ZiyiLi10X.C0304	-0.229913	0.141244	0.447458	0.468449	c8.Tem.GZMK+.GZMA+	exhausted
CRC.ZiyiLi10X.C0305	-2.03991	-1.14216	0.0642778	0.224572	c13.NK-like.KLRD1+.GZMH+	bystander
CRC.ZiyiLi10X.C0306	-0.511756	-0.40851	0.377641	0.403472	c7.Tem.GZMK+.GZMA-	bystander
CRC.ZiyiLi10X.C0307	-1.92318	-1.57173	0.0786161	0.134301	c13.NK-like.KLRD1+.GZMH+	bystander
CRC.ZiyiLi10X.C0308	-1.33508	-1.45056	0.181582	0.157658	c13.NK-like.KLRD1+.GZMH+	bystander
CRC.ZiyiLi10X.C0309	0.70321	-2.59248	0.330076	0.0210682	c13.NK-like.KLRD1+.GZMH+	naive-like
CRC.ZiyiLi10X.C0310	-1.50813	-1.75171	0.146296	0.103424	c13.NK-like.KLRD1+.GZMH+	bystander
CRC.ZiyiLi10X.C0311	-0.401506	-1.59233	0.40522	0.130529	c4.Tm.MALAT1+	bystander
CRC.ZiyiLi10X.C0312	-1.64624	-0.956864	0.120946	0.26826	c4.Tm.MALAT1+	bystander
CRC.ZiyiLi10X.C0313	3.1056	-1.76133	0.0058343	0.101902	c4.Tm.MALAT1+	naive-like
CRC.ZiyiLi10X.C0314	0.790065	-1.34191	0.308693	0.180112	c2.Tm.IL7R+.ZFP36+	naive-like
CRC.ZiyiLi10X.C0315	-1.32121	1.17732	0.184568	0.216508	c6.Trm.ZNF683+.CXCR6+	exhausted
CRC.ZiyiLi10X.C0316	-2.00626	0.0579212	0.0682012	0.487337	c10.Tex.PDCD1+	exhausted
CRC.ZiyiLi10X.C0317	-2.53085	-2.03655	0.0241803	0.064665	c13.NK-like.KLRD1+.GZMH+	bystander
CRC.ZiyiLi10X.C0318	-1.30045	-0.946854	0.189059	0.270645	c13.NK-like.KLRD1+.GZMH+	bystander
CRC.ZiyiLi10X.C0319	1.27054	-1.61968	0.195593	0.125612	c6.Trm.ZNF683+.CXCR6+	naive-like
CRC.ZiyiLi10X.C0320	-1.42523	-0.945767	0.162777	0.270907	c8.Tem.GZMK+.GZMA+	bystander
CRC.ZiyiLi10X.C0321	-0.993214	-0.839944	0.259558	0.296513	c4.Tm.MALAT1+	bystander
CRC.ZiyiLi10X.C0322	-1.97381	1.37806	0.0721424	0.172483	c8.Tem.GZMK+.GZMA+	exhausted
CRC.ZiyiLi10X.C0323	-0.860603	-1.95892	0.29147	0.0740021	c7.Tem.GZMK+.GZMA-	bystander
CRC.ZiyiLi10X.C0324	0.780166	-1.28813	0.311116	0.191746	c8.Tem.GZMK+.GZMA+	naive-like
CRC.ZiyiLi10X.C0325	-2.46519	0.454697	0.0278959	0.391929	c7.Tem.GZMK+.GZMA-	exhausted
CRC.ZiyiLi10X.C0326	-2.09922	-0.797236	0.0577595	0.306927	c13.NK-like.KLRD1+.GZMH+	bystander
CRC.ZiyiLi10X.C0327	-0.990093	-1.96395	0.260295	0.0733738	c13.NK-like.KLRD1+.GZMH+	bystander
CRC.ZiyiLi10X.C0328	-0.367142	-1.20646	0.41375	0.209865	c4.Tm.MALAT1+	bystander
CRC.ZiyiLi10X.C0329	-0.535963	-1.30445	0.371603	0.188199	c4.Tm.MALAT1+	bystander
CRC.ZiyiLi10X.C0330	-2.26293	-0.657406	0.0423254	0.341394	c4.Tm.MALAT1+	bystander
CRC.ZiyiLi10X.C0331	-1.27154	-1.66536	0.195374	0.117642	c3.Tm.IL7R+.ZFP36-	bystander
CRC.ZiyiLi10X.C0332	-1.1157	-1.22724	0.230706	0.205201	c13.NK-like.KLRD1+.GZMH+	bystander
CRC.ZiyiLi10X.C0333	-0.826747	1.43816	0.299741	0.160149	c4.Tm.MALAT1+	exhausted
CRC.ZiyiLi10X.C0334	-0.194866	-2.1514	0.45584	0.0524294	c4.Tm.MALAT1+	bystander
CRC.ZiyiLi10X.C0335	-1.67093	0.123697	0.116688	0.472511	c4.Tm.MALAT1+	exhausted
CRC.ZiyiLi10X.C0336	-2.03214	-0.313319	0.0651747	0.427131	c13.NK-like.KLRD1+.GZMH+	bystander
CRC.ZiyiLi10X.C0337	1.07882	-2.7797	0.239308	0.0135748	c7.Tem.GZMK+.GZMA-	naive-like
CRC.ZiyiLi10X.C0338	-1.79764	-0.736287	0.096336	0.321884	c13.NK-like.KLRD1+.GZMH+	bystander
CRC.ZiyiLi10X.C0339	-0.949669	-0.642025	0.269969	0.345212	c4.Tm.MALAT1+	bystander
CRC.ZiyiLi10X.C0340	-0.0693331	-0.371193	0.484814	0.412745	c4.Tm.MALAT1+	bystander
CRC.ZiyiLi10X.C0341	6.80719	-2.42896	2.7569e-10	0.0301438	c1.Tn.TCF7+	naive-like
CRC.ZiyiLi10X.C0342	8.08227	-3.62355	3.26414e-14	0.00124359	c1.Tn.TCF7+	naive-like
CRC.ZiyiLi10X.C0343	-1.11898	1.44633	0.229951	0.158512	c15.MAIT.SLC4A10+	exhausted
CRC.ZiyiLi10X.C0344	-0.236355	0.0171601	0.445908	0.496285	c2.Tm.IL7R+.ZFP36+	exhausted
CRC.ZiyiLi10X.C0345	-1.60866	0.344617	0.127576	0.419332	c6.Trm.ZNF683+.CXCR6+	exhausted
CRC.ZiyiLi10X.C0346	-2.19659	0.904962	0.0481388	0.280736	c4.Tm.MALAT1+	exhausted
CRC.ZiyiLi10X.C0347	-2.2002	0.154455	0.0478055	0.465389	c4.Tm.MALAT1+	exhausted
CRC.ZiyiLi10X.C0348	-1.23091	1.93406	0.204365	0.0771865	c15.MAIT.SLC4A10+	exhausted
CRC.ZiyiLi10X.C0349	-1.94397	0.16204	0.0759072	0.46361	c14.NK-like.KLRD1+.GZMH-	exhausted
CRC.ZiyiLi10X.C0350	-1.65505	2.319	0.119411	0.0378434	c10.Tex.PDCD1+	exhausted
CRC.ZiyiLi10X.C0351	-0.564921	-0.58968	0.364378	0.358213	c4.Tm.MALAT1+	bystander
CRC.ZiyiLi10X.C0352	-0.343978	-0.446299	0.419488	0.394039	c4.Tm.MALAT1+	bystander
CRC.ZiyiLi10X.C0353	-1.69305	0.985832	0.112938	0.261322	c8.Tem.GZMK+.GZMA+	exhausted
CRC.ZiyiLi10X.C0354	-1.58567	-1.50933	0.131743	0.146067	c3.Tm.IL7R+.ZFP36-	bystander
CRC.ZiyiLi10X.C0355	2.34551	-0.248874	0.0358563	0.442863	c7.Tem.GZMK+.GZMA-	naive-like
CRC.ZiyiLi10X.C0356	-0.739887	-0.811239	0.321006	0.303539	c7.Tem.GZMK+.GZMA-	bystander
CRC.ZiyiLi10X.C0357	-1.77846	-2.48069	0.0992567	0.0269786	c4.Tm.MALAT1+	bystander
CRC.ZiyiLi10X.C0358	-2.59679	1.79869	0.0208618	0.096178	c10.Tex.PDCD1+	exhausted
CRC.ZiyiLi10X.C0359	-2.16863	-1.30339	0.0507521	0.188423	c13.NK-like.KLRD1+.GZMH+	bystander
CRC.ZiyiLi10X.C0360	-0.506239	-1.82972	0.379037	0.0915779	c13.NK-like.KLRD1+.GZMH+	bystander
CRC.ZiyiLi10X.C0361	-2.01312	0.8524	0.0673893	0.293443	c7.Tem.GZMK+.GZMA-	exhausted
CRC.ZiyiLi10X.C0362	4.52807	3.10749	4.48209e-05	0.00580435	c7.Tem.GZMK+.GZMA-	stem-like EM
CRC.ZiyiLi10X.C0363	-1.13808	-1.16689	0.225514	0.21889	c13.NK-like.KLRD1+.GZMH+	bystander
CRC.ZiyiLi10X.C0364	-1.87709	-0.0999275	0.0848409	0.477935	c6.Trm.ZNF683+.CXCR6+	bystander
CRC.ZiyiLi10X.C0365	0.0569286	0.5092	0.487559	0.378284	c4.Tm.MALAT1+	stem-like EM
CRC.ZiyiLi10X.C0366	-3.12147	8.41242	0.00558561	2.38698e-15	c10.Tex.PDCD1+	exhausted
CRC.ZiyiLi10X.C0367	0.919778	-0.736664	0.277182	0.321792	c5.Tm.FAM13A-AS1+	naive-like
CRC.ZiyiLi10X.C0368	-1.63326	-1.81911	0.123214	0.0931339	c13.NK-like.KLRD1+.GZMH+	bystander
CRC.ZiyiLi10X.C0369	3.98736	-1.84285	0.000359784	0.0896741	c1.Tn.TCF7+	naive-like
CRC.ZiyiLi10X.C0370	-2.33753	8.99193	0.0364414	1.83678e-17	c10.Tex.PDCD1+	exhausted
CRC.ZiyiLi10X.C0371	15.0423	-2.52329	2.17872e-48	0.0245875	c1.Tn.TCF7+	naive-like
CRC.ZiyiLi10X.C0372	-1.31964	0.826402	0.184904	0.299825	c6.Trm.ZNF683+.CXCR6+	exhausted
CRC.ZiyiLi10X.C0373	-0.970544	0.602125	0.264972	0.355128	c8.Tem.GZMK+.GZMA+	exhausted
CRC.ZiyiLi10X.C0374	3.7088	-1.70845	0.000940932	0.110401	c7.Tem.GZMK+.GZMA-	naive-like
CRC.ZiyiLi10X.C0375	-1.46627	-1.56074	0.154505	0.136326	c13.NK-like.KLRD1+.GZMH+	bystander
CRC.ZiyiLi10X.C0376	-2.23764	-1.66185	0.0444676	0.118239	c13.NK-like.KLRD1+.GZMH+	bystander
CRC.ZiyiLi10X.C0377	-1.9621	-2.35637	0.0736029	0.0350613	c13.NK-like.KLRD1+.GZMH+	bystander
CRC.ZiyiLi10X.C0378	-2.39613	-2.35365	0.0322907	0.035261	c13.NK-like.KLRD1+.GZMH+	bystander
CRC.ZiyiLi10X.C0379	5.00585	-2.0016	5.58953e-06	0.0687608	c1.Tn.TCF7+	naive-like
CRC.ZiyiLi10X.C0380	-3.19533	-3.30642	0.00454395	0.00330128	c13.NK-like.KLRD1+.GZMH+	bystander
HCC.YaoHe10X.C0000	1.54103	-4.83405	0.140033	1.21157e-05	c7.Tem.GZMK+.GZMA-	naive-like
HCC.YaoHe10X.C0001	-0.419361	-3.97292	0.400767	0.000378792	c8.Tem.GZMK+.GZMA+	bystander
HCC.YaoHe10X.C0002	-1.2514	-3.12338	0.19982	0.0055564	c14.NK-like.KLRD1+.GZMH-	bystander
HCC.YaoHe10X.C0003	0.844193	-2.41364	0.295457	0.0311316	c15.MAIT.SLC4A10+	naive-like
HCC.YaoHe10X.C0004	-1.82812	0.87709	0.0918134	0.28746	c6.Trm.ZNF683+.CXCR6+	exhausted
HCC.YaoHe10X.C0005	1.37136	-2.69606	0.173902	0.016582	c15.MAIT.SLC4A10+	naive-like
HCC.YaoHe10X.C0006	-2.62463	8.05652	0.0195794	3.98322e-14	c10.Tex.PDCD1+	exhausted
HCC.YaoHe10X.C0007	-2.15003	0.613243	0.052564	0.352355	c7.Tem.GZMK+.GZMA-	exhausted
HCC.YaoHe10X.C0008	-1.68871	-0.891035	0.113666	0.284086	c3.Tm.IL7R+.ZFP36-	bystander
HCC.YaoHe10X.C0009	-2.51982	6.43505	0.0247753	2.80487e-09	c10.Tex.PDCD1+	exhausted
HCC.YaoHe10X.C0010	-1.97325	-1.37206	0.0722124	0.173755	c13.NK-like.KLRD1+.GZMH+	bystander
HCC.YaoHe10X.C0011	0.199458	-0.254832	0.454744	0.441413	c8.Tem.GZMK+.GZMA+	naive-like
HCC.YaoHe10X.C0012	-0.481034	3.4243	0.385339	0.0023218	c7.Tem.GZMK+.GZMA-	exhausted
HCC.YaoHe10X.C0013	-2.29003	5.71642	0.0401068	1.65643e-07	c10.Tex.PDCD1+	exhausted
HCC.YaoHe10X.C0014	-2.4105	5.75007	0.0313381	1.38463e-07	c10.Tex.PDCD1+	exhausted
HCC.YaoHe10X.C0015	-2.2847	-1.54914	0.0405351	0.1385	c4.Tm.MALAT1+	bystander
HCC.YaoHe10X.C0016	-2.43836	-2.54054	0.029551	0.0236663	c13.NK-like.KLRD1+.GZMH+	bystander
HCC.YaoHe10X.C0017	-0.182318	-0.486308	0.458836	0.384021	c4.Tm.MALAT1+	bystander
HCC.YaoHe10X.C0018	1.64707	-1.88398	0.120803	0.0838868	c3.Tm.IL7R+.ZFP36-	naive-like
HCC.YaoHe10X.C0019	-2.07428	-0.285479	0.0604478	0.433977	c8.Tem.GZMK+.GZMA+	bystander
HCC.YaoHe10X.C0020	-2.0668	-1.00962	0.0612708	0.255647	c4.Tm.MALAT1+	bystander
HCC.YaoHe10X.C0021	-0.538609	-1.17535	0.370932	0.21696	c15.MAIT.SLC4A10+	bystander
HCC.YaoHe10X.C0022	-2.56067	7.15578	0.0226311	2.75232e-11	c10.Tex.PDCD1+	exhausted
HCC.YaoHe10X.C0023	2.98967	-1.61076	0.00796849	0.1272	c3.Tm.IL7R+.ZFP36-	naive-like
HCC.YaoHe10X.C0024	2.97883	-1.46438	0.00819847	0.154882	c2.Tm.IL7R+.ZFP36+	naive-like
HCC.YaoHe10X.C0025	-2.18803	2.41653	0.0489267	0.0309457	c6.Trm.ZNF683+.CXCR6+	exhausted
HCC.YaoHe10X.C0026	-0.487991	-1.62479	0.383601	0.124703	c3.Tm.IL7R+.ZFP36-	bystander
HCC.YaoHe10X.C0027	1.72022	-1.88195	0.108472	0.0841653	c1.Tn.TCF7+	naive-like
HCC.YaoHe10X.C0028	1.2827	-2.22059	0.192939	0.0459634	c15.MAIT.SLC4A10+	naive-like
HCC.YaoHe10X.C0029	1.30124	-0.669353	0.188891	0.338447	c9.Tem.PFN1+	naive-like
HCC.YaoHe10X.C0030	0.0420868	-1.5655	0.490852	0.135452	c2.Tm.IL7R+.ZFP36+	naive-like
HCC.YaoHe10X.C0031	0.299752	-2.34965	0.430492	0.0355524	c15.MAIT.SLC4A10+	naive-like
HCC.YaoHe10X.C0032	-0.873728	-1.25011	0.288288	0.200098	c14.NK-like.KLRD1+.GZMH-	bystander
HCC.YaoHe10X.C0033	-0.477526	0.503495	0.386229	0.379725	c8.Tem.GZMK+.GZMA+	exhausted
HCC.YaoHe10X.C0034	1.2084	-2.67473	0.209428	0.0174339	c15.MAIT.SLC4A10+	naive-like
HCC.YaoHe10X.C0035	0.889979	-1.56364	0.284335	0.135791	c7.Tem.GZMK+.GZMA-	naive-like
HCC.YaoHe10X.C0036	-0.944992	-2.21645	0.271097	0.04633	c13.NK-like.KLRD1+.GZMH+	bystander
HCC.YaoHe10X.C0037	1.43681	-3.43332	0.160425	0.00225899	c13.NK-like.KLRD1+.GZMH+	naive-like
HCC.YaoHe10X.C0038	-2.6576	6.30285	0.0181436	6.1834e-09	c10.Tex.PDCD1+	exhausted
HCC.YaoHe10X.C0039	0.295429	-1.94041	0.431542	0.0763669	c4.Tm.MALAT1+	naive-like
HCC.YaoHe10X.C0040	5.53133	-1.79429	4.34771e-07	0.0968397	c1.Tn.TCF7+	naive-like
HCC.YaoHe10X.C0041	-1.37107	1.52214	0.173961	0.143609	c7.Tem.GZMK+.GZMA-	exhausted
HCC.YaoHe10X.C0042	-1.54184	4.15867	0.139877	0.000191868	c8.Tem.GZMK+.GZMA+	exhausted
HCC.YaoHe10X.C0043	-1.40228	-1.31423	0.167464	0.186073	c4.Tm.MALAT1+	bystander
HCC.YaoHe10X.C0044	-1.9277	0.603194	0.0780188	0.354857	c6.Trm.ZNF683+.CXCR6+	exhausted
HCC.YaoHe10X.C0045	-0.581941	-1.99253	0.360134	0.0698538	c13.NK-like.KLRD1+.GZMH+	bystander
HCC.YaoHe10X.C0046	0.298073	-2.60595	0.430905	0.0204298	c13.NK-like.KLRD1+.GZMH+	naive-like
HCC.YaoHe10X.C0047	-2.70709	7.56784	0.0161563	1.53717e-12	c10.Tex.PDCD1+	exhausted
HCC.YaoHe10X.C0048	0.363093	2.01197	0.41476	0.0675243	c7.Tem.GZMK+.GZMA-	stem-like EM
HCC.YaoHe10X.C0049	-2.14239	1.48801	0.05332	0.150192	c8.Tem.GZMK+.GZMA+	exhausted
HCC.YaoHe10X.C0050	0.404182	-0.116175	0.404541	0.474217	c6.Trm.ZNF683+.CXCR6+	naive-like
HCC.YaoHe10X.C0051	-1.70567	3.05418	0.110857	0.00671018	c8.Tem.GZMK+.GZMA+	exhausted
HCC.YaoHe10X.C0052	-2.98567	9.54589	0.0080522	1.26684e-19	c10.Tex.PDCD1+	exhausted
HCC.YaoHe10X.C0053	5.46876	-2.05127	5.98574e-07	0.0630008	c1.Tn.TCF7+	naive-like
HCC.YaoHe10X.C0054	12.1062	-4.05965	2.22164e-31	0.000276912	c1.Tn.TCF7+	naive-like
HCC.YaoHe10X.C0055	-1.32307	-1.02653	0.184167	0.251639	c2.Tm.IL7R+.ZFP36+	bystander
HCC.YaoHe10X.C0056	-1.85894	4.32773	0.0873872	0.000100256	c10.Tex.PDCD1+	exhausted
HCC.YaoHe10X.C0057	3.98242	-2.84306	0.000366203	0.0116086	c1.Tn.TCF7+	naive-like
HCC.YaoHe10X.C0058	1.74746	-0.374951	0.10409	0.41182	c4.Tm.MALAT1+	naive-like
HCC.YaoHe10X.C0059	14.3646	-3.93174	4.00677e-44	0.000438436	c1.Tn.TCF7+	naive-like
HCC.YaoHe10X.C0060	-2.00291	-2.47287	0.0686029	0.0274389	c13.NK-like.KLRD1+.GZMH+	bystander
HCC.YaoHe10X.C0061	1.11334	-0.520343	0.23126	0.375474	c2.Tm.IL7R+.ZFP36+	naive-like
HCC.YaoHe10X.C0062	-0.054065	0.670459	0.488189	0.338168	c6.Trm.ZNF683+.CXCR6+	exhausted
HCC.YaoHe10X.C0063	-1.98938	-0.00275529	0.0702344	0.499395	c8.Tem.GZMK+.GZMA+	bystander
HCC.YaoHe10X.C0064	-1.79484	1.11278	0.0967608	0.231394	c4.Tm.MALAT1+	exhausted
HCC.YaoHe10X.C0065	-0.101745	-1.9711	0.477526	0.0724798	c2.Tm.IL7R+.ZFP36+	bystander
HCC.YaoHe10X.C0066	-2.40773	-1.75663	0.0315226	0.102636	c13.NK-like.KLRD1+.GZMH+	bystander
HCC.YaoHe10X.C0067	-0.266281	-0.971816	0.438638	0.264667	c4.Tm.MALAT1+	bystander
HCC.YaoHe10X.C0068	-2.05757	-2.22334	0.062301	0.0457182	c13.NK-like.KLRD1+.GZMH+	bystander
HCC.YaoHe10X.C0069	15.9215	-3.2111	3.19889e-54	0.00434589	c1.Tn.TCF7+	naive-like
HCC.YaoHe10X.C0070	7.64852	-2.59313	8.55132e-13	0.0210369	c1.Tn.TCF7+	naive-like
HCC.YaoHe10X.C0071	0.62548	0.226874	0.349315	0.448185	c4.Tm.MALAT1+	stem-like EM
HCC.YaoHe10X.C0072	0.398843	-2.77985	0.405892	0.0135698	c13.NK-like.KLRD1+.GZMH+	naive-like
HCC.YaoHe10X.C0073	0.916757	-0.0354697	0.277916	0.492299	c7.Tem.GZMK+.GZMA-	naive-like
HCC.YaoHe10X.C0074	0.00547142	-1.57677	0.498817	0.133369	c7.Tem.GZMK+.GZMA-	naive-like
HCC.YaoHe10X.C0075	-2.3716	-0.114342	0.0339779	0.47464	c4.Tm.MALAT1+	bystander
HCC.YaoHe10X.C0076	7.47567	-2.13337	2.97692e-12	0.0542265	c1.Tn.TCF7+	naive-like
HCC.YaoHe10X.C0077	-0.181852	-0.432608	0.458946	0.397463	c2.Tm.IL7R+.ZFP36+	bystander
HCC.YaoHe10X.C0078	-2.08904	-1.8824	0.0588556	0.0841034	c4.Tm.MALAT1+	bystander
HCC.YaoHe10X.C0079	1.4973	-0.433097	0.148378	0.397344	c7.Tem.GZMK+.GZMA-	naive-like
HCC.YaoHe10X.C0080	-2.7019	-2.26493	0.0163563	0.0421601	c13.NK-like.KLRD1+.GZMH+	bystander
HCC.YaoHe10X.C0081	-0.277477	-0.3022	0.435927	0.429884	c8.Tem.GZMK+.GZMA+	bystander
HCC.YaoHe10X.C0082	1.80232	-1.65017	0.0956296	0.120259	c2.Tm.IL7R+.ZFP36+	naive-like
HCC.YaoHe10X.C0083	-2.19603	1.63471	0.0481899	0.122962	c8.Tem.GZMK+.GZMA+	exhausted
HCC.YaoHe10X.C0084	-1.07343	-0.234197	0.240584	0.446426	c2.Tm.IL7R+.ZFP36+	bystander
HCC.YaoHe10X.C0085	-3.62313	11.2852	0.00124528	2.67166e-27	c10.Tex.PDCD1+	exhausted
HCC.YaoHe10X.C0086	14.4004	-3.38065	2.41392e-44	0.00264925	c1.Tn.TCF7+	naive-like
HCC.YaoHe10X.C0087	4.83342	-2.06803	1.21492e-05	0.0611329	c1.Tn.TCF7+	naive-like
HCC.YaoHe10X.C0088	-1.78839	-1.26681	0.0977353	0.196412	c13.NK-like.KLRD1+.GZMH+	bystander
HCC.YaoHe10X.C0089	-2.45092	-1.19797	0.0287687	0.211801	c13.NK-like.KLRD1+.GZMH+	bystander
HCC.YaoHe10X.C0090	-2.35386	-1.90761	0.0352452	0.0806789	c13.NK-like.KLRD1+.GZMH+	bystander
HCC.YaoHe10X.C0091	-1.33665	-3.51016	0.181244	0.00178298	c14.NK-like.KLRD1+.GZMH-	bystander
HCC.YaoHe10X.C0092	0.386565	-0.793267	0.408947	0.307916	c15.MAIT.SLC4A10+	naive-like
HCC.YaoHe10X.C0093	-0.272349	-1.09661	0.437186	0.235171	c2.Tm.IL7R+.ZFP36+	bystander
HCC.YaoHe10X.C0094	-1.19958	-0.369306	0.211437	0.413213	c15.MAIT.SLC4A10+	bystander
HCC.YaoHe10X.C0095	1.19319	3.14766	0.212879	0.00519425	c10.Tex.PDCD1+	stem-like EM
HCC.YaoHe10X.C0096	1.51758	-1.29499	0.144483	0.190246	c2.Tm.IL7R+.ZFP36+	naive-like
HCC.YaoHe10X.C0097	1.25974	-1.49068	0.197981	0.14967	c13.NK-like.KLRD1+.GZMH+	naive-like
HCC.YaoHe10X.C0098	-2.20552	0.352013	0.047319	0.417492	c8.Tem.GZMK+.GZMA+	exhausted
HCC.YaoHe10X.C0099	-1.59545	-1.70111	0.129962	0.111612	c13.NK-like.KLRD1+.GZMH+	bystander
HCC.YaoHe10X.C0100	-0.91204	-1.35697	0.279044	0.176925	c4.Tm.MALAT1+	bystander
HCC.YaoHe10X.C0101	-1.49202	3.85831	0.149408	0.000567005	c7.Tem.GZMK+.GZMA-	exhausted
HCC.YaoHe10X.C0102	0.622204	-1.7349	0.350137	0.106093	c4.Tm.MALAT1+	naive-like
HCC.YaoHe10X.C0103	-1.42063	-0.791826	0.163715	0.308263	c8.Tem.GZMK+.GZMA+	bystander
HCC.YaoHe10X.C0104	-0.703112	-2.91271	0.330099	0.00973278	c14.NK-like.KLRD1+.GZMH-	bystander
HCC.YaoHe10X.C0105	-1.35516	0.760768	0.1773	0.315893	c7.Tem.GZMK+.GZMA-	exhausted
HCC.YaoHe10X.C0106	1.04874	-1.01526	0.246394	0.254313	c15.MAIT.SLC4A10+	naive-like
HCC.YaoHe10X.C0107	-0.648785	-1.77551	0.343548	0.0997037	c3.Tm.IL7R+.ZFP36-	bystander
HCC.YaoHe10X.C0108	1.75812	-2.80749	0.102406	0.0126783	c14.NK-like.KLRD1+.GZMH-	naive-like
HCC.YaoHe10X.C0109	-1.94675	2.25897	0.0755526	0.0426546	c10.Tex.PDCD1+	exhausted
HCC.YaoHe10X.C0110	-1.31326	-2.20021	0.186283	0.0478049	c13.NK-like.KLRD1+.GZMH+	bystander
HCC.YaoHe10X.C0111	14.5289	-3.46338	3.87002e-45	0.00206077	c1.Tn.TCF7+	naive-like
HCC.YaoHe10X.C0112	4.04195	-1.73055	0.0002954	0.106795	c1.Tn.TCF7+	naive-like
HCC.YaoHe10X.C0113	-2.68784	-1.7283	0.0169055	0.10716	c13.NK-like.KLRD1+.GZMH+	bystander
HCC.YaoHe10X.C0114	-2.49011	7.19193	0.026431	2.15272e-11	c10.Tex.PDCD1+	exhausted
HCC.YaoHe10X.C0115	-2.56183	-2.71681	0.0225716	0.0157879	c13.NK-like.KLRD1+.GZMH+	bystander
HCC.YaoHe10X.C0116	-1.91125	-2.38753	0.0801941	0.0328778	c13.NK-like.KLRD1+.GZMH+	bystander
HCC.YaoHe10X.C0117	-2.58591	-2.73092	0.0213845	0.0152672	c13.NK-like.KLRD1+.GZMH+	bystander
HCC.YaoHe10X.C0118	-3.27896	-3.84953	0.00357599	0.000584479	c13.NK-like.KLRD1+.GZMH+	bystander
HCC.YaoHe10X.C0119	-2.90743	7.24013	0.00986542	1.54845e-11	c10.Tex.PDCD1+	exhausted
HCC.YaoHe10X.C0120	-2.09883	4.69274	0.0578014	2.24356e-05	c10.Tex.PDCD1+	exhausted
HCC.YaoHe10X.C0121	-0.82699	1.98251	0.299681	0.0710729	c15.MAIT.SLC4A10+	exhausted
HCC.YaoHe10X.C0122	-2.84173	3.01837	0.0116473	0.00738747	c8.Tem.GZMK+.GZMA+	exhausted
HCC.YaoHe10X.C0123	-2.7544	2.96569	0.014431	0.00848582	c10.Tex.PDCD1+	exhausted
HCC.YaoHe10X.C0124	-1.17907	1.4668	0.216105	0.154398	c8.Tem.GZMK+.GZMA+	exhausted
HCC.YaoHe10X.C0125	-1.44844	-2.44291	0.158083	0.029266	c13.NK-like.KLRD1+.GZMH+	bystander
HCC.YaoHe10X.C0126	-2.11935	-1.46035	0.0556589	0.155695	c13.NK-like.KLRD1+.GZMH+	bystander
HCC.YaoHe10X.C0127	9.06257	-2.21709	9.92105e-18	0.0462728	c1.Tn.TCF7+	naive-like
HCC.YaoHe10X.C0128	-1.00564	0.415309	0.256598	0.401776	c8.Tem.GZMK+.GZMA+	exhausted
HCC.YaoHe10X.C0129	-1.11503	3.27387	0.23086	0.00362948	c10.Tex.PDCD1+	exhausted
HCC.YaoHe10X.C0130	-1.08001	0.582225	0.239033	0.360063	c7.Tem.GZMK+.GZMA-	exhausted
HCC.YaoHe10X.C0131	3.27891	-0.691879	0.00357656	0.332872	c1.Tn.TCF7+	naive-like
HCC.YaoHe10X.C0132	-2.99644	-2.42272	0.00782776	0.0305433	c13.NK-like.KLRD1+.GZMH+	bystander
HCC.YaoHe10X.C0133	-0.106882	-1.84258	0.47636	0.089715	c15.MAIT.SLC4A10+	bystander
HCC.YaoHe10X.C0134	0.0831429	-0.648819	0.481741	0.34354	c15.MAIT.SLC4A10+	naive-like
HCC.YaoHe10X.C0135	5.76035	-2.48003	1.3104e-07	0.0270177	c1.Tn.TCF7+	naive-like
HCC.YaoHe10X.C0136	1.0523	-1.9583	0.245561	0.0740805	c15.MAIT.SLC4A10+	naive-like
HCC.YaoHe10X.C0137	-2.1783	-1.49204	0.0498357	0.149405	c13.NK-like.KLRD1+.GZMH+	bystander
HCC.YaoHe10X.C0138	0.277599	-0.522244	0.435894	0.37502	c7.Tem.GZMK+.GZMA-	naive-like
HCC.YaoHe10X.C0139	-1.29138	-0.365982	0.191033	0.414042	c2.Tm.IL7R+.ZFP36+	bystander
HCC.YaoHe10X.C0140	0.874676	-1.95636	0.288058	0.0743292	c14.NK-like.KLRD1+.GZMH-	naive-like
HCC.YaoHe10X.C0141	-1.20869	-3.1099	0.209361	0.00576615	c13.NK-like.KLRD1+.GZMH+	bystander
HCC.YaoHe10X.C0142	-3.23702	8.63601	0.00403564	3.79838e-16	c10.Tex.PDCD1+	exhausted
HCC.YaoHe10X.C0143	-1.28237	-0.656224	0.193011	0.341693	c2.Tm.IL7R+.ZFP36+	bystander
HCC.YaoHe10X.C0144	-0.163746	-0.455829	0.463212	0.391648	c15.MAIT.SLC4A10+	bystander
HCC.YaoHe10X.C0145	-0.231746	0.652771	0.447018	0.342545	c8.Tem.GZMK+.GZMA+	exhausted
HCC.YaoHe10X.C0146	-1.56718	-0.196339	0.135141	0.455489	c6.Trm.ZNF683+.CXCR6+	bystander
HCC.YaoHe10X.C0147	-2.88543	1.25324	0.010435	0.199413	c8.Tem.GZMK+.GZMA+	exhausted
HCC.YaoHe10X.C0148	-2.15209	2.36978	0.0523612	0.0341045	c8.Tem.GZMK+.GZMA+	exhausted
HCC.YaoHe10X.C0149	0.129884	-1.02433	0.471095	0.252152	c15.MAIT.SLC4A10+	naive-like
HCC.YaoHe10X.C0150	-0.158786	-1.8637	0.464376	0.0867138	c6.Trm.ZNF683+.CXCR6+	bystander
HCC.YaoHe10X.C0151	-1.31977	-1.41944	0.184875	0.163955	c8.Tem.GZMK+.GZMA+	bystander
HCC.YaoHe10X.C0152	-1.62296	-0.659989	0.125022	0.340757	c15.MAIT.SLC4A10+	bystander
HCC.YaoHe10X.C0153	4.60384	-5.80462	3.27076e-05	1.03275e-07	c1.Tn.TCF7+	naive-like
HCC.YaoHe10X.C0154	-2.23756	-1.23905	0.0444748	0.202561	c13.NK-like.KLRD1+.GZMH+	bystander
HCC.YaoHe10X.C0155	-2.00086	-1.71864	0.0688489	0.108725	c13.NK-like.KLRD1+.GZMH+	bystander
HCC.YaoHe10X.C0156	0.152498	-0.881239	0.46584	0.286447	c4.Tm.MALAT1+	naive-like
HCC.YaoHe10X.C0157	-0.576206	-0.898791	0.361556	0.28222	c7.Tem.GZMK+.GZMA-	bystander
HCC.YaoHe10X.C0158	-2.0178	-0.54311	0.0668358	0.369807	c4.Tm.MALAT1+	bystander
HCC.YaoHe10X.C0159	2.89283	0.338136	0.0102399	0.42097	c7.Tem.GZMK+.GZMA-	stem-like EM
HCC.YaoHe10X.C0160	0.315574	-2.08865	0.426572	0.0588975	c13.NK-like.KLRD1+.GZMH+	naive-like
HCC.YaoHe10X.C0161	0.214201	-1.66163	0.451224	0.118277	c13.NK-like.KLRD1+.GZMH+	naive-like
HCC.YaoHe10X.C0162	5.78085	-2.26537	1.17326e-07	0.0421239	c1.Tn.TCF7+	naive-like
HCC.YaoHe10X.C0163	-1.48556	-2.38738	0.15068	0.032888	c13.NK-like.KLRD1+.GZMH+	bystander
HCC.YaoHe10X.C0164	11.6025	-2.7652	7.64218e-29	0.0140618	c1.Tn.TCF7+	naive-like
HCC.YaoHe10X.C0165	-1.3175	1.53545	0.185372	0.141081	c2.Tm.IL7R+.ZFP36+	exhausted
HCC.YaoHe10X.C0166	-3.00637	6.69152	0.00762537	5.75962e-10	c10.Tex.PDCD1+	exhausted
HCC.YaoHe10X.C0167	1.22588	-1.39215	0.205504	0.169545	c3.Tm.IL7R+.ZFP36-	naive-like
HCC.YaoHe10X.C0168	0.682103	-1.07402	0.33528	0.240445	c15.MAIT.SLC4A10+	naive-like
HCC.YaoHe10X.C0169	-1.83059	-1.2816	0.0914502	0.193176	c13.NK-like.KLRD1+.GZMH+	bystander
HCC.YaoHe10X.C0170	-2.57787	2.88678	0.0217743	0.0103999	c8.Tem.GZMK+.GZMA+	exhausted
HCC.YaoHe10X.C0171	-0.887011	-1.77358	0.285059	0.100004	c13.NK-like.KLRD1+.GZMH+	bystander
HCC.YaoHe10X.C0172	-1.0374	-2.43584	0.249073	0.0297089	c4.Tm.MALAT1+	bystander
HCC.YaoHe10X.C0173	-1.74602	-1.52028	0.104316	0.143974	c13.NK-like.KLRD1+.GZMH+	bystander
HCC.YaoHe10X.C0174	-1.77263	-1.434	0.100148	0.160995	c13.NK-like.KLRD1+.GZMH+	bystander
HCC.YaoHe10X.C0175	1.65955	-2.09595	0.118633	0.0581095	c6.Trm.ZNF683+.CXCR6+	naive-like
HCC.YaoHe10X.C0176	-2.91161	-3.26553	0.00975968	0.00371808	c13.NK-like.KLRD1+.GZMH+	bystander
HCC.YaoHe10X.C0177	-1.94286	-0.231157	0.0760505	0.447165	c8.Tem.GZMK+.GZMA+	bystander
HCC.YaoHe10X.C0178	0.484004	-0.514584	0.384599	0.37693	c7.Tem.GZMK+.GZMA-	naive-like
HCC.YaoHe10X.C0179	0.485266	-1.54872	0.384289	0.13858	c7.Tem.GZMK+.GZMA-	naive-like
HCC.YaoHe10X.C0180	-1.84635	-0.157547	0.0891721	0.464661	c8.Tem.GZMK+.GZMA+	bystander
HCC.YaoHe10X.C0181	0.640408	-0.740034	0.345617	0.320971	c15.MAIT.SLC4A10+	naive-like
HCC.YaoHe10X.C0182	-0.34824	-1.7956	0.418431	0.0966462	c3.Tm.IL7R+.ZFP36-	bystander
HCC.YaoHe10X.C0183	-0.368482	-1.73443	0.413419	0.106168	c13.NK-like.KLRD1+.GZMH+	bystander
HCC.YaoHe10X.C0184	-0.914567	-0.556338	0.278437	0.366519	c8.Tem.GZMK+.GZMA+	bystander
HCC.YaoHe10X.C0185	-2.05127	-1.26241	0.0630007	0.197394	c13.NK-like.KLRD1+.GZMH+	bystander
HCC.YaoHe10X.C0186	-2.08446	-0.599372	0.0593445	0.355828	c13.NK-like.KLRD1+.GZMH+	bystander
HCC.YaoHe10X.C0187	-1.97143	-1.34907	0.0724399	0.178593	c13.NK-like.KLRD1+.GZMH+	bystander
HCC.YaoHe10X.C0188	-1.85798	-0.503456	0.0875208	0.379735	c8.Tem.GZMK+.GZMA+	bystander
HCC.YaoHe10X.C0189	9.72087	-2.8927	2.45921e-20	0.0102436	c1.Tn.TCF7+	naive-like
HCC.YaoHe10X.C0190	-1.82617	0.14691	0.0920993	0.467141	c8.Tem.GZMK+.GZMA+	exhausted
HCC.YaoHe10X.C0191	0.162893	-1.70839	0.463415	0.110411	c2.Tm.IL7R+.ZFP36+	naive-like
HCC.YaoHe10X.C0192	2.89602	-1.8752	0.0101574	0.0851037	c2.Tm.IL7R+.ZFP36+	naive-like
HCC.YaoHe10X.C0193	0.796717	-0.26455	0.307061	0.43905	c8.Tem.GZMK+.GZMA+	naive-like
HCC.YaoHe10X.C0194	-0.186067	0.788334	0.45794	0.309111	c6.Trm.ZNF683+.CXCR6+	exhausted
HCC.YaoHe10X.C0195	0.849674	-2.38423	0.294117	0.0331	c15.MAIT.SLC4A10+	naive-like
HCC.YaoHe10X.C0196	0.707903	-2.87098	0.32891	0.0108229	c13.NK-like.KLRD1+.GZMH+	naive-like
HCC.YaoHe10X.C0197	0.371605	-2.2745	0.412641	0.041369	c13.NK-like.KLRD1+.GZMH+	naive-like
HCC.YaoHe10X.C0198	2.06517	-2.3898	0.0614524	0.0327217	c2.Tm.IL7R+.ZFP36+	naive-like
HCC.YaoHe10X.C0199	-1.29775	-1.5099	0.189651	0.145953	c7.Tem.GZMK+.GZMA-	bystander
HCC.YaoHe10X.C0200	2.22309	-2.07581	0.0457399	0.0602812	c2.Tm.IL7R+.ZFP36+	naive-like
HCC.YaoHe10X.C0201	5.14492	-2.08483	2.91878e-06	0.0593057	c1.Tn.TCF7+	naive-like
HCC.YaoHe10X.C0202	-1.85	-2.72715	0.0886574	0.0154043	c13.NK-like.KLRD1+.GZMH+	bystander
HCC.YaoHe10X.C0203	0.760012	-1.84038	0.316072	0.0900389	c6.Trm.ZNF683+.CXCR6+	naive-like
HCC.YaoHe10X.C0204	0.367535	-0.0698147	0.413652	0.484706	c2.Tm.IL7R+.ZFP36+	naive-like
HCC.YaoHe10X.C0205	-0.651628	1.07448	0.342831	0.240334	c8.Tem.GZMK+.GZMA+	exhausted
HCC.YaoHe10X.C0206	-0.685817	-1.06823	0.334355	0.241803	c2.Tm.IL7R+.ZFP36+	bystander
HCC.YaoHe10X.C0207	0.708581	-1.17182	0.328745	0.217766	c15.MAIT.SLC4A10+	naive-like
HCC.YaoHe10X.C0208	-0.252571	-1.04785	0.441966	0.2466	c3.Tm.IL7R+.ZFP36-	bystander
HCC.YaoHe10X.C0209	0.705547	-2.10189	0.329498	0.0574819	c13.NK-like.KLRD1+.GZMH+	naive-like
HCC.YaoHe10X.C0210	-0.518746	3.47628	0.375873	0.00198006	c10.Tex.PDCD1+	exhausted
HCC.YaoHe10X.C0211	-2.08752	-0.909582	0.0590192	0.279632	c13.NK-like.KLRD1+.GZMH+	bystander
HCC.YaoHe10X.C0212	5.59214	-2.09678	3.179e-07	0.0580202	c1.Tn.TCF7+	naive-like
HCC.YaoHe10X.C0213	-1.72711	-1.42853	0.107352	0.162105	c4.Tm.MALAT1+	bystander
HCC.YaoHe10X.C0214	3.52116	-1.59377	0.00172275	0.130264	c7.Tem.GZMK+.GZMA-	naive-like
HCC.YaoHe10X.C0215	-2.30326	4.22303	0.0390639	0.000150377	c10.Tex.PDCD1+	exhausted
HCC.YaoHe10X.C0216	-0.112585	-0.0241349	0.475048	0.494791	c6.Trm.ZNF683+.CXCR6+	bystander
HCC.YaoHe10X.C0217	-2.84842	0.674279	0.0114542	0.337228	c6.Trm.ZNF683+.CXCR6+	exhausted
HCC.YaoHe10X.C0218	-0.332403	-0.618355	0.422403	0.351097	c15.MAIT.SLC4A10+	bystander
HCC.YaoHe10X.C0219	0.178147	-0.347665	0.459807	0.418576	c2.Tm.IL7R+.ZFP36+	naive-like
HCC.YaoHe10X.C0220	-2.1518	1.03372	0.0523896	0.249931	c7.Tem.GZMK+.GZMA-	exhausted
HCC.YaoHe10X.C0221	0.41382	-0.513753	0.402138	0.377141	c2.Tm.IL7R+.ZFP36+	naive-like
HCC.YaoHe10X.C0222	1.4247	-2.44551	0.162886	0.0291031	c13.NK-like.KLRD1+.GZMH+	naive-like
HCC.YaoHe10X.C0223	-0.734379	-2.02451	0.322355	0.0660529	c3.Tm.IL7R+.ZFP36-	bystander
HCC.YaoHe10X.C0224	-1.47043	0.837553	0.153675	0.297099	c6.Trm.ZNF683+.CXCR6+	exhausted
HCC.YaoHe10X.C0225	-1.10806	-0.976228	0.232482	0.263609	c4.Tm.MALAT1+	bystander
HCC.YaoHe10X.C0226	-1.86155	-1.72916	0.0870189	0.107021	c13.NK-like.KLRD1+.GZMH+	bystander
HCC.YaoHe10X.C0227	-2.37001	-1.90653	0.0340889	0.0808202	c13.NK-like.KLRD1+.GZMH+	bystander
HCC.YaoHe10X.C0228	-2.51693	-1.516	0.0249324	0.14478	c13.NK-like.KLRD1+.GZMH+	bystander
HCC.YaoHe10X.C0229	6.04683	-2.49242	2.71592e-08	0.0262977	c1.Tn.TCF7+	naive-like
HCC.YaoHe10X.C0230	-1.15576	3.12565	0.221442	0.00552127	c6.Trm.ZNF683+.CXCR6+	exhausted
HCC.YaoHe10X.C0231	-2.18494	0.428001	0.0492131	0.398617	c2.Tm.IL7R+.ZFP36+	exhausted
HCC.YaoHe10X.C0232	-0.000940192	-0.374395	0.499794	0.411959	c2.Tm.IL7R+.ZFP36+	bystander
HCC.YaoHe10X.C0233	2.1454	-0.691319	0.0530196	0.333006	c9.Tem.PFN1+	naive-like
HCC.YaoHe10X.C0234	-2.15154	2.48234	0.0524154	0.0268815	c6.Trm.ZNF683+.CXCR6+	exhausted
HCC.YaoHe10X.C0235	0.0183789	-2.77242	0.496021	0.0138183	c14.NK-like.KLRD1+.GZMH-	naive-like
HCC.YaoHe10X.C0236	-0.72601	0.480048	0.324426	0.385589	c2.Tm.IL7R+.ZFP36+	exhausted
HCC.YaoHe10X.C0237	-0.0148009	-0.793795	0.496798	0.307789	c15.MAIT.SLC4A10+	bystander
HCC.YaoHe10X.C0238	-0.139046	-0.706677	0.468961	0.329216	c2.Tm.IL7R+.ZFP36+	bystander
HCC.YaoHe10X.C0239	-0.840546	-0.0346039	0.296368	0.492488	c2.Tm.IL7R+.ZFP36+	bystander
HCC.YaoHe10X.C0240	0.276239	0.822935	0.436227	0.300676	c2.Tm.IL7R+.ZFP36+	stem-like EM
HCC.YaoHe10X.C0241	-1.4884	1.08055	0.150115	0.238904	c8.Tem.GZMK+.GZMA+	exhausted
HCC.YaoHe10X.C0242	-0.0486275	-0.914825	0.489412	0.278376	c14.NK-like.KLRD1+.GZMH-	bystander
HCC.YaoHe10X.C0243	0.13188	-2.95952	0.47063	0.00862474	c13.NK-like.KLRD1+.GZMH+	naive-like
HCC.YaoHe10X.C0244	-0.157702	-1.94516	0.464625	0.075755	c15.MAIT.SLC4A10+	bystander
HCC.YaoHe10X.C0245	-2.26579	-1.26047	0.0420905	0.19782	c13.NK-like.KLRD1+.GZMH+	bystander
HCC.YaoHe10X.C0246	-2.20625	-1.58273	0.0472522	0.13228	c13.NK-like.KLRD1+.GZMH+	bystander
HCC.YaoHe10X.C0247	-1.49806	-2.57009	0.148233	0.0221602	c13.NK-like.KLRD1+.GZMH+	bystander
HCC.YaoHe10X.C0248	-2.82012	-1.84016	0.0122889	0.0900704	c13.NK-like.KLRD1+.GZMH+	bystander
HCC.YaoHe10X.C0249	-0.993305	0.0805354	0.259536	0.482316	c2.Tm.IL7R+.ZFP36+	exhausted
HCC.YaoHe10X.C0250	0.440241	1.26424	0.395561	0.196987	c2.Tm.IL7R+.ZFP36+	stem-like EM
HCC.YaoHe10X.C0251	-1.73182	4.48967	0.106588	5.24533e-05	c10.Tex.PDCD1+	exhausted
HCC.YaoHe10X.C0252	-0.512655	0.596943	0.377414	0.356424	c2.Tm.IL7R+.ZFP36+	exhausted
HCC.YaoHe10X.C0253	0.202399	-2.18601	0.454052	0.0491144	c3.Tm.IL7R+.ZFP36-	naive-like
HCC.YaoHe10X.C0254	-1.3351	-1.70409	0.181577	0.111122	c6.Trm.ZNF683+.CXCR6+	bystander
HCC.YaoHe10X.C0255	-1.29007	-0.75705	0.191321	0.316808	c8.Tem.GZMK+.GZMA+	bystander
HCC.YaoHe10X.C0256	-4.26259	10.4347	0.000129151	2.21146e-23	c10.Tex.PDCD1+	exhausted
HCC.YaoHe10X.C0257	-1.68175	1.48817	0.114846	0.150161	c7.Tem.GZMK+.GZMA-	exhausted
HCC.YaoHe10X.C0258	-0.859394	-0.331458	0.291752	0.422638	c14.NK-like.KLRD1+.GZMH-	bystander
HCC.YaoHe10X.C0259	-0.298287	0.62858	0.430853	0.348537	c4.Tm.MALAT1+	exhausted
HCC.YaoHe10X.C0260	-1.35094	0.692326	0.178198	0.332763	c7.Tem.GZMK+.GZMA-	exhausted
HCC.YaoHe10X.C0261	-1.17397	0.40685	0.217272	0.403879	c15.MAIT.SLC4A10+	exhausted
HCC.YaoHe10X.C0262	1.47278	-3.45604	0.153206	0.00210762	c13.NK-like.KLRD1+.GZMH+	naive-like
HCC.YaoHe10X.C0263	-2.54091	9.13598	0.0236468	5.20124e-18	c10.Tex.PDCD1+	exhausted
HCC.YaoHe10X.C0264	4.49971	-0.503536	5.03518e-05	0.379716	c7.Tem.GZMK+.GZMA-	naive-like
HCC.YaoHe10X.C0265	0.538568	-1.71781	0.370943	0.108863	c2.Tm.IL7R+.ZFP36+	naive-like
HCC.YaoHe10X.C0266	1.31603	-3.00829	0.18569	0.00758757	c3.Tm.IL7R+.ZFP36-	naive-like
HCC.YaoHe10X.C0267	2.49907	-0.519997	0.0259191	0.375558	c7.Tem.GZMK+.GZMA-	naive-like
HCC.YaoHe10X.C0268	-2.36022	-1.38785	0.0347852	0.17043	c13.NK-like.KLRD1+.GZMH+	bystander
HCC.YaoHe10X.C0269	-2.01043	-1.92591	0.0677068	0.0782517	c13.NK-like.KLRD1+.GZMH+	bystander
HCC.YaoHe10X.C0270	-2.31584	-1.804	0.0380863	0.0953782	c13.NK-like.KLRD1+.GZMH+	bystander
HCC.YaoHe10X.C0271	-1.91071	0.263514	0.0802687	0.4393	c6.Trm.ZNF683+.CXCR6+	exhausted
HCC.YaoHe10X.C0272	1.20319	0.470238	0.210613	0.388048	c7.Tem.GZMK+.GZMA-	stem-like EM
HCC.YaoHe10X.C0273	0.764373	-0.757928	0.314989	0.31659	c15.MAIT.SLC4A10+	naive-like
HCC.YaoHe10X.C0274	1.204	-2.03304	0.210424	0.065072	c14.NK-like.KLRD1+.GZMH-	naive-like
HCC.YaoHe10X.C0275	-0.295544	-0.79773	0.431513	0.306804	c15.MAIT.SLC4A10+	bystander
HCC.YaoHe10X.C0276	0.319693	-1.77889	0.42556	0.0991906	c3.Tm.IL7R+.ZFP36-	naive-like
HCC.YaoHe10X.C0277	-0.552033	-0.342167	0.367583	0.419953	c15.MAIT.SLC4A10+	bystander
HCC.YaoHe10X.C0278	0.805095	1.27129	0.305023	0.195429	c8.Tem.GZMK+.GZMA+	stem-like EM
HCC.YaoHe10X.C0279	-0.728883	-0.541562	0.323712	0.370197	c4.Tm.MALAT1+	bystander
HCC.YaoHe10X.C0280	-1.5254	0.0258461	0.142991	0.494421	c8.Tem.GZMK+.GZMA+	exhausted
HCC.YaoHe10X.C0281	-0.454561	-1.12228	0.391963	0.229198	c6.Trm.ZNF683+.CXCR6+	bystander
HCC.YaoHe10X.C0282	2.70981	-4.48713	0.0160525	5.29979e-05	c2.Tm.IL7R+.ZFP36+	naive-like
HCC.YaoHe10X.C0283	-1.91736	-1.5015	0.0793841	0.147567	c13.NK-like.KLRD1+.GZMH+	bystander
HCC.YaoHe10X.C0284	3.86693	-2.1764	0.000550438	0.050015	c1.Tn.TCF7+	naive-like
HCC.YaoHe10X.C0285	1.57924	-1.51376	0.132912	0.145211	c2.Tm.IL7R+.ZFP36+	naive-like
HCC.YaoHe10X.C0286	-1.21527	1.13979	0.207886	0.225115	c2.Tm.IL7R+.ZFP36+	exhausted
HCC.YaoHe10X.C0287	-0.197853	-1.6024	0.455125	0.128703	c14.NK-like.KLRD1+.GZMH-	bystander
HCC.YaoHe10X.C0288	-2.7264	-1.82673	0.0154316	0.0920171	c13.NK-like.KLRD1+.GZMH+	bystander
HCC.YaoHe10X.C0289	-1.54186	3.41189	0.139872	0.00241146	c6.Trm.ZNF683+.CXCR6+	exhausted
HCC.YaoHe10X.C0290	-0.180049	-1.37614	0.459372	0.172895	c3.Tm.IL7R+.ZFP36-	bystander
HCC.YaoHe10X.C0291	-0.484081	-0.846103	0.384582	0.294992	c15.MAIT.SLC4A10+	bystander
HCC.YaoHe10X.C0292	-0.964655	0.416896	0.266399	0.401372	c8.Tem.GZMK+.GZMA+	exhausted
HCC.YaoHe10X.C0293	-0.600306	0.14455	0.355594	0.467684	c6.Trm.ZNF683+.CXCR6+	exhausted
HCC.YaoHe10X.C0294	1.34601	-1.91221	0.179238	0.0800665	c1.Tn.TCF7+	naive-like
HCC.YaoHe10X.C0295	-0.331007	0.493404	0.422749	0.382231	c2.Tm.IL7R+.ZFP36+	exhausted
HCC.YaoHe10X.C0296	-0.322021	-0.999186	0.424978	0.258132	c4.Tm.MALAT1+	bystander
HCC.YaoHe10X.C0297	6.68009	0.209551	6.18591e-10	0.452345	c7.Tem.GZMK+.GZMA-	stem-like EM
HCC.YaoHe10X.C0298	-1.1336	1.2922	0.226553	0.190854	c7.Tem.GZMK+.GZMA-	exhausted
HCC.YaoHe10X.C0299	0.158325	-0.619161	0.46448	0.350901	c4.Tm.MALAT1+	naive-like
HCC.YaoHe10X.C0300	0.630362	-1.63048	0.348096	0.123706	c14.NK-like.KLRD1+.GZMH-	naive-like
HCC.YaoHe10X.C0301	-2.08152	-1.14049	0.0596623	0.224947	c13.NK-like.KLRD1+.GZMH+	bystander
HCC.YaoHe10X.C0302	-2.40059	-1.67744	0.0319922	0.115581	c13.NK-like.KLRD1+.GZMH+	bystander
HCC.YaoHe10X.C0303	-1.43831	-2.01523	0.160118	0.0671394	c13.NK-like.KLRD1+.GZMH+	bystander
HCC.YaoHe10X.C0304	0.868593	-0.560279	0.289542	0.365534	c4.Tm.MALAT1+	naive-like
HCC.YaoHe10X.C0305	-0.24215	-2.72345	0.444504	0.0155408	c4.Tm.MALAT1+	bystander
HCC.YaoHe10X.C0306	5.8017	-2.51946	1.04921e-07	0.0247946	c1.Tn.TCF7+	naive-like
HCC.YaoHe10X.C0307	-0.259593	-0.0376814	0.440267	0.491815	c7.Tem.GZMK+.GZMA-	bystander
HCC.YaoHe10X.C0308	-0.0657757	0.066985	0.485604	0.48533	c7.Tem.GZMK+.GZMA-	exhausted
HCC.YaoHe10X.C0309	-1.36502	-1.42441	0.175232	0.162944	c4.Tm.MALAT1+	bystander
HCC.YaoHe10X.C0310	0.354694	-1.03215	0.416837	0.250303	c15.MAIT.SLC4A10+	naive-like
HCC.YaoHe10X.C0311	-0.194575	-0.949732	0.455911	0.269953	c14.NK-like.KLRD1+.GZMH-	bystander
HCC.YaoHe10X.C0312	0.0931532	-0.721181	0.479475	0.325619	c15.MAIT.SLC4A10+	naive-like
HCC.YaoHe10X.C0313	0.0385646	-1.25078	0.491621	0.199956	c7.Tem.GZMK+.GZMA-	naive-like
HCC.YaoHe10X.C0314	-0.361393	-2.77833	0.415181	0.0136209	c14.NK-like.KLRD1+.GZMH-	bystander
HCC.YaoHe10X.C0315	7.13155	-5.69125	3.24406e-11	1.89326e-07	c1.Tn.TCF7+	naive-like
HCC.YaoHe10X.C0316	-1.88915	-0.947427	0.0831777	0.270513	c6.Trm.ZNF683+.CXCR6+	bystander
HCC.YaoHe10X.C0317	-0.040586	-0.804191	0.491182	0.305241	c4.Tm.MALAT1+	bystander
HCC.YaoHe10X.C0318	-1.31632	-1.24847	0.185627	0.200457	c13.NK-like.KLRD1+.GZMH+	bystander
HCC.YaoHe10X.C0319	-2.18945	-0.660364	0.0487944	0.340667	c8.Tem.GZMK+.GZMA+	bystander
HCC.YaoHe10X.C0320	-0.512266	-1.1908	0.37751	0.213421	c4.Tm.MALAT1+	bystander
HCC.YaoHe10X.C0321	-1.26985	1.65501	0.19574	0.119419	c8.Tem.GZMK+.GZMA+	exhausted
HCC.YaoHe10X.C0322	14.3256	-3.34798	6.9364e-44	0.00292014	c1.Tn.TCF7+	naive-like
HCC.YaoHe10X.C0323	-2.86079	-1.68255	0.0111048	0.114712	c13.NK-like.KLRD1+.GZMH+	bystander
HCC.YaoHe10X.C0324	2.25477	0.481847	0.0430125	0.385135	c2.Tm.IL7R+.ZFP36+	stem-like EM
HCC.YaoHe10X.C0325	0.883489	-1.54543	0.285898	0.139205	c13.NK-like.KLRD1+.GZMH+	naive-like
HCC.YaoHe10X.C0326	-0.45835	-0.267347	0.391016	0.438385	c2.Tm.IL7R+.ZFP36+	bystander
HCC.YaoHe10X.C0327	0.393853	0.955131	0.407129	0.26867	c6.Trm.ZNF683+.CXCR6+	stem-like EM
HCC.YaoHe10X.C0328	-0.232919	-0.338024	0.446739	0.420996	c9.Tem.PFN1+	bystander
HCC.YaoHe10X.C0329	-2.24718	-2.55337	0.0436572	0.023001	c13.NK-like.KLRD1+.GZMH+	bystander
HCC.YaoHe10X.C0330	3.15881	-0.930461	0.00503551	0.274606	c7.Tem.GZMK+.GZMA-	naive-like
HCC.YaoHe10X.C0331	2.93794	-1.83829	0.00912146	0.0903394	c2.Tm.IL7R+.ZFP36+	naive-like
HCC.YaoHe10X.C0332	-1.25927	2.60049	0.198086	0.020687	c15.MAIT.SLC4A10+	exhausted
HCC.YaoHe10X.C0333	-0.420922	-0.405715	0.40037	0.40416	c4.Tm.MALAT1+	bystander
HCC.YaoHe10X.C0334	-2.34026	-1.55553	0.036241	0.137306	c13.NK-like.KLRD1+.GZMH+	bystander
HCC.YaoHe10X.C0335	-2.37197	-1.47223	0.0339517	0.153316	c13.NK-like.KLRD1+.GZMH+	bystander
HCC.YaoHe10X.C0336	3.14286	-2.93101	0.00526436	0.00928646	c3.Tm.IL7R+.ZFP36-	naive-like
HCC.YaoHe10X.C0337	-0.664988	-0.514434	0.339519	0.376967	c14.NK-like.KLRD1+.GZMH-	bystander
HCC.YaoHe10X.C0338	-1.04114	1.41984	0.248185	0.163873	c15.MAIT.SLC4A10+	exhausted
HCC.YaoHe10X.C0339	0.344652	-0.692025	0.419324	0.332837	c15.MAIT.SLC4A10+	naive-like
HCC.YaoHe10X.C0340	-0.0804388	-2.22161	0.48234	0.0458729	c13.NK-like.KLRD1+.GZMH+	bystander
HCC.YaoHe10X.C0341	-1.24088	0.92526	0.202161	0.275855	c6.Trm.ZNF683+.CXCR6+	exhausted
HCC.YaoHe10X.C0342	-1.38144	-3.18132	0.171767	0.00472598	c13.NK-like.KLRD1+.GZMH+	bystander
HCC.YaoHe10X.C0343	-1.97561	-2.18406	0.0719197	0.0492968	c13.NK-like.KLRD1+.GZMH+	bystander
HCC.YaoHe10X.C0344	-2.14182	-2.10938	0.0533769	0.0566985	c13.NK-like.KLRD1+.GZMH+	bystander
HCC.YaoHe10X.C0345	-2.01706	-1.09849	0.066924	0.234722	c13.NK-like.KLRD1+.GZMH+	bystander
HCC.YaoHe10X.C0346	3.52518	-0.553458	0.00170112	0.367232	c1.Tn.TCF7+	naive-like
HCC.YaoHe10X.C0347	-1.15036	-0.556934	0.222683	0.366366	c2.Tm.IL7R+.ZFP36+	bystander
HCC.YaoHe10X.C0348	-3.18383	8.63202	0.00469306	3.92758e-16	c10.Tex.PDCD1+	exhausted
HCC.YaoHe10X.C0349	-2.31837	3.9265	0.0378912	0.000446643	c10.Tex.PDCD1+	exhausted
HCC.YaoHe10X.C0350	2.90469	-0.805998	0.00993436	0.3048	c1.Tn.TCF7+	naive-like
HCC.YaoHe10X.C0351	-0.536826	-1.38803	0.371382	0.170392	c4.Tm.MALAT1+	bystander
HCC.YaoHe10X.C0352	0.0510484	-2.60747	0.488865	0.0203594	c15.MAIT.SLC4A10+	naive-like
HCC.YaoHe10X.C0353	-0.957324	4.51663	0.268145	4.69788e-05	c10.Tex.PDCD1+	exhausted
HCC.YaoHe10X.C0354	-2.20968	1.42283	0.0469411	0.163266	c8.Tem.GZMK+.GZMA+	exhausted
HCC.YaoHe10X.C0355	-1.88302	-0.290345	0.0840176	0.432776	c2.Tm.IL7R+.ZFP36+	bystander
HCC.YaoHe10X.C0356	-2.16119	-1.38803	0.0514721	0.170392	c13.NK-like.KLRD1+.GZMH+	bystander
HCC.YaoHe10X.C0357	0.638129	-1.19565	0.346169	0.212324	c2.Tm.IL7R+.ZFP36+	naive-like
HCC.YaoHe10X.C0358	-1.17255	-0.687781	0.2176	0.333879	c14.NK-like.KLRD1+.GZMH-	bystander
HCC.YaoHe10X.C0359	-2.76558	6.42839	0.0140485	2.91977e-09	c10.Tex.PDCD1+	exhausted
HCC.YaoHe10X.C0360	-2.20388	-1.57641	0.0474675	0.133438	c13.NK-like.KLRD1+.GZMH+	bystander
HCC.YaoHe10X.C0361	0.334519	0.194754	0.421885	0.455868	c6.Trm.ZNF683+.CXCR6+	stem-like EM
HCC.YaoHe10X.C0362	4.73915	-1.2689	1.83611e-05	0.195952	c1.Tn.TCF7+	naive-like
HCC.YaoHe10X.C0363	3.05205	1.72334	0.00674928	0.107963	c11.Tex.TNFRSF18+	stem-like EM
HCC.YaoHe10X.C0364	0.492866	-1.26386	0.382373	0.197072	c3.Tm.IL7R+.ZFP36-	naive-like
HCC.YaoHe10X.C0365	-0.930604	-0.704204	0.274569	0.329827	c15.MAIT.SLC4A10+	bystander
HCC.YaoHe10X.C0366	-1.50342	-1.67981	0.147198	0.115173	c15.MAIT.SLC4A10+	bystander
HCC.YaoHe10X.C0367	4.84787	-1.91262	1.13961e-05	0.0800118	c1.Tn.TCF7+	naive-like
HCC.YaoHe10X.C0368	-1.89678	-1.42769	0.0821382	0.16228	c13.NK-like.KLRD1+.GZMH+	bystander
HCC.YaoHe10X.C0369	0.323695	-2.45026	0.424564	0.0288103	c14.NK-like.KLRD1+.GZMH-	naive-like
HCC.YaoHe10X.C0370	-1.5542	5.21055	0.137551	2.13301e-06	c10.Tex.PDCD1+	exhausted
HCC.YaoHe10X.C0371	-2.35478	-2.64246	0.0351782	0.0187877	c13.NK-like.KLRD1+.GZMH+	bystander
HCC.YaoHe10X.C0372	-1.51773	0.0196107	0.144454	0.495759	c6.Trm.ZNF683+.CXCR6+	exhausted
HCC.YaoHe10X.C0373	0.53181	-0.0429323	0.372656	0.490663	c2.Tm.IL7R+.ZFP36+	naive-like
HCC.YaoHe10X.C0374	1.4884	-2.62036	0.150114	0.0197703	c13.NK-like.KLRD1+.GZMH+	naive-like
HCC.YaoHe10X.C0375	1.9068	-2.34104	0.0807849	0.0361831	c2.Tm.IL7R+.ZFP36+	naive-like
HCC.YaoHe10X.C0376	-2.24745	-1.11884	0.043634	0.229982	c13.NK-like.KLRD1+.GZMH+	bystander
HCC.YaoHe10X.C0377	-2.26436	4.72447	0.0422076	1.95663e-05	c10.Tex.PDCD1+	exhausted
HCC.YaoHe10X.C0378	0.805068	-2.71392	0.30503	0.0158969	c15.MAIT.SLC4A10+	naive-like
HCC.YaoHe10X.C0379	0.772487	-2.15057	0.312984	0.0525096	c13.NK-like.KLRD1+.GZMH+	naive-like
HCC.YaoHe10X.C0380	-0.0586348	-0.710714	0.487184	0.328216	c15.MAIT.SLC4A10+	bystander
HCC.YaoHe10X.C0381	-0.229735	0.838259	0.447497	0.296927	c12.ISG.ISG15+	exhausted
HCC.YaoHe10X.C0382	-0.818971	-1.2607	0.301646	0.197767	c7.Tem.GZMK+.GZMA-	bystander
HCC.YaoHe10X.C0383	0.498623	-1.31486	0.380932	0.185941	c4.Tm.MALAT1+	naive-like
HCC.YaoHe10X.C0384	-2.03245	-1.18736	0.0651383	0.214211	c13.NK-like.KLRD1+.GZMH+	bystander
HCC.YaoHe10X.C0385	6.03222	-2.13513	2.94907e-08	0.0540507	c1.Tn.TCF7+	naive-like
HCC.YaoHe10X.C0386	-2.50729	-1.37084	0.0254607	0.174008	c13.NK-like.KLRD1+.GZMH+	bystander
HCC.YaoHe10X.C0387	-1.11773	-1.26122	0.23024	0.197657	c2.Tm.IL7R+.ZFP36+	bystander
HCC.YaoHe10X.C0388	-2.69784	3.86162	0.0165128	0.000560586	c10.Tex.PDCD1+	exhausted
HCC.YaoHe10X.C0389	-1.93403	-0.162814	0.0771912	0.46343	c15.MAIT.SLC4A10+	bystander
HCC.YaoHe10X.C0390	-1.31343	0.72112	0.186246	0.325637	c8.Tem.GZMK+.GZMA+	exhausted
HCC.YaoHe10X.C0391	-1.17734	0.731208	0.216504	0.323129	c15.MAIT.SLC4A10+	exhausted
HCC.YaoHe10X.C0392	-2.50544	-1.11592	0.0255634	0.230655	c13.NK-like.KLRD1+.GZMH+	bystander
HCC.YaoHe10X.C0393	-0.815509	2.29827	0.302486	0.039454	c6.Trm.ZNF683+.CXCR6+	exhausted
HCC.YaoHe10X.C0394	-1.67938	-2.28918	0.115245	0.0401752	c13.NK-like.KLRD1+.GZMH+	bystander
HCC.YaoHe10X.C0395	-0.442326	0.502563	0.395042	0.379953	c7.Tem.GZMK+.GZMA-	exhausted
HCC.YaoHe10X.C0396	-1.73818	2.14937	0.105568	0.0526288	c6.Trm.ZNF683+.CXCR6+	exhausted
HCC.YaoHe10X.C0397	-1.22217	-0.94601	0.206333	0.270849	c2.Tm.IL7R+.ZFP36+	bystander
HCC.YaoHe10X.C0398	0.4904	-0.824564	0.382992	0.300273	c6.Trm.ZNF683+.CXCR6+	naive-like
HCC.YaoHe10X.C0399	-1.56002	-0.104231	0.136465	0.476964	c6.Trm.ZNF683+.CXCR6+	bystander
HCC.YaoHe10X.C0400	2.16189	-5.17135	0.051403	2.57399e-06	c13.NK-like.KLRD1+.GZMH+	naive-like
HCC.YaoHe10X.C0401	-2.0749	0.138967	0.0603797	0.468977	c8.Tem.GZMK+.GZMA+	exhausted
HCC.YaoHe10X.C0402	-1.98835	-1.46075	0.0703607	0.155614	c13.NK-like.KLRD1+.GZMH+	bystander
HCC.YaoHe10X.C0403	-2.14754	-3.06487	0.0528095	0.00651838	c13.NK-like.KLRD1+.GZMH+	bystander
HCC.YaoHe10X.C0404	-1.90842	-0.555923	0.0805718	0.366619	c8.Tem.GZMK+.GZMA+	bystander
HCC.YaoHe10X.C0405	-2.17042	-1.38004	0.0505804	0.172059	c13.NK-like.KLRD1+.GZMH+	bystander
HCC.YaoHe10X.C0406	-1.01652	0.164238	0.25401	0.463102	c8.Tem.GZMK+.GZMA+	exhausted
HCC.YaoHe10X.C0407	0.521029	-0.956989	0.375307	0.268228	c15.MAIT.SLC4A10+	naive-like
HCC.YaoHe10X.C0408	-1.54162	-3.09843	0.139921	0.00594996	c14.NK-like.KLRD1+.GZMH-	bystander
HCC.YaoHe10X.C0409	-1.50148	-3.27845	0.147572	0.00358116	c13.NK-like.KLRD1+.GZMH+	bystander
HCC.YaoHe10X.C0410	-1.89782	-1.05338	0.081997	0.245305	c13.NK-like.KLRD1+.GZMH+	bystander
HCC.YaoHe10X.C0411	-1.14985	-0.0858639	0.222803	0.481123	c12.ISG.ISG15+	bystander
HCC.YaoHe10X.C0412	-0.327791	-0.601705	0.423547	0.355238	c4.Tm.MALAT1+	bystander
HCC.YaoHe10X.C0413	-1.84715	-0.339545	0.0890588	0.420614	c4.Tm.MALAT1+	bystander
HCC.YaoHe10X.C0414	0.484401	-0.219619	0.384505	0.449932	c2.Tm.IL7R+.ZFP36+	naive-like
HCC.YaoHe10X.C0415	8.0219	-4.07488	5.20525e-14	0.000261857	c1.Tn.TCF7+	naive-like
HCC.YaoHe10X.C0416	-0.0797504	-0.844336	0.482491	0.295422	c7.Tem.GZMK+.GZMA-	bystander
HCC.YaoHe10X.C0417	0.98682	-2.57219	0.261083	0.0220558	c14.NK-like.KLRD1+.GZMH-	naive-like
HCC.YaoHe10X.C0418	1.00029	-2.51452	0.257871	0.0250641	c15.MAIT.SLC4A10+	naive-like
HCC.YaoHe10X.C0419	1.80995	-1.04065	0.0944882	0.248302	c2.Tm.IL7R+.ZFP36+	naive-like
HCC.YaoHe10X.C0420	-1.98297	2.60955	0.0710181	0.0202624	c10.Tex.PDCD1+	exhausted
HCC.YaoHe10X.C0421	-0.0981159	-1.52171	0.47834	0.143692	c15.MAIT.SLC4A10+	bystander
HCC.YaoHe10X.C0422	-1.20256	2.27355	0.210758	0.0414481	c7.Tem.GZMK+.GZMA-	exhausted
HCC.YaoHe10X.C0423	-1.65094	3.71113	0.120126	0.00093371	c10.Tex.PDCD1+	exhausted
HCC.YaoHe10X.C0424	-2.53884	-1.36044	0.0237558	0.176197	c13.NK-like.KLRD1+.GZMH+	bystander
HCC.YaoHe10X.C0425	-2.19365	-1.6377	0.0484071	0.122439	c13.NK-like.KLRD1+.GZMH+	bystander
HCC.YaoHe10X.C0426	-2.30024	-1.07754	0.0393009	0.239612	c13.NK-like.KLRD1+.GZMH+	bystander
HCC.YaoHe10X.C0427	-1.32186	4.57778	0.184428	3.64821e-05	c8.Tem.GZMK+.GZMA+	exhausted
HCC.YaoHe10X.C0428	-0.451253	-2.16774	0.392777	0.0508393	c3.Tm.IL7R+.ZFP36-	bystander
HCC.YaoHe10X.C0429	1.46947	-1.94764	0.153869	0.0754409	c15.MAIT.SLC4A10+	naive-like
HCC.YaoHe10X.C0430	0.0809811	-2.77149	0.482223	0.0138489	c13.NK-like.KLRD1+.GZMH+	naive-like
HCC.YaoHe10X.C0431	7.42869	-2.95941	4.15936e-12	0.00862732	c1.Tn.TCF7+	naive-like
HCC.YaoHe10X.C0432	0.641901	-1.15779	0.345243	0.220969	c15.MAIT.SLC4A10+	naive-like
HCC.YaoHe10X.C0433	-1.8715	0.669556	0.0856163	0.3384	c8.Tem.GZMK+.GZMA+	exhausted
HCC.YaoHe10X.C0434	-0.186433	0.184396	0.457856	0.458346	c6.Trm.ZNF683+.CXCR6+	exhausted
HCC.YaoHe10X.C0435	-1.45829	-1.72351	0.156109	0.107937	c7.Tem.GZMK+.GZMA-	bystander
HCC.YaoHe10X.C0436	-1.26097	-0.74311	0.197712	0.320207	c4.Tm.MALAT1+	bystander
HCC.YaoHe10X.C0437	-1.28081	-0.959469	0.193352	0.267632	c13.NK-like.KLRD1+.GZMH+	bystander
HCC.YaoHe10X.C0438	-1.71428	2.18065	0.109446	0.0496179	c10.Tex.PDCD1+	exhausted
HCC.YaoHe10X.C0439	-0.102959	-2.03689	0.477245	0.0646261	c13.NK-like.KLRD1+.GZMH+	bystander
HCC.YaoHe10X.C0440	-1.17482	-0.671943	0.217079	0.337805	c15.MAIT.SLC4A10+	bystander
HCC.YaoHe10X.C0441	-3.48309	-1.96729	0.00193896	0.0729541	c13.NK-like.KLRD1+.GZMH+	bystander
HCC.YaoHe10X.C0442	-1.71354	-0.831086	0.109567	0.298684	c4.Tm.MALAT1+	bystander
HCC.YaoHe10X.C0443	-1.59371	-1.53314	0.130275	0.141521	c13.NK-like.KLRD1+.GZMH+	bystander
HCC.YaoHeSS2.C0000	-1.25488	-3.2299	0.199046	0.00411874	c8.Tem.GZMK+.GZMA+	bystander
HCC.YaoHeSS2.C0001	-0.803006	-2.86562	0.305525	0.0109708	c14.NK-like.KLRD1+.GZMH-	bystander
HCC.YaoHeSS2.C0002	-2.37935	-1.15907	0.0334367	0.220675	c2.Tm.IL7R+.ZFP36+	bystander
HCC.YaoHeSS2.C0003	12.7784	-3.79217	6.09034e-35	0.000711174	c1.Tn.TCF7+	naive-like
HCC.YaoHeSS2.C0004	-1.2361	1.13403	0.203217	0.22645	c6.Trm.ZNF683+.CXCR6+	exhausted
HCC.YaoHeSS2.C0005	-1.18916	-0.215838	0.213793	0.450825	c4.Tm.MALAT1+	bystander
HCC.YaoHeSS2.C0006	-1.54862	-5.08687	0.138598	3.83828e-06	c13.NK-like.KLRD1+.GZMH+	bystander
HCC.YaoHeSS2.C0007	-2.10415	1.35793	0.0572456	0.176725	c6.Trm.ZNF683+.CXCR6+	exhausted
HCC.YaoHeSS2.C0008	0.480385	-3.26511	0.3855	0.00372254	c14.NK-like.KLRD1+.GZMH-	naive-like
HCC.YaoHeSS2.C0009	-0.55145	0.313203	0.367733	0.42716	c11.Tex.TNFRSF18+	exhausted
HCC.YaoHeSS2.C0010	14.5304	-4.3812	3.79272e-45	8.11667e-05	c1.Tn.TCF7+	naive-like
HCC.YaoHeSS2.C0011	-1.74589	2.34199	0.104337	0.0361148	c6.Trm.ZNF683+.CXCR6+	exhausted
HCC.YaoHeSS2.C0012	-1.42874	-1.83335	0.162063	0.0910481	c3.Tm.IL7R+.ZFP36-	bystander
HCC.YaoHeSS2.C0013	6.63583	-2.48734	8.16497e-10	0.0265917	c1.Tn.TCF7+	naive-like
HCC.YaoHeSS2.C0014	0.655857	-1.23412	0.341786	0.203658	c15.MAIT.SLC4A10+	naive-like
HCC.YaoHeSS2.C0015	-2.41357	-0.322938	0.0311363	0.424746	c8.Tem.GZMK+.GZMA+	bystander
HCC.YaoHeSS2.C0016	-2.67451	1.4182	0.0174427	0.164203	c8.Tem.GZMK+.GZMA+	exhausted
HCC.YaoHeSS2.C0017	0.892149	-4.20891	0.283815	0.000158691	c4.Tm.MALAT1+	naive-like
HCC.YaoHeSS2.C0018	-2.39593	4.68974	0.0323046	2.27244e-05	c10.Tex.PDCD1+	exhausted
HCC.YaoHeSS2.C0019	4.09252	0.46263	0.000245406	0.389949	c7.Tem.GZMK+.GZMA-	stem-like EM
HCC.YaoHeSS2.C0020	2.9425	-1.72921	0.00901478	0.107013	c2.Tm.IL7R+.ZFP36+	naive-like
HCC.YaoHeSS2.C0021	-2.5007	-2.94955	0.0258279	0.0088508	c13.NK-like.KLRD1+.GZMH+	bystander
HCC.YaoHeSS2.C0022	4.29077	-0.678685	0.000115787	0.336131	c7.Tem.GZMK+.GZMA-	naive-like
HCC.YaoHeSS2.C0023	-2.40689	3.75694	0.0315781	0.000800852	c10.Tex.PDCD1+	exhausted
HCC.YaoHeSS2.C0024	5.80883	-5.42371	1.00941e-07	7.51065e-07	c1.Tn.TCF7+	naive-like
[truncated: 9,973 more rows]

## Sheet: Markers Tex vs. stem-like EM
marker	diff of mean neighborhood Z score (Tex vs. stem-like EM)	p_val (t-test)	p_val_adj (Benjamini-Hochberg)
CCL5	2.84131	1.62783e-58	4.77894e-58
FGFBP2	0.185493	4.73092e-05	5.73445e-05
NKG7	2.3984	1.61935e-65	5.51269e-65
CCR6	-0.101247	0.227945	0.239942
CCR7	-2.88393	6.94145e-149	9.25527e-148
HBEGF	-0.310088	1.20309e-15	1.68118e-15
GZMA	2.86812	3.01985e-69	1.09813e-68
FCGR3A	0.396075	4.50508e-25	7.70922e-25
GZMB	4.274	2.33661e-202	7.47715e-201
GZMH	3.44073	7.53058e-144	9.26841e-143
CST7	-0.0427696	0.748437	0.760317
GNLY	2.33953	4.78374e-139	4.93805e-138
GZMK	-2.30799	6.93057e-42	1.46873e-41
LEF1	-1.1721	4.37633e-47	1.06093e-46
SELL	-1.99839	5.00714e-90	2.86122e-89
IL7R	-2.37173	9.16571e-79	4.13103e-78
HLA-DRB1	1.26067	1.44278e-31	2.69993e-31
CD74	-0.0213767	0.84607	0.854077
SRGN	-0.702166	4.04766e-13	5.58298e-13
ACTN1	-0.0666705	0.199466	0.211354
PRF1	3.35156	3.14225e-171	5.0276e-170
GAPDH	2.1771	5.14966e-64	1.64789e-63
B2M	1.80243	3.21335e-86	1.6585e-85
DUSP4	0.0507207	0.598445	0.615706
EEF1A1	-2.88411	2.55382e-187	5.83731e-186
KLRD1	2.29893	2.04902e-122	1.59924e-121
S100A4	2.9757	3.36608e-64	1.08803e-63
PRSS23	0.54972	4.06054e-41	8.54851e-41
FAM13A-AS1	0.0892215	0.00590495	0.00679707
ACTB	2.42254	1.04022e-70	4.05941e-70
CXCL13	1.48323	4.65876e-20	7.2369e-20
NCR3	0.563746	1.29381e-16	1.8819e-16
S1PR5	-0.310282	1.34573e-09	1.77947e-09
SH3BGRL3	3.06412	9.22822e-104	6.28304e-103
PFN1	1.83333	3.41773e-48	8.41288e-48
RGS1	1.01713	1.29662e-31	2.4407e-31
HDAC9	0.0939533	0.10316	0.110406
HLA-DPA1	1.09491	4.01474e-24	6.65656e-24
MAL	-0.338839	0.000662491	0.000785174
HAVCR2	3.55495	0	0
NPL	-0.02684	0.455428	0.47164
TNFRSF9	0.66961	8.88735e-07	1.11527e-06
ZFP36	-1.07219	2.79568e-19	4.23989e-19
HLA-C	1.30068	1.12998e-48	2.82496e-48
CXCR4	-2.10307	1.40507e-58	4.16316e-58
FOSL1	-0.233787	1.10972e-10	1.49207e-10
CLIC1	2.37689	2.92089e-80	1.37453e-79
ZNF331	-1.55322	1.39079e-40	2.88996e-40
SLC4A10	0.127619	0.0479759	0.0533066
LAG3	3.58697	1.10437e-288	1.178e-286
HLA-A	0.334529	2.25772e-05	2.78946e-05
HLA-DRA	1.22411	5.35324e-28	9.62381e-28
HLA-B	0.836788	1.06781e-25	1.8371e-25
TCF7	-3.33654	2.08084e-204	7.39854e-203
LTB	-0.718977	2.21227e-17	3.26233e-17
PLAC8	-0.5707	6.65743e-33	1.26808e-32
CREM	-0.551542	3.98768e-07	5.02385e-07
COTL1	-0.157545	0.085077	0.0926008
KLF2	-1.65792	1.10316e-81	5.43094e-81
ENTPD1	2.32015	1.29753e-93	7.83412e-93
HLA-DPB1	0.862639	1.0387e-15	1.46425e-15
TIGIT	0.868655	2.61699e-16	3.77224e-16
TMSB4X	2.01942	2.17548e-62	6.82505e-62
DUSP2	-1.91843	9.32129e-52	2.48568e-51
CXCR6	3.34106	2.50891e-222	1.00357e-220
TNFRSF18	0.439275	0.021514	0.0242411
CD27	0.032949	0.719069	0.73281
HLA-DRB5	1.29316	2.45152e-40	5.06121e-40
CDKN1A	-0.154897	0.0856939	0.0929561
TNFRSF12A	-0.232551	2.87359e-05	3.53673e-05
CTLA4	1.98913	8.06602e-51	2.09848e-50
BTG1	-1.30526	3.01539e-26	5.24416e-26
PLEK	-0.454808	2.34636e-06	2.92154e-06
PBX4	-0.625048	1.44976e-10	1.9411e-10
LMNA	-1.9465	1.30802e-49	3.32196e-49
CTSW	3.16246	6.53502e-176	1.23012e-174
IL32	2.04313	4.0597e-67	1.44345e-66
FOSL2	0.26912	0.0081621	0.00936154
CD8A	1.82468	2.36366e-56	6.69356e-56
HLA-DQA1	0.99247	7.76772e-22	1.26176e-21
LAYN	1.91506	4.54139e-62	1.41092e-61
PHLDA1	2.60777	2.08688e-93	1.21418e-92
CFL1	1.77896	3.79655e-58	1.10445e-57
APOBEC3G	1.98847	5.97636e-75	2.45184e-74
LSP1	3.05686	3.68345e-146	4.71481e-145
TPT1	-0.591698	5.93245e-11	8.01005e-11
ITM2A	-0.377315	3.74307e-05	4.57169e-05
CXXC5	0.200521	0.00428459	0.00498571
MYL6	1.51162	2.78788e-52	7.56035e-52
FOXP4	-0.829826	6.82172e-46	1.60511e-45
PABPC1	-2.0812	6.03139e-88	3.32766e-87
ALOX5AP	3.25454	9.71892e-141	1.03668e-139
TRABD2A	-0.66155	3.64729e-24	6.07881e-24
IL4I1	0.117278	0.0929951	0.100197
CD63	3.73523	3.41724e-189	9.11265e-188
CD52	2.38629	2.16131e-61	6.65018e-61
CD7	2.43667	2.42191e-65	8.07304e-65
KANSL1L	-0.0388278	0.283846	0.296832
CD82	1.14045	2.16622e-21	3.46595e-21
PTGER4	0.24622	0.0209807	0.0237238
LYST	-0.0659203	0.51105	0.527536
RGCC	-1.75055	1.79127e-51	4.6984e-51
VCAM1	2.18716	6.70051e-141	7.39367e-140
LGALS1	2.47871	7.01122e-80	3.25158e-79
PDCD1	1.62768	3.07346e-143	3.64262e-142
KLRG1	-1.38235	5.10118e-31	9.38147e-31
GPR65	1.35406	2.08697e-42	4.4522e-42
SPON2	0.430317	4.84149e-20	7.48444e-20
FTH1	-0.874935	9.39751e-16	1.33062e-15
CD101	1.79978	4.14446e-172	6.98014e-171
LAIR2	0.603295	3.72816e-09	4.86944e-09
FCRL6	0.111819	0.0494296	0.0547318
ACVR1B	0.0153553	0.600313	0.615706
NBAS	0.181993	2.83375e-06	3.51473e-06
CD55	-0.686066	2.80389e-10	3.73851e-10
ANXA1	0.0645601	0.622498	0.63642
PHLDA3	0.345299	3.91149e-17	5.74164e-17
TMSB10	0.892814	4.68206e-16	6.71865e-16
ZFP36L2	-0.299051	0.0110902	0.0126746
ARPC2	1.89964	2.69267e-65	8.88304e-65
HOPX	2.79035	3.8655e-101	2.42541e-100
KLRB1	0.944194	1.84824e-24	3.09653e-24
LDHA	-0.906793	1.12094e-17	1.67617e-17
FKBP1A	2.46256	1.57536e-81	7.63813e-81
ITGAE	2.51121	1.37668e-129	1.2957e-128
CD2	2.68701	2.49735e-125	2.10303e-124
EEF1B2	-2.22688	3.98544e-149	5.54495e-148
MALAT1	-1.3942	6.6296e-25	1.12844e-24
KLRF1	-0.104042	0.00123031	0.00144742
ITGAM	0.258625	1.66283e-16	2.40771e-16
CORO1A	1.73272	5.20972e-44	1.18235e-43
IL23R	0.258208	5.43532e-05	6.5634e-05
FGR	-0.0414671	0.418347	0.436062
VIM	0.317346	0.0194519	0.022073
SAMSN1	1.47493	8.04113e-49	2.02611e-48
AQP3	-0.281599	0.000110054	0.000132396
S1PR1	-1.26264	8.75574e-66	3.01273e-65
S100A6	2.1075	1.48834e-50	3.84088e-50
EFHD2	1.00921	1.08641e-45	2.53759e-45
RBPJ	1.88196	1.17512e-54	3.21399e-54
CAPG	1.509	1.7438e-37	3.44455e-37
TNFAIP3	-0.258446	0.0144935	0.0165051
H3F3B	-0.655602	2.10599e-14	2.93007e-14
CTSC	2.61542	1.8979e-122	1.51832e-121
KLHL21	-0.0951744	0.0353502	0.0395527
CTSD	3.12671	3.47053e-202	1.00961e-200
ACP5	3.10987	1.29955e-284	1.03964e-282
HLA-DMA	0.93743	7.95925e-22	1.28634e-21
UBC	0.842167	4.73795e-32	8.97127e-32
C12orf75	2.09954	2.23536e-78	9.93494e-78
ITGB2	0.496752	4.52924e-08	5.79743e-08
IFITM2	2.16399	2.51893e-69	9.26505e-69
AREG	-1.25243	2.8999e-43	6.35594e-43
ACTG1	0.796227	6.69573e-13	9.19585e-13
SETD7	-0.747946	5.9412e-43	1.29332e-42
SERTAD1	-1.05117	5.0684e-31	9.37507e-31
REL	-1.79884	1.1652e-56	3.32915e-56
TYROBP	0.1163	3.96802e-05	4.82801e-05
SNX9	1.2756	4.0207e-20	6.30699e-20
YPEL5	-1.75232	2.71991e-43	6.00257e-43
GIMAP7	-0.393293	0.000157514	0.000188781
PKM	1.15454	8.25038e-16	1.17339e-15
PTMS	2.83256	1.12935e-173	2.00773e-172
NELL2	0.16386	0.0355492	0.0396367
C1orf21	-0.831076	4.02596e-23	6.6067e-23
TESK1	0.264696	8.08889e-08	1.03125e-07
RAC2	1.86936	1.24921e-58	3.73596e-58
FXYD7	-0.580089	8.18889e-22	1.31681e-21
APOBEC3C	2.43432	1.57725e-129	1.44206e-128
RHOA	1.80856	5.7853e-69	2.08011e-68
CD99	0.888146	8.42813e-25	1.42699e-24
TXK	0.208982	2.92286e-05	3.58358e-05
HLA-DQB1	0.360744	0.000186481	0.000222664
ELL2	-1.31738	3.61551e-44	8.26401e-44
RGS2	0.727416	3.64993e-14	5.05617e-14
RARA	-0.892109	9.65395e-25	1.62593e-24
LCP1	0.595034	9.2045e-10	1.22217e-09
BATF	1.25987	1.14071e-23	1.88159e-23
SLC7A5	0.130258	0.190936	0.202989
SLC2A3	-1.39635	6.93737e-40	1.42305e-39
CRIP1	0.972492	1.28492e-16	1.8775e-16
SH2D2A	1.15571	4.18752e-37	8.2209e-37
TXNIP	0.504025	2.56177e-09	3.37352e-09
MYO1E	1.60741	6.18228e-77	2.71004e-76
S100A11	2.19706	4.37288e-52	1.1759e-51
PSMB9	1.91185	4.52679e-67	1.59184e-66
HEG1	0.482378	6.29788e-28	1.12588e-27
TMEM173	1.22395	8.14819e-28	1.44857e-27
SLC16A3	0.139007	0.0919227	0.0993759
JUNB	-1.84342	1.23433e-71	4.87638e-71
MXD1	0.386881	4.62701e-20	7.22265e-20
PPP1R3F	0.09091	0.005381	0.00623884
ZEB2	0.45604	9.80171e-09	1.26986e-08
CMC1	-1.78508	3.73189e-31	6.94306e-31
SIRPG	1.88455	1.44045e-93	8.53602e-93
ITGB1	1.49837	5.54353e-56	1.55608e-55
EMP3	1.04705	2.79043e-19	4.23989e-19
ANXA5	2.32823	2.46455e-109	1.75257e-108
SATB1	-1.39304	1.3391e-66	4.65775e-66
TNFRSF1B	0.807644	1.37702e-19	2.11849e-19
ZNF683	2.03186	1.70881e-87	9.11366e-87
TOX	0.573314	9.86523e-09	1.27293e-08
PPP1CA	1.7779	6.68333e-55	1.85971e-54
KIR2DL4	2.03651	3.58307e-264	2.29316e-262
IFNG	1.96817	3.62635e-125	2.97547e-124
FABP5	0.352501	0.00298879	0.00350335
FEZ1	0.000670637	0.988388	0.988388
MYL12A	2.73972	2.73184e-83	1.36592e-82
BACH2	-0.98245	7.88035e-43	1.70386e-42
CCL3	2.65256	7.16044e-232	3.27334e-230
TNFRSF25	0.129642	0.238926	0.250677
LDLRAP1	-0.978769	7.74674e-63	2.45441e-62
IL2RB	1.39796	1.23038e-86	6.45443e-86
RNF19A	-1.69745	9.64209e-52	2.54998e-51
EZR	-1.28912	5.63674e-38	1.12035e-37
LDHB	0.0149306	0.871802	0.877285
ANXA2	0.952417	8.04203e-16	1.14886e-15
FAM3C	2.08769	5.00054e-168	7.61988e-167
LGALS3	2.09136	8.10601e-77	3.5053e-76
TRAT1	-2.34602	1.76642e-65	5.95004e-65
MIR155HG	1.94822	1.79188e-83	9.10163e-83
NR4A3	-1.52471	2.71531e-44	6.25106e-44
KLF3	-1.58648	1.35058e-70	5.20705e-70
TUBA4A	-2.02351	2.36997e-57	6.83234e-57
DDIT4	0.780195	1.73734e-17	2.57384e-17
NR4A2	-0.856274	1.18808e-15	1.66749e-15
AHNAK	-0.892662	5.49567e-22	8.97252e-22
CD8B	1.34204	1.82912e-70	6.96807e-70
B3GAT1	0.286014	1.37736e-17	2.05002e-17
TTC38	0.803739	4.10454e-70	1.54524e-69
CYBA	0.952936	1.34969e-26	2.36011e-26
PDE4B	-0.647511	2.92499e-09	3.83605e-09
ARPC1B	1.79873	1.91286e-47	4.67263e-47
S100A10	-0.154537	0.202179	0.213522
FOSB	-1.21202	2.75439e-35	5.34186e-35
GPR183	-2.75235	2.60694e-111	1.89595e-110
TPI1	1.56665	2.23162e-39	4.51974e-39
ETV1	1.26906	3.72254e-39	7.4919e-39
TGFBR3	-0.463197	2.60213e-18	3.92775e-18
LEPROTL1	-1.02338	9.59419e-21	1.52743e-20
FAM177A1	-1.90166	2.28732e-50	5.85553e-50
HCST	2.22952	7.32558e-88	3.9732e-87
CHST12	3.1723	4.45993e-237	2.37863e-235
FOS	-1.76506	1.19705e-80	5.71724e-80
LILRB1	0.642491	2.0331e-75	8.44925e-75
FLNA	0.443193	1.09707e-07	1.3876e-07
ARPC3	1.56861	3.31346e-48	8.21944e-48
PGK1	1.23791	1.74356e-30	3.18823e-30
SPINT2	-1.02914	4.69045e-45	1.08764e-44
TNFSF4	1.80395	9.42829e-80	4.31007e-79
CD3D	2.89294	1.14526e-187	2.8191e-186
MYL12B	1.20342	3.44781e-36	6.72743e-36
SERPINB9	-0.141081	0.0797265	0.0873715
KLF8	0.0530943	0.0801245	0.0875079
MYO7A	1.90935	6.48081e-106	4.50839e-105
XCL2	-0.911416	1.04078e-08	1.33755e-08
TMIGD2	0.971956	1.0861e-54	2.99612e-54
NDFIP2	1.57527	4.71985e-46	1.12713e-45
RASGRP3	0.484193	8.17649e-27	1.43762e-26
CD3G	2.28784	2.13272e-127	1.84451e-126
KLRC1	2.07853	1.5802e-89	8.8713e-89
RASGRP2	-0.697988	1.63196e-29	2.9672e-29
TMEM2	-1.50261	6.25914e-46	1.48365e-45
CSRNP1	-1.34692	2.05886e-39	4.19641e-39
RAB27A	1.94036	2.35028e-119	1.79069e-118
HMOX1	1.40192	9.3567e-60	2.82466e-59
PSME2	1.56327	1.26999e-43	2.86195e-43
LDLRAD4	0.591337	5.53384e-09	7.19849e-09
LY6E	2.61377	1.45408e-130	1.41002e-129
TRIP10	-0.121284	0.0628374	0.0690996
DUSP5	1.40683	5.17672e-73	2.07069e-72
ITM2C	-0.147935	0.173686	0.185265
SYTL3	1.48986	5.27412e-38	1.05482e-37
USP3-AS1	-0.0553574	0.0549582	0.0606436
TMEM123	-0.878324	4.65723e-18	6.99678e-18
AFAP1L2	1.91693	2.90966e-177	5.81931e-176
PRDM1	2.49569	4.04787e-182	8.63546e-181
KDSR	-1.06919	4.20257e-65	1.37227e-64
FAM46C	0.088655	0.429058	0.445775
NOSIP	-0.122272	0.0312554	0.0350938
IL2RG	2.40396	2.57939e-103	1.6845e-102
SH2D1A	-2.66019	9.81731e-77	4.18872e-76
CSF1	2.85046	0	0
PASK	-2.96424	1.4283e-102	9.1411e-102
ARHGDIB	0.3755	0.000267748	0.000318511
TRIM37	0.200133	8.64499e-08	1.09778e-07
LITAF	-0.39965	0.000695686	0.000821474
XCL1	-0.814972	8.99488e-07	1.12436e-06
NMB	-2.12981	2.18727e-20	3.44792e-20
OAZ1	-0.548745	7.21347e-12	9.8226e-12
ISG15	1.54718	1.23875e-74	5.0177e-74
IFITM1	0.567356	2.27152e-12	3.10636e-12
ATP1B3	-0.874882	1.1303e-20	1.79058e-20
LRRN3	1.41787	4.90387e-94	3.01777e-93
CKLF	2.20618	1.88962e-103	1.25974e-102
MYO1F	1.11381	1.36878e-43	3.06301e-43
ATP5E	0.993541	4.19289e-35	8.08268e-35
RAP1GAP2	-0.0611728	0.097405	0.104596
MYC	-1.03989	5.52959e-61	1.68521e-60
CD96	1.01803	1.40285e-33	2.68809e-33
MCL1	0.0294298	0.779331	0.789196
SUB1	1.19824	2.04038e-42	4.38203e-42
ANO6	0.142453	0.00407613	0.00476044
PFKFB3	0.0135358	0.907926	0.910772
DBI	1.29599	7.57928e-41	1.58521e-40
NAF1	-0.839789	1.54948e-43	3.44328e-43
ID2	3.09431	6.59641e-128	5.86348e-127
IFI6	2.01649	3.0651e-131	3.0651e-130
CAP1	1.81238	1.38616e-69	5.15781e-69
MARCH3	-0.999682	6.95668e-47	1.67379e-46
DLGAP4	-0.137843	0.00571661	0.00660403
PGAM1	1.37929	8.14417e-29	1.47239e-28
ICA1	-2.16446	1.19246e-11	1.6169e-11
CCL4L2	1.04766	9.68677e-26	1.67555e-25
BST2	2.30119	1.53665e-116	1.14355e-115
AKAP5	1.9613	2.43399e-142	2.7817e-141
GYG1	0.778563	2.46902e-19	3.78032e-19
GOLIM4	1.87423	5.08152e-76	2.13959e-75
SNAP47	1.93914	2.07285e-158	3.01505e-157
PSME1	1.07348	7.79263e-27	1.3777e-26
