# Supplementary material for: RECOMBINE identifies recurrent composite markers of cell types and states
Source: Genome Res. 2026 Jun;36(6):1221–37. doi: 10.1101/gr.280817.125 (PMC13262949; doi:10.1101/gr.280817.125)
Supplement: Supplement 7 [file Supplemental_Table_S5.xlsx]

## Sheet: TSP subpop. top10 markers
tissue	cell_ontology_class	Cell Types	Cell Lineages	marker	fract_signif_cells	avg_nhood_zscore
Bladder	b cell	B Cells	B Cells	CORO1A	0.990741	5.78304
Bladder	b cell	B Cells	B Cells	CXCR4	0.986111	5.25295
Bladder	b cell	B Cells	B Cells	CD48	0.981481	4.48201
Bladder	b cell	B Cells	B Cells	CD52	0.962963	9.22683
Bladder	b cell	B Cells	B Cells	ISG20	0.962963	4.80781
Bladder	b cell	B Cells	B Cells	HLA-DPA1	0.958333	7.74191
Bladder	b cell	B Cells	B Cells	CD74	0.949074	7.34586
Bladder	b cell	B Cells	B Cells	YWHAZ	0.944444	3.4287
Bladder	b cell	B Cells	B Cells	RAC2	0.939815	4.91428
Bladder	b cell	B Cells	B Cells	HSPE1	0.935185	4.5045
Bladder	bladder urothelial cell	Digestive and Exocrine Epithelial Cells	Epithelial Cells	FABP5	0.996825	13.0865
Bladder	bladder urothelial cell	Digestive and Exocrine Epithelial Cells	Epithelial Cells	S100P	0.987302	23.3655
Bladder	bladder urothelial cell	Digestive and Exocrine Epithelial Cells	Epithelial Cells	MGST1	0.980952	5.25335
Bladder	bladder urothelial cell	Digestive and Exocrine Epithelial Cells	Epithelial Cells	CD9	0.977778	8.13163
Bladder	bladder urothelial cell	Digestive and Exocrine Epithelial Cells	Epithelial Cells	GSTM3	0.933333	4.17294
Bladder	bladder urothelial cell	Digestive and Exocrine Epithelial Cells	Epithelial Cells	RNASE1	0.88254	2.31172
Bladder	bladder urothelial cell	Digestive and Exocrine Epithelial Cells	Epithelial Cells	BEX3	0.869841	3.24298
Bladder	bladder urothelial cell	Digestive and Exocrine Epithelial Cells	Epithelial Cells	TPM2	0.8	3.0237
Bladder	bladder urothelial cell	Digestive and Exocrine Epithelial Cells	Epithelial Cells	ANXA2	0.615873	2.63531
Bladder	bladder urothelial cell	Digestive and Exocrine Epithelial Cells	Epithelial Cells	TAGLN	0.52381	3.06933
Bladder	fibroblast	Fibroblasts	Fibroblasts and Mesenchymal Cells	C1S	0.997881	5.71814
Bladder	fibroblast	Fibroblasts	Fibroblasts and Mesenchymal Cells	DCN	0.997458	6.07629
Bladder	fibroblast	Fibroblasts	Fibroblasts and Mesenchymal Cells	SERPINF1	0.99322	6.01118
Bladder	fibroblast	Fibroblasts	Fibroblasts and Mesenchymal Cells	MGST1	0.992797	5.24599
Bladder	fibroblast	Fibroblasts	Fibroblasts and Mesenchymal Cells	MGP	0.991737	6.22258
Bladder	fibroblast	Fibroblasts	Fibroblasts and Mesenchymal Cells	EFEMP1	0.991102	6.29965
Bladder	fibroblast	Fibroblasts	Fibroblasts and Mesenchymal Cells	C3	0.989195	5.8884
Bladder	fibroblast	Fibroblasts	Fibroblasts and Mesenchymal Cells	GPX3	0.983686	5.90744
Bladder	fibroblast	Fibroblasts	Fibroblasts and Mesenchymal Cells	NNMT	0.980297	5.54395
Bladder	fibroblast	Fibroblasts	Fibroblasts and Mesenchymal Cells	CTSK	0.972669	5.68538
Bladder	macrophage	Monocytes and Macrophages	Myeloid Cells	FCGR2A	0.988455	6.35989
Bladder	macrophage	Monocytes and Macrophages	Myeloid Cells	TYROBP	0.987763	6.66856
Bladder	macrophage	Monocytes and Macrophages	Myeloid Cells	PLEK	0.982683	6.08245
Bladder	macrophage	Monocytes and Macrophages	Myeloid Cells	MS4A6A	0.977372	6.68318
Bladder	macrophage	Monocytes and Macrophages	Myeloid Cells	CYBB	0.971369	6.4081
Bladder	macrophage	Monocytes and Macrophages	Myeloid Cells	CD14	0.968598	6.36617
Bladder	macrophage	Monocytes and Macrophages	Myeloid Cells	CD74	0.948511	5.58095
Bladder	macrophage	Monocytes and Macrophages	Myeloid Cells	HLA-DRA	0.939044	5.92135
Bladder	macrophage	Monocytes and Macrophages	Myeloid Cells	SDCBP	0.920342	3.45254
Bladder	macrophage	Monocytes and Macrophages	Myeloid Cells	CD53	0.903717	3.56816
Bladder	mast cell	Mast Cells	Myeloid Cells	NFKBIA	0.987517	5.09695
Bladder	mast cell	Mast Cells	Myeloid Cells	LMNA	0.98613	7.1055
Bladder	mast cell	Mast Cells	Myeloid Cells	DUSP6	0.979196	8.06972
Bladder	mast cell	Mast Cells	Myeloid Cells	CD44	0.976422	4.94492
Bladder	mast cell	Mast Cells	Myeloid Cells	GLUL	0.970874	4.01796
Bladder	mast cell	Mast Cells	Myeloid Cells	CD9	0.966713	5.66395
Bladder	mast cell	Mast Cells	Myeloid Cells	ARHGDIB	0.965326	5.70706
Bladder	mast cell	Mast Cells	Myeloid Cells	CD69	0.95423	8.71486
Bladder	mast cell	Mast Cells	Myeloid Cells	BIRC3	0.944521	6.41074
Bladder	mast cell	Mast Cells	Myeloid Cells	ANXA1	0.943135	7.30272
Bladder	myofibroblast cell	Specialized Fibroblasts	Fibroblasts and Mesenchymal Cells	C1S	0.995431	4.98112
Bladder	myofibroblast cell	Specialized Fibroblasts	Fibroblasts and Mesenchymal Cells	DCN	0.994778	4.18611
Bladder	myofibroblast cell	Specialized Fibroblasts	Fibroblasts and Mesenchymal Cells	SPARC	0.992167	5.44283
Bladder	myofibroblast cell	Specialized Fibroblasts	Fibroblasts and Mesenchymal Cells	A2M	0.989556	8.83287
Bladder	myofibroblast cell	Specialized Fibroblasts	Fibroblasts and Mesenchymal Cells	COL1A1	0.986292	5.15365
Bladder	myofibroblast cell	Specialized Fibroblasts	Fibroblasts and Mesenchymal Cells	PDPN	0.984987	8.70748
Bladder	myofibroblast cell	Specialized Fibroblasts	Fibroblasts and Mesenchymal Cells	PLAT	0.984334	9.35208
Bladder	myofibroblast cell	Specialized Fibroblasts	Fibroblasts and Mesenchymal Cells	PLPP1	0.983029	6.5191
Bladder	myofibroblast cell	Specialized Fibroblasts	Fibroblasts and Mesenchymal Cells	TPM2	0.966057	4.5396
Bladder	myofibroblast cell	Specialized Fibroblasts	Fibroblasts and Mesenchymal Cells	MFAP4	0.956266	6.28365
Bladder	nk cell	NK Cells	Innate Lymphoid Cells	CXCR4	0.995086	6.69897
Bladder	nk cell	NK Cells	Innate Lymphoid Cells	CYTIP	0.995086	6.64777
Bladder	nk cell	NK Cells	Innate Lymphoid Cells	ISG20	0.992629	6.25161
Bladder	nk cell	NK Cells	Innate Lymphoid Cells	CD69	0.990172	5.23733
Bladder	nk cell	NK Cells	Innate Lymphoid Cells	TSC22D3	0.97543	4.07189
Bladder	nk cell	NK Cells	Innate Lymphoid Cells	STK17B	0.972973	4.9037
Bladder	nk cell	NK Cells	Innate Lymphoid Cells	RAC2	0.970516	5.86893
Bladder	nk cell	NK Cells	Innate Lymphoid Cells	ARHGDIB	0.970516	4.48214
Bladder	nk cell	NK Cells	Innate Lymphoid Cells	CD2	0.968059	7.517
Bladder	nk cell	NK Cells	Innate Lymphoid Cells	CORO1A	0.963145	6.12049
Bladder	pericyte cell	Pericytes	Fibroblasts and Mesenchymal Cells	CRYAB	0.98913	8.25358
Bladder	pericyte cell	Pericytes	Fibroblasts and Mesenchymal Cells	CD9	0.980072	5.44867
Bladder	pericyte cell	Pericytes	Fibroblasts and Mesenchymal Cells	MT1M	0.978261	9.82182
Bladder	pericyte cell	Pericytes	Fibroblasts and Mesenchymal Cells	CAV1	0.974638	10.1093
Bladder	pericyte cell	Pericytes	Fibroblasts and Mesenchymal Cells	SPARCL1	0.958333	8.64056
Bladder	pericyte cell	Pericytes	Fibroblasts and Mesenchymal Cells	HSPB6	0.95471	7.28414
Bladder	pericyte cell	Pericytes	Fibroblasts and Mesenchymal Cells	TPM2	0.951087	14.1841
Bladder	pericyte cell	Pericytes	Fibroblasts and Mesenchymal Cells	A2M	0.949275	6.71969
Bladder	pericyte cell	Pericytes	Fibroblasts and Mesenchymal Cells	ACTA2	0.943841	16.6816
Bladder	pericyte cell	Pericytes	Fibroblasts and Mesenchymal Cells	TAGLN	0.936594	16.1263
Bladder	plasma cell	Plasma Cells	Plasma Cells	SSR4	0.998148	10.2793
Bladder	plasma cell	Plasma Cells	Plasma Cells	JCHAIN	0.997222	15.9369
Bladder	plasma cell	Plasma Cells	Plasma Cells	MZB1	0.996296	15.5046
Bladder	plasma cell	Plasma Cells	Plasma Cells	SEC11C	0.996296	11.1564
Bladder	plasma cell	Plasma Cells	Plasma Cells	FKBP11	0.99537	9.32025
Bladder	plasma cell	Plasma Cells	Plasma Cells	DERL3	0.994444	15.5107
Bladder	plasma cell	Plasma Cells	Plasma Cells	ISG20	0.993519	6.49767
Bladder	plasma cell	Plasma Cells	Plasma Cells	HSP90B1	0.992593	4.44113
Bladder	plasma cell	Plasma Cells	Plasma Cells	PRDX4	0.990741	7.72677
Bladder	plasma cell	Plasma Cells	Plasma Cells	HERPUD1	0.989815	5.49834
Bladder	smooth muscle cell	Smooth Muscle Cells	Smooth Muscle Cells	ACTA2	1	17.9633
Bladder	smooth muscle cell	Smooth Muscle Cells	Smooth Muscle Cells	ACTG2	0.991597	31.0187
Bladder	smooth muscle cell	Smooth Muscle Cells	Smooth Muscle Cells	TAGLN	0.991597	17.8073
Bladder	smooth muscle cell	Smooth Muscle Cells	Smooth Muscle Cells	TPM2	0.991597	17.4885
Bladder	smooth muscle cell	Smooth Muscle Cells	Smooth Muscle Cells	FHL1	0.983193	13.4363
Bladder	smooth muscle cell	Smooth Muscle Cells	Smooth Muscle Cells	HSPB6	0.983193	9.41677
Bladder	smooth muscle cell	Smooth Muscle Cells	Smooth Muscle Cells	CRYAB	0.983193	6.2895
Bladder	smooth muscle cell	Smooth Muscle Cells	Smooth Muscle Cells	CD9	0.983193	5.33652
Bladder	smooth muscle cell	Smooth Muscle Cells	Smooth Muscle Cells	CAV1	0.97479	12.7355
Bladder	smooth muscle cell	Smooth Muscle Cells	Smooth Muscle Cells	SPARCL1	0.97479	8.41443
Bladder	t cell	General T Cells	T Cells	CXCR4	0.999254	7.48584
Bladder	t cell	General T Cells	T Cells	CD2	0.996271	7.93923
Bladder	t cell	General T Cells	T Cells	CYTIP	0.991424	6.14894
Bladder	t cell	General T Cells	T Cells	CD48	0.988814	5.9497
Bladder	t cell	General T Cells	T Cells	ISG20	0.986204	5.35746
Bladder	t cell	General T Cells	T Cells	CD69	0.985831	5.35051
Bladder	t cell	General T Cells	T Cells	ARHGDIB	0.974273	4.40876
Bladder	t cell	General T Cells	T Cells	TSC22D3	0.972036	4.52305
Bladder	t cell	General T Cells	T Cells	STK17B	0.969799	4.53572
Bladder	t cell	General T Cells	T Cells	CD52	0.967934	6.43239
Bladder	vein endothelial cell	Blood Vessel Endothelial Cells	Endothelial Cells	SPARCL1	0.987879	9.81666
Bladder	vein endothelial cell	Blood Vessel Endothelial Cells	Endothelial Cells	MYL12A	0.987879	5.82952
Bladder	vein endothelial cell	Blood Vessel Endothelial Cells	Endothelial Cells	SPARC	0.981818	4.3561
Bladder	vein endothelial cell	Blood Vessel Endothelial Cells	Endothelial Cells	CAV1	0.975758	8.55327
Bladder	vein endothelial cell	Blood Vessel Endothelial Cells	Endothelial Cells	A2M	0.969697	6.18087
Bladder	vein endothelial cell	Blood Vessel Endothelial Cells	Endothelial Cells	CD74	0.963636	6.42776
Bladder	vein endothelial cell	Blood Vessel Endothelial Cells	Endothelial Cells	ANXA2	0.939394	3.82299
Bladder	vein endothelial cell	Blood Vessel Endothelial Cells	Endothelial Cells	NNMT	0.927273	3.72571
Bladder	vein endothelial cell	Blood Vessel Endothelial Cells	Endothelial Cells	RNASE1	0.921212	3.94587
Bladder	vein endothelial cell	Blood Vessel Endothelial Cells	Endothelial Cells	ITM2A	0.915152	4.097
Blood	cd4-positive, alpha-beta memory t cell	CD4 T Cells	T Cells	IL32	0.989273	7.6333
Blood	cd4-positive, alpha-beta memory t cell	CD4 T Cells	T Cells	NPM1	0.979738	6.85053
Blood	cd4-positive, alpha-beta memory t cell	CD4 T Cells	T Cells	B2M	0.978546	2.62002
Blood	cd4-positive, alpha-beta memory t cell	CD4 T Cells	T Cells	CD3D	0.973778	9.00363
Blood	cd4-positive, alpha-beta memory t cell	CD4 T Cells	T Cells	TRAC	0.973778	8.21389
Blood	cd4-positive, alpha-beta memory t cell	CD4 T Cells	T Cells	IL7R	0.972586	10.9122
Blood	cd4-positive, alpha-beta memory t cell	CD4 T Cells	T Cells	MALAT1	0.970203	3.63166
Blood	cd4-positive, alpha-beta memory t cell	CD4 T Cells	T Cells	GIMAP7	0.966627	4.93228
Blood	cd4-positive, alpha-beta memory t cell	CD4 T Cells	T Cells	CD69	0.952324	6.65065
Blood	cd4-positive, alpha-beta memory t cell	CD4 T Cells	T Cells	LCK	0.941597	5.13881
Blood	cd4-positive, alpha-beta t cell	CD4 T Cells	T Cells	IL32	0.998554	9.28764
Blood	cd4-positive, alpha-beta t cell	CD4 T Cells	T Cells	B2M	0.997469	3.10636
Blood	cd4-positive, alpha-beta t cell	CD4 T Cells	T Cells	NPM1	0.997108	7.24088
Blood	cd4-positive, alpha-beta t cell	CD4 T Cells	T Cells	CD3D	0.996023	10.193
Blood	cd4-positive, alpha-beta t cell	CD4 T Cells	T Cells	TRAC	0.995662	10.9907
Blood	cd4-positive, alpha-beta t cell	CD4 T Cells	T Cells	IL7R	0.993492	10.3186
Blood	cd4-positive, alpha-beta t cell	CD4 T Cells	T Cells	GIMAP7	0.988792	8.28466
Blood	cd4-positive, alpha-beta t cell	CD4 T Cells	T Cells	LCK	0.977946	7.10713
Blood	cd4-positive, alpha-beta t cell	CD4 T Cells	T Cells	MALAT1	0.977223	3.48226
Blood	cd4-positive, alpha-beta t cell	CD4 T Cells	T Cells	TRBC1	0.956616	5.56111
Blood	cd8-positive, alpha-beta cytokine secreting effector t cell	CD8 T Cells	T Cells	MALAT1	0.998484	3.9765
Blood	cd8-positive, alpha-beta cytokine secreting effector t cell	CD8 T Cells	T Cells	CCL5	0.995451	9.21957
Blood	cd8-positive, alpha-beta cytokine secreting effector t cell	CD8 T Cells	T Cells	B2M	0.994693	3.46262
Blood	cd8-positive, alpha-beta cytokine secreting effector t cell	CD8 T Cells	T Cells	CTSW	0.990902	9.59973
Blood	cd8-positive, alpha-beta cytokine secreting effector t cell	CD8 T Cells	T Cells	NKG7	0.985595	10.4699
Blood	cd8-positive, alpha-beta cytokine secreting effector t cell	CD8 T Cells	T Cells	NCL	0.983321	6.27634
Blood	cd8-positive, alpha-beta cytokine secreting effector t cell	CD8 T Cells	T Cells	RAP1B	0.982563	4.79365
Blood	cd8-positive, alpha-beta cytokine secreting effector t cell	CD8 T Cells	T Cells	GNLY	0.981804	11.1247
Blood	cd8-positive, alpha-beta cytokine secreting effector t cell	CD8 T Cells	T Cells	CXCR4	0.978014	5.49376
Blood	cd8-positive, alpha-beta cytokine secreting effector t cell	CD8 T Cells	T Cells	CST7	0.975739	5.25722
Blood	cd8-positive, alpha-beta t cell	CD8 T Cells	T Cells	IL32	1	10.2879
Blood	cd8-positive, alpha-beta t cell	CD8 T Cells	T Cells	B2M	0.991639	3.94083
Blood	cd8-positive, alpha-beta t cell	CD8 T Cells	T Cells	NPM1	0.988294	5.06885
Blood	cd8-positive, alpha-beta t cell	CD8 T Cells	T Cells	LCK	0.986622	7.69987
Blood	cd8-positive, alpha-beta t cell	CD8 T Cells	T Cells	GIMAP7	0.98495	6.6674
Blood	cd8-positive, alpha-beta t cell	CD8 T Cells	T Cells	CD3D	0.981605	10.9457
Blood	cd8-positive, alpha-beta t cell	CD8 T Cells	T Cells	TRAC	0.974916	9.32683
Blood	cd8-positive, alpha-beta t cell	CD8 T Cells	T Cells	TRBC1	0.9699	5.7959
Blood	cd8-positive, alpha-beta t cell	CD8 T Cells	T Cells	MALAT1	0.965719	3.88923
Blood	cd8-positive, alpha-beta t cell	CD8 T Cells	T Cells	CST7	0.922241	3.05918
Blood	classical monocyte	Monocytes and Macrophages	Myeloid Cells	ACTB	0.968264	3.13126
Blood	classical monocyte	Monocytes and Macrophages	Myeloid Cells	CCDC88A	0.966347	5.89962
Blood	classical monocyte	Monocytes and Macrophages	Myeloid Cells	GPX1	0.965708	4.40937
Blood	classical monocyte	Monocytes and Macrophages	Myeloid Cells	ALDH2	0.955059	6.23551
Blood	classical monocyte	Monocytes and Macrophages	Myeloid Cells	CTSB	0.953568	4.9061
Blood	classical monocyte	Monocytes and Macrophages	Myeloid Cells	ENO1	0.943344	4.29766
Blood	classical monocyte	Monocytes and Macrophages	Myeloid Cells	GASK1B	0.942705	6.70183
Blood	classical monocyte	Monocytes and Macrophages	Myeloid Cells	LTA4H	0.94164	6.24704
Blood	classical monocyte	Monocytes and Macrophages	Myeloid Cells	SH3BGRL	0.93738	3.64534
Blood	classical monocyte	Monocytes and Macrophages	Myeloid Cells	TPM3	0.931416	3.01755
Blood	erythrocyte	Red Blood Cells (Erythrocytes)	Erythrocytes and Platelets	HBB	1	6.75131
Blood	erythrocyte	Red Blood Cells (Erythrocytes)	Erythrocytes and Platelets	HBA2	1	6.67896
Blood	erythrocyte	Red Blood Cells (Erythrocytes)	Erythrocytes and Platelets	SLC25A39	0.999714	7.09555
Blood	erythrocyte	Red Blood Cells (Erythrocytes)	Erythrocytes and Platelets	GYPC	0.998568	6.02361
Blood	erythrocyte	Red Blood Cells (Erythrocytes)	Erythrocytes and Platelets	YBX3	0.997231	5.27432
Blood	erythrocyte	Red Blood Cells (Erythrocytes)	Erythrocytes and Platelets	SLC25A37	0.996849	4.39659
Blood	erythrocyte	Red Blood Cells (Erythrocytes)	Erythrocytes and Platelets	FAM210B	0.996658	6.38884
Blood	erythrocyte	Red Blood Cells (Erythrocytes)	Erythrocytes and Platelets	SNCA	0.99618	7.09585
Blood	erythrocyte	Red Blood Cells (Erythrocytes)	Erythrocytes and Platelets	ALAS2	0.99513	7.49004
Blood	erythrocyte	Red Blood Cells (Erythrocytes)	Erythrocytes and Platelets	GUK1	0.991883	5.13475
Blood	macrophage	Monocytes and Macrophages	Myeloid Cells	CD74	0.997938	5.77269
Blood	macrophage	Monocytes and Macrophages	Myeloid Cells	ACTB	0.997938	3.83912
Blood	macrophage	Monocytes and Macrophages	Myeloid Cells	CTSB	0.995876	7.1952
Blood	macrophage	Monocytes and Macrophages	Myeloid Cells	GPX1	0.987629	4.64421
Blood	macrophage	Monocytes and Macrophages	Myeloid Cells	ENO1	0.973196	4.04695
Blood	macrophage	Monocytes and Macrophages	Myeloid Cells	TMSB4X	0.964948	2.77154
Blood	macrophage	Monocytes and Macrophages	Myeloid Cells	LGALS3	0.946392	5.09277
Blood	macrophage	Monocytes and Macrophages	Myeloid Cells	UCP2	0.923711	4.69038
Blood	macrophage	Monocytes and Macrophages	Myeloid Cells	RNASE6	0.905155	4.51014
Blood	macrophage	Monocytes and Macrophages	Myeloid Cells	CCDC88A	0.876289	4.0562
Blood	memory b cell	B Cells	B Cells	MALAT1	0.998708	3.66001
Blood	memory b cell	B Cells	B Cells	CD74	0.997416	10.2503
Blood	memory b cell	B Cells	B Cells	MS4A1	0.996124	16.2905
Blood	memory b cell	B Cells	B Cells	HLA-DPB1	0.996124	12.7159
Blood	memory b cell	B Cells	B Cells	IGKC	0.996124	9.08355
Blood	memory b cell	B Cells	B Cells	CD79A	0.990956	15.9106
Blood	memory b cell	B Cells	B Cells	NPM1	0.983204	4.92721
Blood	memory b cell	B Cells	B Cells	IGLC2	0.928941	8.17785
Blood	memory b cell	B Cells	B Cells	SNHG8	0.908269	4.52122
Blood	memory b cell	B Cells	B Cells	CXCR4	0.892765	5.23904
Blood	monocyte	Monocytes and Macrophages	Myeloid Cells	ACTB	0.997947	3.2598
Blood	monocyte	Monocytes and Macrophages	Myeloid Cells	CCDC88A	0.976243	5.60501
Blood	monocyte	Monocytes and Macrophages	Myeloid Cells	CTSB	0.972577	6.48444
Blood	monocyte	Monocytes and Macrophages	Myeloid Cells	GPX1	0.964951	4.15416
Blood	monocyte	Monocytes and Macrophages	Myeloid Cells	TMSB4X	0.963924	2.86723
Blood	monocyte	Monocytes and Macrophages	Myeloid Cells	ENO1	0.959965	4.27451
Blood	monocyte	Monocytes and Macrophages	Myeloid Cells	SH3BGRL	0.94486	4.09253
Blood	monocyte	Monocytes and Macrophages	Myeloid Cells	LGALS3	0.942954	5.65409
Blood	monocyte	Monocytes and Macrophages	Myeloid Cells	GSTO1	0.934301	4.73151
Blood	monocyte	Monocytes and Macrophages	Myeloid Cells	CLTA	0.925942	4.42616
Blood	naive b cell	B Cells	B Cells	MALAT1	1	3.48802
Blood	naive b cell	B Cells	B Cells	HLA-DPB1	0.998095	11.5671
Blood	naive b cell	B Cells	B Cells	CD74	0.997143	10.1639
Blood	naive b cell	B Cells	B Cells	IGKC	0.997143	9.45376
Blood	naive b cell	B Cells	B Cells	CXCR4	0.996667	7.37753
Blood	naive b cell	B Cells	B Cells	MS4A1	0.99619	15.4712
Blood	naive b cell	B Cells	B Cells	CD79A	0.995714	16.067
Blood	naive b cell	B Cells	B Cells	NPM1	0.983333	4.53205
Blood	naive b cell	B Cells	B Cells	TSC22D3	0.940476	4.43264
Blood	naive b cell	B Cells	B Cells	SNHG8	0.895238	4.16901
Blood	naive thymus-derived cd4-positive, alpha-beta t cell	CD4 T Cells	T Cells	NPM1	1	7.12066
Blood	naive thymus-derived cd4-positive, alpha-beta t cell	CD4 T Cells	T Cells	IL7R	0.997519	11.521
Blood	naive thymus-derived cd4-positive, alpha-beta t cell	CD4 T Cells	T Cells	CD3D	0.995037	9.00404
Blood	naive thymus-derived cd4-positive, alpha-beta t cell	CD4 T Cells	T Cells	MALAT1	0.995037	3.68992
Blood	naive thymus-derived cd4-positive, alpha-beta t cell	CD4 T Cells	T Cells	TRAC	0.992556	7.90342
Blood	naive thymus-derived cd4-positive, alpha-beta t cell	CD4 T Cells	T Cells	IL32	0.987593	6.79631
Blood	naive thymus-derived cd4-positive, alpha-beta t cell	CD4 T Cells	T Cells	CD69	0.985112	6.94326
Blood	naive thymus-derived cd4-positive, alpha-beta t cell	CD4 T Cells	T Cells	SNHG8	0.970223	6.51976
Blood	naive thymus-derived cd4-positive, alpha-beta t cell	CD4 T Cells	T Cells	CXCR4	0.967742	3.75769
Blood	naive thymus-derived cd4-positive, alpha-beta t cell	CD4 T Cells	T Cells	TRBC1	0.960298	4.67708
Blood	neutrophil	Neutrophils and Other Granulocytes	Neutrophils and Other Granulocytes	CYSTM1	0.996536	7.63462
Blood	neutrophil	Neutrophils and Other Granulocytes	Neutrophils and Other Granulocytes	RTN3	0.993072	6.138
Blood	neutrophil	Neutrophils and Other Granulocytes	Neutrophils and Other Granulocytes	PYGL	0.992236	7.65727
Blood	neutrophil	Neutrophils and Other Granulocytes	Neutrophils and Other Granulocytes	ACTN1	0.988653	6.35946
Blood	neutrophil	Neutrophils and Other Granulocytes	Neutrophils and Other Granulocytes	ACTB	0.988414	3.91516
Blood	neutrophil	Neutrophils and Other Granulocytes	Neutrophils and Other Granulocytes	TALDO1	0.985905	4.24614
Blood	neutrophil	Neutrophils and Other Granulocytes	Neutrophils and Other Granulocytes	ARG1	0.970975	7.17502
Blood	neutrophil	Neutrophils and Other Granulocytes	Neutrophils and Other Granulocytes	SLC25A37	0.968705	4.24153
Blood	neutrophil	Neutrophils and Other Granulocytes	Neutrophils and Other Granulocytes	FLOT2	0.948758	6.41288
Blood	neutrophil	Neutrophils and Other Granulocytes	Neutrophils and Other Granulocytes	SLC11A1	0.947444	5.41123
Blood	nk cell	NK Cells	Innate Lymphoid Cells	GNLY	0.997436	11.8082
Blood	nk cell	NK Cells	Innate Lymphoid Cells	MALAT1	0.997436	3.94879
Blood	nk cell	NK Cells	Innate Lymphoid Cells	NKG7	0.996703	11.4467
Blood	nk cell	NK Cells	Innate Lymphoid Cells	B2M	0.996337	3.78518
Blood	nk cell	NK Cells	Innate Lymphoid Cells	CCL5	0.993407	9.11687
Blood	nk cell	NK Cells	Innate Lymphoid Cells	PRF1	0.99304	12.057
Blood	nk cell	NK Cells	Innate Lymphoid Cells	CTSW	0.991941	10.955
Blood	nk cell	NK Cells	Innate Lymphoid Cells	CST7	0.991941	5.90323
Blood	nk cell	NK Cells	Innate Lymphoid Cells	GZMB	0.989377	11.8213
Blood	nk cell	NK Cells	Innate Lymphoid Cells	RAP1B	0.988645	5.3757
Blood	plasma cell	Plasma Cells	Plasma Cells	IGKC	0.972973	12.8744
Blood	plasma cell	Plasma Cells	Plasma Cells	NPM1	0.963964	5.3213
Blood	plasma cell	Plasma Cells	Plasma Cells	IGLC2	0.954955	18.9959
Blood	plasma cell	Plasma Cells	Plasma Cells	HSPA5	0.945946	6.86023
Blood	plasma cell	Plasma Cells	Plasma Cells	NCL	0.900901	4.65089
Blood	plasma cell	Plasma Cells	Plasma Cells	HNRNPD	0.783784	3.57807
Blood	plasma cell	Plasma Cells	Plasma Cells	TENT5C	0.738739	2.5651
Blood	plasma cell	Plasma Cells	Plasma Cells	HERPUD1	0.594595	2.12126
Blood	platelet	Platelets	Erythrocytes and Platelets	TPM4	0.980645	17.7733
Blood	platelet	Platelets	Erythrocytes and Platelets	TAGLN2	0.974194	10.8105
Blood	platelet	Platelets	Erythrocytes and Platelets	GPX1	0.974194	10.6696
Blood	platelet	Platelets	Erythrocytes and Platelets	STOM	0.974194	8.45568
Blood	platelet	Platelets	Erythrocytes and Platelets	CLU	0.967742	17.5814
Blood	platelet	Platelets	Erythrocytes and Platelets	FERMT3	0.967742	13.4813
Blood	platelet	Platelets	Erythrocytes and Platelets	FLNA	0.967742	9.62197
Blood	platelet	Platelets	Erythrocytes and Platelets	CCND3	0.954839	7.46509
Blood	platelet	Platelets	Erythrocytes and Platelets	ACTG1	0.954839	5.89502
Blood	platelet	Platelets	Erythrocytes and Platelets	ARHGDIB	0.954839	4.479
Blood	type i nk t cell	General T Cells	T Cells	MALAT1	0.997859	4.00308
Blood	type i nk t cell	General T Cells	T Cells	B2M	0.993576	3.5448
Blood	type i nk t cell	General T Cells	T Cells	GNLY	0.989293	11.5217
Blood	type i nk t cell	General T Cells	T Cells	NKG7	0.987152	10.7577
Blood	type i nk t cell	General T Cells	T Cells	CCL5	0.985011	8.785
Blood	type i nk t cell	General T Cells	T Cells	CST7	0.982869	5.44409
Blood	type i nk t cell	General T Cells	T Cells	PRF1	0.980728	10.3296
Blood	type i nk t cell	General T Cells	T Cells	RAP1B	0.980728	4.89527
Blood	type i nk t cell	General T Cells	T Cells	CTSW	0.978587	10.0786
Blood	type i nk t cell	General T Cells	T Cells	TRBC1	0.96788	5.94224
Bone Marrow	cd24 neutrophil	Neutrophils and Other Granulocytes	Neutrophils and Other Granulocytes	FGR	0.938924	4.60383
Bone Marrow	cd24 neutrophil	Neutrophils and Other Granulocytes	Neutrophils and Other Granulocytes	HMGB2	0.936645	4.32204
Bone Marrow	cd24 neutrophil	Neutrophils and Other Granulocytes	Neutrophils and Other Granulocytes	SLC40A1	0.927074	4.85353
Bone Marrow	cd24 neutrophil	Neutrophils and Other Granulocytes	Neutrophils and Other Granulocytes	FOS	0.92206	3.30277
Bone Marrow	cd24 neutrophil	Neutrophils and Other Granulocytes	Neutrophils and Other Granulocytes	GYG1	0.912489	4.66929
Bone Marrow	cd24 neutrophil	Neutrophils and Other Granulocytes	Neutrophils and Other Granulocytes	LPCAT2	0.912033	5.19859
Bone Marrow	cd24 neutrophil	Neutrophils and Other Granulocytes	Neutrophils and Other Granulocytes	GADD45A	0.905196	5.28097
Bone Marrow	cd24 neutrophil	Neutrophils and Other Granulocytes	Neutrophils and Other Granulocytes	PPP2R5A	0.903373	4.41592
Bone Marrow	cd24 neutrophil	Neutrophils and Other Granulocytes	Neutrophils and Other Granulocytes	LSP1	0.90155	3.84544
Bone Marrow	cd24 neutrophil	Neutrophils and Other Granulocytes	Neutrophils and Other Granulocytes	PLBD1	0.899271	6.14306
Bone Marrow	cd4-positive, alpha-beta t cell	CD4 T Cells	T Cells	IL7R	0.960784	6.84161
Bone Marrow	cd4-positive, alpha-beta t cell	CD4 T Cells	T Cells	CD2	0.925181	4.36581
Bone Marrow	cd4-positive, alpha-beta t cell	CD4 T Cells	T Cells	LCK	0.895769	4.26856
Bone Marrow	cd4-positive, alpha-beta t cell	CD4 T Cells	T Cells	SPOCK2	0.847265	5.24127
Bone Marrow	cd4-positive, alpha-beta t cell	CD4 T Cells	T Cells	CD69	0.780702	4.82974
Bone Marrow	cd4-positive, alpha-beta t cell	CD4 T Cells	T Cells	HSP90AB1	0.626935	2.15583
Bone Marrow	cd4-positive, alpha-beta t cell	CD4 T Cells	T Cells	CD247	0.588235	2.39393
Bone Marrow	cd4-positive, alpha-beta t cell	CD4 T Cells	T Cells	ISG20	0.577399	2.17237
Bone Marrow	cd8-positive, alpha-beta t cell	CD8 T Cells	T Cells	CD2	0.928177	5.74225
Bone Marrow	cd8-positive, alpha-beta t cell	CD8 T Cells	T Cells	LCK	0.862799	4.6315
Bone Marrow	cd8-positive, alpha-beta t cell	CD8 T Cells	T Cells	CCL4	0.843462	6.0608
Bone Marrow	cd8-positive, alpha-beta t cell	CD8 T Cells	T Cells	CD247	0.805709	4.11955
Bone Marrow	cd8-positive, alpha-beta t cell	CD8 T Cells	T Cells	PRF1	0.801105	5.54575
Bone Marrow	cd8-positive, alpha-beta t cell	CD8 T Cells	T Cells	KLRD1	0.789134	5.86772
Bone Marrow	cd8-positive, alpha-beta t cell	CD8 T Cells	T Cells	ISG20	0.745856	3.14866
Bone Marrow	cd8-positive, alpha-beta t cell	CD8 T Cells	T Cells	CD69	0.60221	3.39367
Bone Marrow	cd8-positive, alpha-beta t cell	CD8 T Cells	T Cells	IL7R	0.556169	2.96666
Bone Marrow	cd8-positive, alpha-beta t cell	CD8 T Cells	T Cells	GZMB	0.535912	4.81194
Bone Marrow	erythroid progenitor	Erythroid Progenitor Cells	Blood Progenitor Cells	PRDX2	0.974922	11.7948
Bone Marrow	erythroid progenitor	Erythroid Progenitor Cells	Blood Progenitor Cells	UROD	0.968652	11.6796
Bone Marrow	erythroid progenitor	Erythroid Progenitor Cells	Blood Progenitor Cells	HBD	0.956113	14.4187
Bone Marrow	erythroid progenitor	Erythroid Progenitor Cells	Blood Progenitor Cells	H2AFZ	0.956113	4.71874
Bone Marrow	erythroid progenitor	Erythroid Progenitor Cells	Blood Progenitor Cells	HIST1H4C	0.949843	6.40772
Bone Marrow	erythroid progenitor	Erythroid Progenitor Cells	Blood Progenitor Cells	CA1	0.946708	17.4479
Bone Marrow	erythroid progenitor	Erythroid Progenitor Cells	Blood Progenitor Cells	ANK1	0.946708	13.1558
Bone Marrow	erythroid progenitor	Erythroid Progenitor Cells	Blood Progenitor Cells	CD36	0.946708	10.9295
Bone Marrow	erythroid progenitor	Erythroid Progenitor Cells	Blood Progenitor Cells	MPP1	0.937304	6.28369
Bone Marrow	erythroid progenitor	Erythroid Progenitor Cells	Blood Progenitor Cells	CAT	0.934169	5.35433
Bone Marrow	granulocyte	Neutrophils and Other Granulocytes	Neutrophils and Other Granulocytes	RNASE2	0.923623	8.63869
Bone Marrow	granulocyte	Neutrophils and Other Granulocytes	Neutrophils and Other Granulocytes	LYZ	0.891652	6.9122
Bone Marrow	granulocyte	Neutrophils and Other Granulocytes	Neutrophils and Other Granulocytes	TUBA1B	0.857904	6.16303
Bone Marrow	granulocyte	Neutrophils and Other Granulocytes	Neutrophils and Other Granulocytes	H2AFZ	0.838366	5.8486
Bone Marrow	granulocyte	Neutrophils and Other Granulocytes	Neutrophils and Other Granulocytes	MS4A6A	0.824156	5.69003
Bone Marrow	granulocyte	Neutrophils and Other Granulocytes	Neutrophils and Other Granulocytes	STMN1	0.820604	5.83272
Bone Marrow	granulocyte	Neutrophils and Other Granulocytes	Neutrophils and Other Granulocytes	HMGN2	0.808171	5.22855
Bone Marrow	granulocyte	Neutrophils and Other Granulocytes	Neutrophils and Other Granulocytes	AIF1	0.765542	3.70184
Bone Marrow	granulocyte	Neutrophils and Other Granulocytes	Neutrophils and Other Granulocytes	HSP90B1	0.744227	3.41315
Bone Marrow	granulocyte	Neutrophils and Other Granulocytes	Neutrophils and Other Granulocytes	ZEB2	0.737123	3.16504
Bone Marrow	hematopoietic stem cell	Hematopoietic Stem Cells	Blood Progenitor Cells	HSP90AB1	0.966667	6.23657
Bone Marrow	hematopoietic stem cell	Hematopoietic Stem Cells	Blood Progenitor Cells	STMN1	0.93125	5.71021
Bone Marrow	hematopoietic stem cell	Hematopoietic Stem Cells	Blood Progenitor Cells	CD74	0.864583	4.48017
Bone Marrow	hematopoietic stem cell	Hematopoietic Stem Cells	Blood Progenitor Cells	HLA-DRA	0.852083	4.97667
Bone Marrow	hematopoietic stem cell	Hematopoietic Stem Cells	Blood Progenitor Cells	GSTM3	0.739583	5.52113
Bone Marrow	hematopoietic stem cell	Hematopoietic Stem Cells	Blood Progenitor Cells	CAT	0.739583	3.68277
Bone Marrow	hematopoietic stem cell	Hematopoietic Stem Cells	Blood Progenitor Cells	H1F0	0.716667	4.60545
Bone Marrow	hematopoietic stem cell	Hematopoietic Stem Cells	Blood Progenitor Cells	AIF1	0.716667	2.76717
Bone Marrow	hematopoietic stem cell	Hematopoietic Stem Cells	Blood Progenitor Cells	GLUL	0.68125	2.98143
Bone Marrow	hematopoietic stem cell	Hematopoietic Stem Cells	Blood Progenitor Cells	NFE2	0.66875	3.20865
Bone Marrow	macrophage	Monocytes and Macrophages	Myeloid Cells	AIF1	1	10.1645
Bone Marrow	macrophage	Monocytes and Macrophages	Myeloid Cells	FTL	1	8.00909
Bone Marrow	macrophage	Monocytes and Macrophages	Myeloid Cells	BLVRB	0.988679	6.5913
Bone Marrow	macrophage	Monocytes and Macrophages	Myeloid Cells	MS4A6A	0.981132	7.87618
Bone Marrow	macrophage	Monocytes and Macrophages	Myeloid Cells	LYZ	0.94717	5.28977
Bone Marrow	macrophage	Monocytes and Macrophages	Myeloid Cells	CD74	0.943396	4.86215
Bone Marrow	macrophage	Monocytes and Macrophages	Myeloid Cells	RNF130	0.935849	4.1328
Bone Marrow	macrophage	Monocytes and Macrophages	Myeloid Cells	CD14	0.920755	9.05767
Bone Marrow	macrophage	Monocytes and Macrophages	Myeloid Cells	SAT1	0.890566	5.05901
Bone Marrow	macrophage	Monocytes and Macrophages	Myeloid Cells	RNASE2	0.886792	5.29652
Bone Marrow	memory b cell	B Cells	B Cells	CD74	0.992806	8.5547
Bone Marrow	memory b cell	B Cells	B Cells	MS4A1	0.989209	19.5438
Bone Marrow	memory b cell	B Cells	B Cells	HLA-DRA	0.989209	10.8385
Bone Marrow	memory b cell	B Cells	B Cells	HSP90AB1	0.892086	3.68059
Bone Marrow	memory b cell	B Cells	B Cells	IGLC2	0.719424	3.91904
Bone Marrow	memory b cell	B Cells	B Cells	ISG20	0.701439	2.80704
Bone Marrow	monocyte	Monocytes and Macrophages	Myeloid Cells	FTL	0.958864	5.82654
Bone Marrow	monocyte	Monocytes and Macrophages	Myeloid Cells	MS4A6A	0.94809	7.1873
Bone Marrow	monocyte	Monocytes and Macrophages	Myeloid Cells	AIF1	0.932419	8.2091
Bone Marrow	monocyte	Monocytes and Macrophages	Myeloid Cells	LYZ	0.93144	5.42845
Bone Marrow	monocyte	Monocytes and Macrophages	Myeloid Cells	VCAN	0.905975	9.11087
Bone Marrow	monocyte	Monocytes and Macrophages	Myeloid Cells	ZEB2	0.893242	4.41525
Bone Marrow	monocyte	Monocytes and Macrophages	Myeloid Cells	RNASE2	0.857982	5.70004
Bone Marrow	monocyte	Monocytes and Macrophages	Myeloid Cells	BLVRB	0.838394	4.71893
Bone Marrow	monocyte	Monocytes and Macrophages	Myeloid Cells	CD14	0.834476	7.58222
Bone Marrow	monocyte	Monocytes and Macrophages	Myeloid Cells	RNF130	0.820764	3.35007
Bone Marrow	naive b cell	B Cells	B Cells	CD74	0.992593	9.15306
Bone Marrow	naive b cell	B Cells	B Cells	HLA-DRA	0.985185	10.6226
Bone Marrow	naive b cell	B Cells	B Cells	MS4A1	0.977778	21.3528
Bone Marrow	naive b cell	B Cells	B Cells	IGLC2	0.674074	4.16892
Bone Marrow	naive b cell	B Cells	B Cells	ISG20	0.651852	2.55392
Bone Marrow	naive b cell	B Cells	B Cells	IGLC3	0.622222	4.83438
Bone Marrow	naive b cell	B Cells	B Cells	HSP90AB1	0.57037	2.14423
Bone Marrow	nampt neutrophil	Neutrophils and Other Granulocytes	Neutrophils and Other Granulocytes	FOS	0.975057	5.68568
Bone Marrow	nampt neutrophil	Neutrophils and Other Granulocytes	Neutrophils and Other Granulocytes	SLC25A37	0.970522	8.18965
Bone Marrow	nampt neutrophil	Neutrophils and Other Granulocytes	Neutrophils and Other Granulocytes	SELL	0.956916	7.18649
Bone Marrow	nampt neutrophil	Neutrophils and Other Granulocytes	Neutrophils and Other Granulocytes	LSP1	0.952381	5.50783
Bone Marrow	nampt neutrophil	Neutrophils and Other Granulocytes	Neutrophils and Other Granulocytes	VNN2	0.945578	11.1606
Bone Marrow	nampt neutrophil	Neutrophils and Other Granulocytes	Neutrophils and Other Granulocytes	SAT1	0.945578	5.19569
Bone Marrow	nampt neutrophil	Neutrophils and Other Granulocytes	Neutrophils and Other Granulocytes	NAMPT	0.93424	9.93058
Bone Marrow	nampt neutrophil	Neutrophils and Other Granulocytes	Neutrophils and Other Granulocytes	NFKBIA	0.931973	5.83389
Bone Marrow	nampt neutrophil	Neutrophils and Other Granulocytes	Neutrophils and Other Granulocytes	RGS2	0.929705	7.49636
Bone Marrow	nampt neutrophil	Neutrophils and Other Granulocytes	Neutrophils and Other Granulocytes	PLEK	0.929705	5.47579
Bone Marrow	neutrophil	Neutrophils and Other Granulocytes	Neutrophils and Other Granulocytes	SELL	0.854962	4.23326
Bone Marrow	neutrophil	Neutrophils and Other Granulocytes	Neutrophils and Other Granulocytes	FOS	0.832061	3.91961
Bone Marrow	neutrophil	Neutrophils and Other Granulocytes	Neutrophils and Other Granulocytes	LSP1	0.832061	3.83122
Bone Marrow	neutrophil	Neutrophils and Other Granulocytes	Neutrophils and Other Granulocytes	JAML	0.816794	2.77206
Bone Marrow	neutrophil	Neutrophils and Other Granulocytes	Neutrophils and Other Granulocytes	PLEK	0.816794	2.30296
Bone Marrow	neutrophil	Neutrophils and Other Granulocytes	Neutrophils and Other Granulocytes	SAT1	0.793893	2.30301
Bone Marrow	neutrophil	Neutrophils and Other Granulocytes	Neutrophils and Other Granulocytes	HMGB2	0.770992	2.77817
Bone Marrow	neutrophil	Neutrophils and Other Granulocytes	Neutrophils and Other Granulocytes	LPCAT2	0.770992	2.72491
Bone Marrow	neutrophil	Neutrophils and Other Granulocytes	Neutrophils and Other Granulocytes	NFKBIA	0.770992	2.60362
Bone Marrow	neutrophil	Neutrophils and Other Granulocytes	Neutrophils and Other Granulocytes	SLC25A37	0.755725	4.99766
Bone Marrow	nk cell	NK Cells	Innate Lymphoid Cells	KLRD1	0.995342	10.403
Bone Marrow	nk cell	NK Cells	Innate Lymphoid Cells	PRF1	0.98913	10.4178
Bone Marrow	nk cell	NK Cells	Innate Lymphoid Cells	CD247	0.986025	8.31411
Bone Marrow	nk cell	NK Cells	Innate Lymphoid Cells	CCL4	0.984472	7.41946
Bone Marrow	nk cell	NK Cells	Innate Lymphoid Cells	GNLY	0.964286	11.7025
Bone Marrow	nk cell	NK Cells	Innate Lymphoid Cells	GZMB	0.959627	11.3167
Bone Marrow	nk cell	NK Cells	Innate Lymphoid Cells	FGFBP2	0.945652	10.9757
Bone Marrow	nk cell	NK Cells	Innate Lymphoid Cells	FCGR3A	0.945652	8.11488
Bone Marrow	nk cell	NK Cells	Innate Lymphoid Cells	ISG20	0.748447	3.46241
Bone Marrow	nk cell	NK Cells	Innate Lymphoid Cells	LCK	0.697205	3.01536
Bone Marrow	plasma cell	Plasma Cells	Plasma Cells	SEC11C	0.99865	11.354
Bone Marrow	plasma cell	Plasma Cells	Plasma Cells	SSR4	0.997301	10.6538
Bone Marrow	plasma cell	Plasma Cells	Plasma Cells	MZB1	0.994602	14.8195
Bone Marrow	plasma cell	Plasma Cells	Plasma Cells	PRDX4	0.994602	12.8275
Bone Marrow	plasma cell	Plasma Cells	Plasma Cells	HSP90B1	0.994602	7.32607
Bone Marrow	plasma cell	Plasma Cells	Plasma Cells	FKBP11	0.991903	10.7288
Bone Marrow	plasma cell	Plasma Cells	Plasma Cells	XBP1	0.991903	10.2194
Bone Marrow	plasma cell	Plasma Cells	Plasma Cells	SPAG4	0.990553	13.5547
Bone Marrow	plasma cell	Plasma Cells	Plasma Cells	HERPUD1	0.989204	7.74943
Bone Marrow	plasma cell	Plasma Cells	Plasma Cells	DERL3	0.987854	14.2752
Eye	conjunctival epithelial cell	Digestive and Exocrine Epithelial Cells	Epithelial Cells	AQP3	0.984838	6.0579
Eye	conjunctival epithelial cell	Digestive and Exocrine Epithelial Cells	Epithelial Cells	ANXA2	0.966381	3.82156
Eye	conjunctival epithelial cell	Digestive and Exocrine Epithelial Cells	Epithelial Cells	F3	0.941332	5.67716
Eye	conjunctival epithelial cell	Digestive and Exocrine Epithelial Cells	Epithelial Cells	EZR	0.927488	3.86824
Eye	conjunctival epithelial cell	Digestive and Exocrine Epithelial Cells	Epithelial Cells	CD55	0.92617	5.03144
Eye	conjunctival epithelial cell	Digestive and Exocrine Epithelial Cells	Epithelial Cells	KRT18	0.924852	4.87718
Eye	conjunctival epithelial cell	Digestive and Exocrine Epithelial Cells	Epithelial Cells	PERP	0.918919	3.97628
Eye	conjunctival epithelial cell	Digestive and Exocrine Epithelial Cells	Epithelial Cells	ANXA1	0.917601	4.4251
Eye	conjunctival epithelial cell	Digestive and Exocrine Epithelial Cells	Epithelial Cells	SAT1	0.914964	3.36457
Eye	conjunctival epithelial cell	Digestive and Exocrine Epithelial Cells	Epithelial Cells	KLF5	0.910349	4.30589
Eye	corneal epithelial cell	Other Epithelial Cells	Epithelial Cells	DSC2	0.999088	6.3547
Eye	corneal epithelial cell	Other Epithelial Cells	Epithelial Cells	ENO1	0.999088	6.08388
Eye	corneal epithelial cell	Other Epithelial Cells	Epithelial Cells	TRIM29	0.999088	5.88437
Eye	corneal epithelial cell	Other Epithelial Cells	Epithelial Cells	TACSTD2	0.999088	5.46543
Eye	corneal epithelial cell	Other Epithelial Cells	Epithelial Cells	PERP	0.999088	5.30105
Eye	corneal epithelial cell	Other Epithelial Cells	Epithelial Cells	ANXA2	0.999088	4.52698
Eye	corneal epithelial cell	Other Epithelial Cells	Epithelial Cells	SAT1	0.999088	3.73253
Eye	corneal epithelial cell	Other Epithelial Cells	Epithelial Cells	NQO1	0.998175	6.87133
Eye	corneal epithelial cell	Other Epithelial Cells	Epithelial Cells	LYPD3	0.998175	5.6969
Eye	corneal epithelial cell	Other Epithelial Cells	Epithelial Cells	MPZL2	0.998175	4.64206
Eye	corneal keratocyte	Other Epithelial Cells	Epithelial Cells	SERPING1	1	12.3285
Eye	corneal keratocyte	Other Epithelial Cells	Epithelial Cells	IGFBP6	1	10.9211
Eye	corneal keratocyte	Other Epithelial Cells	Epithelial Cells	IFITM3	1	6.35037
Eye	corneal keratocyte	Other Epithelial Cells	Epithelial Cells	FTL	1	5.62504
Eye	corneal keratocyte	Other Epithelial Cells	Epithelial Cells	PRELP	0.997753	13.256
Eye	corneal keratocyte	Other Epithelial Cells	Epithelial Cells	C1S	0.997753	13.1827
Eye	corneal keratocyte	Other Epithelial Cells	Epithelial Cells	COL6A2	0.997753	12.6567
Eye	corneal keratocyte	Other Epithelial Cells	Epithelial Cells	C1R	0.997753	12.5395
Eye	corneal keratocyte	Other Epithelial Cells	Epithelial Cells	DCN	0.997753	11.8012
Eye	corneal keratocyte	Other Epithelial Cells	Epithelial Cells	APOD	0.997753	11.5669
Eye	dendritic cell	Dendritic Cells	Myeloid Cells	TXNIP	0.968504	5.83757
Eye	dendritic cell	Dendritic Cells	Myeloid Cells	ZFP36L2	0.944882	7.4003
Eye	dendritic cell	Dendritic Cells	Myeloid Cells	MYL12A	0.92126	3.71144
Eye	dendritic cell	Dendritic Cells	Myeloid Cells	LYZ	0.740157	2.5801
Eye	dendritic cell	Dendritic Cells	Myeloid Cells	HIST1H4C	0.685039	2.05897
Eye	dendritic cell	Dendritic Cells	Myeloid Cells	CD44	0.645669	2.23045
Eye	eye photoreceptor cell	Photoreceptor Cells	Nervous System Cells	PDE6A	1	10.9475
Eye	eye photoreceptor cell	Photoreceptor Cells	Nervous System Cells	CNGB1	1	10.7653
Eye	eye photoreceptor cell	Photoreceptor Cells	Nervous System Cells	SAG	1	10.7107
Eye	eye photoreceptor cell	Photoreceptor Cells	Nervous System Cells	AIPL1	1	10.6929
Eye	eye photoreceptor cell	Photoreceptor Cells	Nervous System Cells	NR2E3	1	10.6475
Eye	eye photoreceptor cell	Photoreceptor Cells	Nervous System Cells	ROM1	1	10.6378
Eye	eye photoreceptor cell	Photoreceptor Cells	Nervous System Cells	MAK	1	10.5149
Eye	eye photoreceptor cell	Photoreceptor Cells	Nervous System Cells	PRPH2	1	10.4967
Eye	eye photoreceptor cell	Photoreceptor Cells	Nervous System Cells	UNC119	1	10.4158
Eye	eye photoreceptor cell	Photoreceptor Cells	Nervous System Cells	CRX	1	10.4084
Eye	microglial cell	Monocytes and Macrophages	Myeloid Cells	CD74	1	10.8929
Eye	microglial cell	Monocytes and Macrophages	Myeloid Cells	FTL	1	8.77767
Eye	microglial cell	Monocytes and Macrophages	Myeloid Cells	LYZ	0.961749	6.11613
Eye	microglial cell	Monocytes and Macrophages	Myeloid Cells	SDCBP	0.939891	4.74023
Eye	microglial cell	Monocytes and Macrophages	Myeloid Cells	PSAP	0.934426	4.76281
Eye	microglial cell	Monocytes and Macrophages	Myeloid Cells	DUSP1	0.923497	4.04344
Eye	microglial cell	Monocytes and Macrophages	Myeloid Cells	SAT1	0.923497	3.82556
Eye	microglial cell	Monocytes and Macrophages	Myeloid Cells	CEBPD	0.918033	4.6629
Eye	microglial cell	Monocytes and Macrophages	Myeloid Cells	ZFP36	0.852459	2.61643
Eye	microglial cell	Monocytes and Macrophages	Myeloid Cells	FOS	0.819672	4.82192
Eye	muller cell	Muller Cells	Nervous System Cells	MAP1B	0.995868	7.42735
Eye	muller cell	Muller Cells	Nervous System Cells	RORB	0.991736	9.21256
Eye	muller cell	Muller Cells	Nervous System Cells	PLEKHB1	0.987603	7.19333
Eye	muller cell	Muller Cells	Nervous System Cells	ATP1B2	0.983471	8.53767
Eye	muller cell	Muller Cells	Nervous System Cells	SSX2IP	0.983471	6.88643
Eye	muller cell	Muller Cells	Nervous System Cells	GPX3	0.979339	10.8542
Eye	muller cell	Muller Cells	Nervous System Cells	APOE	0.975207	10.4454
Eye	muller cell	Muller Cells	Nervous System Cells	CPE	0.971074	6.51324
Eye	muller cell	Muller Cells	Nervous System Cells	PTGDS	0.966942	10.1965
Eye	muller cell	Muller Cells	Nervous System Cells	HIST1H4C	0.954545	4.08901
Eye	retinal blood vessel endothelial cell	Blood Vessel Endothelial Cells	Endothelial Cells	IFITM3	0.997015	7.32198
Eye	retinal blood vessel endothelial cell	Blood Vessel Endothelial Cells	Endothelial Cells	VIM	0.997015	6.68117
Eye	retinal blood vessel endothelial cell	Blood Vessel Endothelial Cells	Endothelial Cells	CD74	0.99403	7.87529
Eye	retinal blood vessel endothelial cell	Blood Vessel Endothelial Cells	Endothelial Cells	MYL12A	0.979104	3.76686
Eye	retinal blood vessel endothelial cell	Blood Vessel Endothelial Cells	Endothelial Cells	SDCBP	0.973134	4.48037
Eye	retinal blood vessel endothelial cell	Blood Vessel Endothelial Cells	Endothelial Cells	TPM4	0.961194	4.38376
Eye	retinal blood vessel endothelial cell	Blood Vessel Endothelial Cells	Endothelial Cells	TIMP3	0.955224	5.40398
Eye	retinal blood vessel endothelial cell	Blood Vessel Endothelial Cells	Endothelial Cells	NFKBIA	0.898507	5.55809
Eye	retinal blood vessel endothelial cell	Blood Vessel Endothelial Cells	Endothelial Cells	CEBPD	0.859701	3.318
Eye	retinal blood vessel endothelial cell	Blood Vessel Endothelial Cells	Endothelial Cells	CDKN1A	0.820896	2.73175
Eye	t cell	General T Cells	T Cells	TXNIP	0.930348	5.70046
Eye	t cell	General T Cells	T Cells	ZFP36L2	0.880597	6.62362
Eye	t cell	General T Cells	T Cells	MYL12A	0.845771	3.51587
Fat	endothelial cell	Blood Vessel Endothelial Cells	Endothelial Cells	PECAM1	0.996995	7.86073
Fat	endothelial cell	Blood Vessel Endothelial Cells	Endothelial Cells	CAV1	0.996243	6.07993
Fat	endothelial cell	Blood Vessel Endothelial Cells	Endothelial Cells	CLDN5	0.995492	7.764
Fat	endothelial cell	Blood Vessel Endothelial Cells	Endothelial Cells	CD59	0.995116	6.66604
Fat	endothelial cell	Blood Vessel Endothelial Cells	Endothelial Cells	CRIP2	0.995116	6.27542
Fat	endothelial cell	Blood Vessel Endothelial Cells	Endothelial Cells	TM4SF1	0.994741	7.34506
Fat	endothelial cell	Blood Vessel Endothelial Cells	Endothelial Cells	EPAS1	0.994365	7.49446
Fat	endothelial cell	Blood Vessel Endothelial Cells	Endothelial Cells	TCF4	0.993614	5.76613
Fat	endothelial cell	Blood Vessel Endothelial Cells	Endothelial Cells	CAVIN2	0.992111	7.63189
Fat	endothelial cell	Blood Vessel Endothelial Cells	Endothelial Cells	SPARCL1	0.990984	5.52352
Fat	fibroblast	Fibroblasts	Fibroblasts and Mesenchymal Cells	CFD	0.999398	4.8183
Fat	fibroblast	Fibroblasts	Fibroblasts and Mesenchymal Cells	MGST1	0.998796	4.71517
Fat	fibroblast	Fibroblasts	Fibroblasts and Mesenchymal Cells	DCN	0.998195	4.96668
Fat	fibroblast	Fibroblasts	Fibroblasts and Mesenchymal Cells	SERPINF1	0.997593	4.73208
Fat	fibroblast	Fibroblasts	Fibroblasts and Mesenchymal Cells	SERPING1	0.997192	4.42935
Fat	fibroblast	Fibroblasts	Fibroblasts and Mesenchymal Cells	COL6A1	0.995988	4.47856
Fat	fibroblast	Fibroblasts	Fibroblasts and Mesenchymal Cells	GPX3	0.990572	4.0774
Fat	fibroblast	Fibroblasts	Fibroblasts and Mesenchymal Cells	GSN	0.987563	3.84002
Fat	fibroblast	Fibroblasts	Fibroblasts and Mesenchymal Cells	C1S	0.982748	4.75598
Fat	fibroblast	Fibroblasts	Fibroblasts and Mesenchymal Cells	FBLN2	0.971715	4.53035
Fat	leucocyte	Other Immune Cells	Other Immune Cells	CD69	0.985612	8.25525
Fat	leucocyte	Other Immune Cells	Other Immune Cells	B2M	0.956835	6.38313
Fat	leucocyte	Other Immune Cells	Other Immune Cells	ARHGDIB	0.805755	3.83117
Fat	leucocyte	Other Immune Cells	Other Immune Cells	RGS1	0.776978	6.67738
Fat	leucocyte	Other Immune Cells	Other Immune Cells	IL7R	0.76259	4.93134
Fat	leucocyte	Other Immune Cells	Other Immune Cells	CXCR4	0.741007	6.58163
Fat	leucocyte	Other Immune Cells	Other Immune Cells	CREM	0.741007	4.84972
Fat	leucocyte	Other Immune Cells	Other Immune Cells	ALOX5AP	0.697842	2.80117
Fat	leucocyte	Other Immune Cells	Other Immune Cells	CD2	0.503597	2.34663
Fat	macrophage	Monocytes and Macrophages	Myeloid Cells	CTSS	0.995896	10.0643
Fat	macrophage	Monocytes and Macrophages	Myeloid Cells	LAPTM5	0.991792	7.5278
Fat	macrophage	Monocytes and Macrophages	Myeloid Cells	CD163	0.989056	11.1712
Fat	macrophage	Monocytes and Macrophages	Myeloid Cells	LYZ	0.988372	10.5735
Fat	macrophage	Monocytes and Macrophages	Myeloid Cells	MS4A6A	0.987688	11.3405
Fat	macrophage	Monocytes and Macrophages	Myeloid Cells	SAT1	0.98632	5.32158
Fat	macrophage	Monocytes and Macrophages	Myeloid Cells	MS4A7	0.985636	11.5852
Fat	macrophage	Monocytes and Macrophages	Myeloid Cells	GRN	0.981532	7.6457
Fat	macrophage	Monocytes and Macrophages	Myeloid Cells	PLEK	0.978112	7.67846
Fat	macrophage	Monocytes and Macrophages	Myeloid Cells	PSAP	0.974692	6.07504
Fat	mesenchymal stem cell	Mesenchymal Stem Cells	Fibroblasts and Mesenchymal Cells	PDGFRA	1	7.51821
Fat	mesenchymal stem cell	Mesenchymal Stem Cells	Fibroblasts and Mesenchymal Cells	SERPING1	1	4.13606
Fat	mesenchymal stem cell	Mesenchymal Stem Cells	Fibroblasts and Mesenchymal Cells	DCN	1	4.03264
Fat	mesenchymal stem cell	Mesenchymal Stem Cells	Fibroblasts and Mesenchymal Cells	LAMA2	0.998829	6.90564
Fat	mesenchymal stem cell	Mesenchymal Stem Cells	Fibroblasts and Mesenchymal Cells	NID1	0.998829	5.92006
Fat	mesenchymal stem cell	Mesenchymal Stem Cells	Fibroblasts and Mesenchymal Cells	COL6A1	0.998829	5.24204
Fat	mesenchymal stem cell	Mesenchymal Stem Cells	Fibroblasts and Mesenchymal Cells	MGST1	0.998829	5.10264
Fat	mesenchymal stem cell	Mesenchymal Stem Cells	Fibroblasts and Mesenchymal Cells	COL6A3	0.998829	5.04936
Fat	mesenchymal stem cell	Mesenchymal Stem Cells	Fibroblasts and Mesenchymal Cells	C1S	0.998829	4.87436
Fat	mesenchymal stem cell	Mesenchymal Stem Cells	Fibroblasts and Mesenchymal Cells	SERPINF1	0.998829	4.22774
Fat	myofibroblast cell	Specialized Fibroblasts	Fibroblasts and Mesenchymal Cells	MAP1B	0.997333	6.61537
Fat	myofibroblast cell	Specialized Fibroblasts	Fibroblasts and Mesenchymal Cells	IGFBP7	0.996	7.928
Fat	myofibroblast cell	Specialized Fibroblasts	Fibroblasts and Mesenchymal Cells	TPM1	0.993333	9.19653
Fat	myofibroblast cell	Specialized Fibroblasts	Fibroblasts and Mesenchymal Cells	TINAGL1	0.993333	9.08708
Fat	myofibroblast cell	Specialized Fibroblasts	Fibroblasts and Mesenchymal Cells	CPE	0.992	6.10946
Fat	myofibroblast cell	Specialized Fibroblasts	Fibroblasts and Mesenchymal Cells	IGFBP5	0.992	4.65773
Fat	myofibroblast cell	Specialized Fibroblasts	Fibroblasts and Mesenchymal Cells	CRIP2	0.990667	5.75146
Fat	myofibroblast cell	Specialized Fibroblasts	Fibroblasts and Mesenchymal Cells	PDGFRB	0.986667	6.02563
Fat	myofibroblast cell	Specialized Fibroblasts	Fibroblasts and Mesenchymal Cells	TSC22D1	0.985333	7.23111
Fat	myofibroblast cell	Specialized Fibroblasts	Fibroblasts and Mesenchymal Cells	SPARCL1	0.965333	4.94029
Fat	neutrophil	Neutrophils and Other Granulocytes	Neutrophils and Other Granulocytes	SERPINA1	1	21.7127
Fat	neutrophil	Neutrophils and Other Granulocytes	Neutrophils and Other Granulocytes	IL1R2	1	20.7624
Fat	neutrophil	Neutrophils and Other Granulocytes	Neutrophils and Other Granulocytes	S100A8	1	19.7427
Fat	neutrophil	Neutrophils and Other Granulocytes	Neutrophils and Other Granulocytes	S100A9	1	17.53
Fat	neutrophil	Neutrophils and Other Granulocytes	Neutrophils and Other Granulocytes	NAMPT	1	12.8671
Fat	neutrophil	Neutrophils and Other Granulocytes	Neutrophils and Other Granulocytes	SMCHD1	1	11.3758
Fat	neutrophil	Neutrophils and Other Granulocytes	Neutrophils and Other Granulocytes	RESF1	1	11.0009
Fat	neutrophil	Neutrophils and Other Granulocytes	Neutrophils and Other Granulocytes	IQGAP1	1	9.31984
Fat	neutrophil	Neutrophils and Other Granulocytes	Neutrophils and Other Granulocytes	ETS2	1	8.39722
Fat	neutrophil	Neutrophils and Other Granulocytes	Neutrophils and Other Granulocytes	SLC2A3	1	7.75124
Fat	nk cell	NK Cells	Innate Lymphoid Cells	NKG7	1	17.3681
Fat	nk cell	NK Cells	Innate Lymphoid Cells	KLRD1	1	16.4222
Fat	nk cell	NK Cells	Innate Lymphoid Cells	CTSW	1	15.431
Fat	nk cell	NK Cells	Innate Lymphoid Cells	CST7	1	12.2182
Fat	nk cell	NK Cells	Innate Lymphoid Cells	RAC2	1	10.1781
Fat	nk cell	NK Cells	Innate Lymphoid Cells	SYTL3	1	10.0286
Fat	nk cell	NK Cells	Innate Lymphoid Cells	RUNX3	1	9.72999
Fat	nk cell	NK Cells	Innate Lymphoid Cells	DUSP2	1	8.54052
Fat	nk cell	NK Cells	Innate Lymphoid Cells	CXCR4	1	8.07016
Fat	nk cell	NK Cells	Innate Lymphoid Cells	CREM	1	7.83329
Fat	t cell	General T Cells	T Cells	B2M	0.999385	4.49441
Fat	t cell	General T Cells	T Cells	CXCR4	0.99877	9.22554
Fat	t cell	General T Cells	T Cells	PTPRC	0.99877	6.48869
Fat	t cell	General T Cells	T Cells	IL7R	0.99754	10.4428
Fat	t cell	General T Cells	T Cells	ARHGDIB	0.99754	5.57545
Fat	t cell	General T Cells	T Cells	IL32	0.996925	8.25904
Fat	t cell	General T Cells	T Cells	DUSP2	0.996925	7.51531
Fat	t cell	General T Cells	T Cells	CYTIP	0.996925	7.08871
Fat	t cell	General T Cells	T Cells	ZFP36L2	0.996925	6.10177
Fat	t cell	General T Cells	T Cells	CD69	0.99631	8.68378
Heart	cardiac endothelial cell	Blood Vessel Endothelial Cells	Endothelial Cells	VWF	0.999056	6.77844
Heart	cardiac endothelial cell	Blood Vessel Endothelial Cells	Endothelial Cells	F8	0.999056	6.77824
Heart	cardiac endothelial cell	Blood Vessel Endothelial Cells	Endothelial Cells	HLA-DRB1	0.999056	6.65952
Heart	cardiac endothelial cell	Blood Vessel Endothelial Cells	Endothelial Cells	GNG11	0.999056	6.52775
Heart	cardiac endothelial cell	Blood Vessel Endothelial Cells	Endothelial Cells	CAVIN2	0.998584	6.69251
Heart	cardiac endothelial cell	Blood Vessel Endothelial Cells	Endothelial Cells	TMSB4X	0.998584	5.33154
Heart	cardiac endothelial cell	Blood Vessel Endothelial Cells	Endothelial Cells	IFI27	0.998111	6.88528
Heart	cardiac endothelial cell	Blood Vessel Endothelial Cells	Endothelial Cells	ENG	0.998111	6.66671
Heart	cardiac endothelial cell	Blood Vessel Endothelial Cells	Endothelial Cells	SRGN	0.998111	6.63134
Heart	cardiac endothelial cell	Blood Vessel Endothelial Cells	Endothelial Cells	SPARCL1	0.998111	6.14047
Heart	cardiac muscle cell	Cardiac Muscle Cells	Muscle Cells	TPI1	0.876256	2.60102
Heart	cardiac muscle cell	Cardiac Muscle Cells	Muscle Cells	ENO1	0.848199	2.50651
Heart	cardiac muscle cell	Cardiac Muscle Cells	Muscle Cells	ATP5F1C	0.840871	2.4649
Heart	cardiac muscle cell	Cardiac Muscle Cells	Muscle Cells	LDHA	0.781407	2.32541
Heart	cardiac muscle cell	Cardiac Muscle Cells	Muscle Cells	COA1	0.746859	2.16887
Heart	cardiac muscle cell	Cardiac Muscle Cells	Muscle Cells	VDAC3	0.740578	2.15022
Heart	cardiac muscle cell	Cardiac Muscle Cells	Muscle Cells	PGK1	0.73304	2.08581
Heart	cardiac muscle cell	Cardiac Muscle Cells	Muscle Cells	PFKP	0.720059	2.34395
Heart	fibroblast of cardiac tissue	Fibroblasts	Fibroblasts and Mesenchymal Cells	DCN	1	26.1141
Heart	fibroblast of cardiac tissue	Fibroblasts	Fibroblasts and Mesenchymal Cells	MGP	1	17.3083
Heart	fibroblast of cardiac tissue	Fibroblasts	Fibroblasts and Mesenchymal Cells	SERPING1	1	16.7883
Heart	fibroblast of cardiac tissue	Fibroblasts	Fibroblasts and Mesenchymal Cells	GSN	1	12.5479
Heart	fibroblast of cardiac tissue	Fibroblasts	Fibroblasts and Mesenchymal Cells	IGFBP7	1	11.7327
Heart	fibroblast of cardiac tissue	Fibroblasts	Fibroblasts and Mesenchymal Cells	CST3	1	11.3779
Heart	fibroblast of cardiac tissue	Fibroblasts	Fibroblasts and Mesenchymal Cells	VIM	1	8.91049
Heart	fibroblast of cardiac tissue	Fibroblasts	Fibroblasts and Mesenchymal Cells	S100A6	1	8.23803
Heart	fibroblast of cardiac tissue	Fibroblasts	Fibroblasts and Mesenchymal Cells	ITM2B	1	7.89662
Heart	fibroblast of cardiac tissue	Fibroblasts	Fibroblasts and Mesenchymal Cells	EMP1	1	7.01547
Heart	hepatocyte	Hepatocytes	Epithelial Cells	MARCKS	0.851804	2.68017
Heart	hepatocyte	Hepatocytes	Epithelial Cells	STMN1	0.806701	3.006
Heart	hepatocyte	Hepatocytes	Epithelial Cells	ACTB	0.777062	3.21099
Heart	hepatocyte	Hepatocytes	Epithelial Cells	FTL	0.774485	3.48982
Heart	hepatocyte	Hepatocytes	Epithelial Cells	H3F3B	0.768041	2.64822
Heart	hepatocyte	Hepatocytes	Epithelial Cells	ACTG1	0.751289	3.3319
Heart	hepatocyte	Hepatocytes	Epithelial Cells	ANXA2	0.697165	2.69914
Heart	smooth muscle cell	Smooth Muscle Cells	Smooth Muscle Cells	RGS5	1	15.8072
Heart	smooth muscle cell	Smooth Muscle Cells	Smooth Muscle Cells	SPARCL1	1	7.85585
Heart	smooth muscle cell	Smooth Muscle Cells	Smooth Muscle Cells	MALAT1	1	6.01313
Heart	smooth muscle cell	Smooth Muscle Cells	Smooth Muscle Cells	IGFBP7	0.990991	12.8681
Heart	smooth muscle cell	Smooth Muscle Cells	Smooth Muscle Cells	CST3	0.990991	8.24399
Heart	smooth muscle cell	Smooth Muscle Cells	Smooth Muscle Cells	MGP	0.990991	7.90278
Heart	smooth muscle cell	Smooth Muscle Cells	Smooth Muscle Cells	EDNRB	0.990991	7.29034
Heart	smooth muscle cell	Smooth Muscle Cells	Smooth Muscle Cells	SPARC	0.990991	7.2363
Heart	smooth muscle cell	Smooth Muscle Cells	Smooth Muscle Cells	NEAT1	0.990991	7.0341
Heart	smooth muscle cell	Smooth Muscle Cells	Smooth Muscle Cells	LGALS1	0.990991	6.87737
Large Intestine	b cell	B Cells	B Cells	HLA-DRA	0.995227	14.6488
Large Intestine	b cell	B Cells	B Cells	CD74	0.995227	12.0531
Large Intestine	b cell	B Cells	B Cells	KLF2	0.988067	5.96763
Large Intestine	b cell	B Cells	B Cells	ATP2B1	0.961814	5.31271
Large Intestine	b cell	B Cells	B Cells	IGKC	0.904535	4.18798
Large Intestine	b cell	B Cells	B Cells	TXNIP	0.847255	3.95436
Large Intestine	b cell	B Cells	B Cells	PFDN5	0.821002	2.87356
Large Intestine	b cell	B Cells	B Cells	IGLC2	0.699284	3.23072
Large Intestine	b cell	B Cells	B Cells	ACTB	0.5179	2.30538
Large Intestine	cd4-positive, alpha-beta t cell	CD4 T Cells	T Cells	ANXA1	0.60677	2.29841
Large Intestine	cd4-positive, alpha-beta t cell	CD4 T Cells	T Cells	SARAF	0.600501	2.24386
Large Intestine	cd4-positive, alpha-beta t cell	CD4 T Cells	T Cells	ARHGDIB	0.550355	2.1769
Large Intestine	cd8-positive, alpha-beta t cell	CD8 T Cells	T Cells	ARHGDIB	0.745433	2.69136
Large Intestine	cd8-positive, alpha-beta t cell	CD8 T Cells	T Cells	ATP1B3	0.558044	2.32208
Large Intestine	cd8-positive, alpha-beta t cell	CD8 T Cells	T Cells	SARAF	0.532705	2.25975
Large Intestine	cd8-positive, alpha-beta t cell	CD8 T Cells	T Cells	GABARAPL1	0.527991	2.24215
Large Intestine	cd8-positive, alpha-beta t cell	CD8 T Cells	T Cells	CCL4	0.522687	2.58458
Large Intestine	cd8-positive, alpha-beta t cell	CD8 T Cells	T Cells	CST7	0.517384	2.36052
Large Intestine	fibroblast	Fibroblasts	Fibroblasts and Mesenchymal Cells	IGFBP5	1	11.3625
Large Intestine	fibroblast	Fibroblasts	Fibroblasts and Mesenchymal Cells	CALD1	1	11.1413
Large Intestine	fibroblast	Fibroblasts	Fibroblasts and Mesenchymal Cells	COL6A2	1	11.1234
Large Intestine	fibroblast	Fibroblasts	Fibroblasts and Mesenchymal Cells	CRISPLD2	1	10.7744
Large Intestine	fibroblast	Fibroblasts	Fibroblasts and Mesenchymal Cells	NUPR1	1	10.409
Large Intestine	fibroblast	Fibroblasts	Fibroblasts and Mesenchymal Cells	IFITM3	1	9.02425
Large Intestine	fibroblast	Fibroblasts	Fibroblasts and Mesenchymal Cells	YBX3	1	7.22603
Large Intestine	fibroblast	Fibroblasts	Fibroblasts and Mesenchymal Cells	ADAMTS1	0.998273	9.35281
Large Intestine	fibroblast	Fibroblasts	Fibroblasts and Mesenchymal Cells	SERPING1	0.989637	9.99772
Large Intestine	fibroblast	Fibroblasts	Fibroblasts and Mesenchymal Cells	PDK4	0.98791	7.46338
Large Intestine	monocyte	Monocytes and Macrophages	Myeloid Cells	CRYAB	1	13.7301
Large Intestine	monocyte	Monocytes and Macrophages	Myeloid Cells	SPP1	1	13.3011
Large Intestine	monocyte	Monocytes and Macrophages	Myeloid Cells	CLU	1	12.074
Large Intestine	monocyte	Monocytes and Macrophages	Myeloid Cells	PMP22	1	11.7221
Large Intestine	monocyte	Monocytes and Macrophages	Myeloid Cells	HSPA1A	1	11.5926
Large Intestine	monocyte	Monocytes and Macrophages	Myeloid Cells	SEMA3C	1	11.5695
Large Intestine	monocyte	Monocytes and Macrophages	Myeloid Cells	GAS7	1	11.4936
Large Intestine	monocyte	Monocytes and Macrophages	Myeloid Cells	DST	1	11.309
Large Intestine	monocyte	Monocytes and Macrophages	Myeloid Cells	SOX4	1	11.1293
Large Intestine	monocyte	Monocytes and Macrophages	Myeloid Cells	SPARC	1	11.0358
Large Intestine	plasma cell	Plasma Cells	Plasma Cells	JCHAIN	0.988971	18.4937
Large Intestine	plasma cell	Plasma Cells	Plasma Cells	IGHA1	0.988971	15.9463
Large Intestine	plasma cell	Plasma Cells	Plasma Cells	IGKC	0.988971	13.7098
Large Intestine	plasma cell	Plasma Cells	Plasma Cells	SSR4	0.985294	10.4219
Large Intestine	plasma cell	Plasma Cells	Plasma Cells	TIMP1	0.897059	3.41532
Large Intestine	plasma cell	Plasma Cells	Plasma Cells	IGLC2	0.893382	6.64853
Large Intestine	plasma cell	Plasma Cells	Plasma Cells	CD74	0.893382	2.99314
Large Intestine	plasma cell	Plasma Cells	Plasma Cells	FGL2	0.786765	5.27884
Large Intestine	plasma cell	Plasma Cells	Plasma Cells	GADD45A	0.5625	2.49967
Large Intestine	plasma cell	Plasma Cells	Plasma Cells	KLF2	0.525735	2.42459
Liver	endothelial cell	Blood Vessel Endothelial Cells	Endothelial Cells	FGL2	0.988439	8.09616
Liver	endothelial cell	Blood Vessel Endothelial Cells	Endothelial Cells	FCGR3A	0.988439	7.69023
Liver	endothelial cell	Blood Vessel Endothelial Cells	Endothelial Cells	FTL	0.988439	6.88072
Liver	endothelial cell	Blood Vessel Endothelial Cells	Endothelial Cells	HLA-B	0.988439	5.41399
Liver	endothelial cell	Blood Vessel Endothelial Cells	Endothelial Cells	CD53	0.988439	5.36122
Liver	endothelial cell	Blood Vessel Endothelial Cells	Endothelial Cells	B2M	0.988439	4.81218
Liver	endothelial cell	Blood Vessel Endothelial Cells	Endothelial Cells	ACTB	0.988439	4.76016
Liver	endothelial cell	Blood Vessel Endothelial Cells	Endothelial Cells	HLA-E	0.988439	4.65843
Liver	endothelial cell	Blood Vessel Endothelial Cells	Endothelial Cells	ENO1	0.988439	4.51552
Liver	endothelial cell	Blood Vessel Endothelial Cells	Endothelial Cells	PFN1	0.988439	4.14718
Liver	erythrocyte	Red Blood Cells (Erythrocytes)	Erythrocytes and Platelets	HBA2	0.962264	14.7099
Liver	erythrocyte	Red Blood Cells (Erythrocytes)	Erythrocytes and Platelets	CA1	0.962264	14.5948
Liver	erythrocyte	Red Blood Cells (Erythrocytes)	Erythrocytes and Platelets	SELENBP1	0.90566	3.26254
Liver	hepatocyte	Hepatocytes	Epithelial Cells	ALDOB	0.990944	3.27555
Liver	hepatocyte	Hepatocytes	Epithelial Cells	TAT	0.978008	3.6513
Liver	hepatocyte	Hepatocytes	Epithelial Cells	CYP2E1	0.97542	3.0532
Liver	hepatocyte	Hepatocytes	Epithelial Cells	ZBTB20	0.957309	3.10625
Liver	hepatocyte	Hepatocytes	Epithelial Cells	CFH	0.953428	3.60032
Liver	hepatocyte	Hepatocytes	Epithelial Cells	TF	0.948254	3.02573
Liver	hepatocyte	Hepatocytes	Epithelial Cells	ZBTB16	0.948254	2.70946
Liver	hepatocyte	Hepatocytes	Epithelial Cells	C1S	0.945666	3.12521
Liver	hepatocyte	Hepatocytes	Epithelial Cells	RORA	0.944373	2.66678
Liver	hepatocyte	Hepatocytes	Epithelial Cells	KNG1	0.939198	3.2116
Liver	t cell	General T Cells	T Cells	CD69	0.968254	9.52462
Liver	t cell	General T Cells	T Cells	CXCR4	0.968254	9.15822
Liver	t cell	General T Cells	T Cells	B2M	0.952381	4.90964
Liver	t cell	General T Cells	T Cells	HLA-E	0.952381	3.76727
Liver	t cell	General T Cells	T Cells	IL7R	0.944444	11.3675
Liver	t cell	General T Cells	T Cells	DUSP2	0.944444	7.01865
Liver	t cell	General T Cells	T Cells	HLA-B	0.944444	5.24863
Liver	t cell	General T Cells	T Cells	HSPA8	0.944444	4.3109
Liver	t cell	General T Cells	T Cells	TNFAIP3	0.936508	6.43684
Liver	t cell	General T Cells	T Cells	STK17B	0.936508	6.37671
Lung	adventitial cell	Adventitial Cells	Fibroblasts and Mesenchymal Cells	IGFBP6	1	30.5666
Lung	adventitial cell	Adventitial Cells	Fibroblasts and Mesenchymal Cells	DCN	1	28.8898
Lung	adventitial cell	Adventitial Cells	Fibroblasts and Mesenchymal Cells	SERPING1	1	14.4354
Lung	adventitial cell	Adventitial Cells	Fibroblasts and Mesenchymal Cells	FBLN1	0.99711	28.9727
Lung	adventitial cell	Adventitial Cells	Fibroblasts and Mesenchymal Cells	C1S	0.99711	28.1506
Lung	adventitial cell	Adventitial Cells	Fibroblasts and Mesenchymal Cells	C1R	0.99711	25.3913
Lung	adventitial cell	Adventitial Cells	Fibroblasts and Mesenchymal Cells	MGP	0.99711	15.762
Lung	adventitial cell	Adventitial Cells	Fibroblasts and Mesenchymal Cells	CFD	0.99711	12.3079
Lung	adventitial cell	Adventitial Cells	Fibroblasts and Mesenchymal Cells	CCN1	0.99711	11.8114
Lung	adventitial cell	Adventitial Cells	Fibroblasts and Mesenchymal Cells	GPX3	0.99422	20.2534
Lung	alveolar fibroblast	Fibroblasts	Fibroblasts and Mesenchymal Cells	DCN	0.98722	21.5971
Lung	alveolar fibroblast	Fibroblasts	Fibroblasts and Mesenchymal Cells	C1S	0.984026	19.1224
Lung	alveolar fibroblast	Fibroblasts	Fibroblasts and Mesenchymal Cells	GPX3	0.984026	12.3235
Lung	alveolar fibroblast	Fibroblasts	Fibroblasts and Mesenchymal Cells	SPARCL1	0.984026	8.27256
Lung	alveolar fibroblast	Fibroblasts	Fibroblasts and Mesenchymal Cells	CCN1	0.974441	18.8259
Lung	alveolar fibroblast	Fibroblasts	Fibroblasts and Mesenchymal Cells	MGP	0.974441	15.6753
Lung	alveolar fibroblast	Fibroblasts	Fibroblasts and Mesenchymal Cells	IGFBP7	0.974441	8.98356
Lung	alveolar fibroblast	Fibroblasts	Fibroblasts and Mesenchymal Cells	SPARC	0.974441	6.35529
Lung	alveolar fibroblast	Fibroblasts	Fibroblasts and Mesenchymal Cells	C1R	0.971246	16.3477
Lung	alveolar fibroblast	Fibroblasts	Fibroblasts and Mesenchymal Cells	SERPING1	0.971246	9.86295
Lung	basal cell	Other Epithelial Cells	Epithelial Cells	KRT19	0.996222	9.74606
Lung	basal cell	Other Epithelial Cells	Epithelial Cells	TACSTD2	0.994064	9.43008
Lung	basal cell	Other Epithelial Cells	Epithelial Cells	SERPINF1	0.98327	7.12051
Lung	basal cell	Other Epithelial Cells	Epithelial Cells	CLU	0.976255	4.93455
Lung	basal cell	Other Epithelial Cells	Epithelial Cells	CYP4B1	0.953589	5.38011
Lung	basal cell	Other Epithelial Cells	Epithelial Cells	KRT18	0.95197	4.57866
Lung	basal cell	Other Epithelial Cells	Epithelial Cells	AQP3	0.95143	7.37061
Lung	basal cell	Other Epithelial Cells	Epithelial Cells	MT1E	0.949271	4.22462
Lung	basal cell	Other Epithelial Cells	Epithelial Cells	MT1X	0.936859	5.72854
Lung	basal cell	Other Epithelial Cells	Epithelial Cells	WFDC2	0.93578	5.31504
Lung	basophil	Neutrophils and Other Granulocytes	Neutrophils and Other Granulocytes	SRGN	1	7.44836
Lung	basophil	Neutrophils and Other Granulocytes	Neutrophils and Other Granulocytes	PLIN2	0.994526	6.49659
Lung	basophil	Neutrophils and Other Granulocytes	Neutrophils and Other Granulocytes	RAC2	0.992701	10.2672
Lung	basophil	Neutrophils and Other Granulocytes	Neutrophils and Other Granulocytes	ARHGDIB	0.992701	6.83383
Lung	basophil	Neutrophils and Other Granulocytes	Neutrophils and Other Granulocytes	RGS10	0.989051	8.11325
Lung	basophil	Neutrophils and Other Granulocytes	Neutrophils and Other Granulocytes	ALOX5AP	0.989051	5.16965
Lung	basophil	Neutrophils and Other Granulocytes	Neutrophils and Other Granulocytes	FCER1G	0.978102	3.76717
Lung	basophil	Neutrophils and Other Granulocytes	Neutrophils and Other Granulocytes	CAPG	0.972628	4.78336
Lung	basophil	Neutrophils and Other Granulocytes	Neutrophils and Other Granulocytes	BST2	0.968978	4.12435
Lung	basophil	Neutrophils and Other Granulocytes	Neutrophils and Other Granulocytes	LAPTM5	0.939781	2.99014
Lung	capillary aerocyte	Specialized Endothelial Cells	Endothelial Cells	PECAM1	0.998155	10.9279
Lung	capillary aerocyte	Specialized Endothelial Cells	Endothelial Cells	EPAS1	0.99631	11.5375
Lung	capillary aerocyte	Specialized Endothelial Cells	Endothelial Cells	HYAL2	0.994465	13.0835
Lung	capillary aerocyte	Specialized Endothelial Cells	Endothelial Cells	PON2	0.994465	10.0153
Lung	capillary aerocyte	Specialized Endothelial Cells	Endothelial Cells	ID1	0.994465	9.13476
Lung	capillary aerocyte	Specialized Endothelial Cells	Endothelial Cells	A2M	0.994465	7.45056
Lung	capillary aerocyte	Specialized Endothelial Cells	Endothelial Cells	CLDN5	0.99262	14.058
Lung	capillary aerocyte	Specialized Endothelial Cells	Endothelial Cells	CAV1	0.99262	10.3577
Lung	capillary aerocyte	Specialized Endothelial Cells	Endothelial Cells	SPARC	0.99262	9.6623
Lung	capillary aerocyte	Specialized Endothelial Cells	Endothelial Cells	SPARCL1	0.99262	8.57411
Lung	capillary endothelial cell	Blood Vessel Endothelial Cells	Endothelial Cells	EPAS1	0.998925	12.2529
Lung	capillary endothelial cell	Blood Vessel Endothelial Cells	Endothelial Cells	A2M	0.998925	9.34207
Lung	capillary endothelial cell	Blood Vessel Endothelial Cells	Endothelial Cells	PECAM1	0.996774	11.0555
Lung	capillary endothelial cell	Blood Vessel Endothelial Cells	Endothelial Cells	AQP1	0.996774	10.1301
Lung	capillary endothelial cell	Blood Vessel Endothelial Cells	Endothelial Cells	SPARC	0.996774	9.95697
Lung	capillary endothelial cell	Blood Vessel Endothelial Cells	Endothelial Cells	ITM2A	0.996774	9.06676
Lung	capillary endothelial cell	Blood Vessel Endothelial Cells	Endothelial Cells	FCN3	0.995699	15.0079
Lung	capillary endothelial cell	Blood Vessel Endothelial Cells	Endothelial Cells	RAMP2	0.995699	13.4864
Lung	capillary endothelial cell	Blood Vessel Endothelial Cells	Endothelial Cells	HYAL2	0.995699	12.6184
Lung	capillary endothelial cell	Blood Vessel Endothelial Cells	Endothelial Cells	CLDN5	0.995699	11.7795
Lung	cd4-positive, alpha-beta t cell	CD4 T Cells	T Cells	CXCR4	1	15.265
Lung	cd4-positive, alpha-beta t cell	CD4 T Cells	T Cells	PTPRC	0.991379	6.27955
Lung	cd4-positive, alpha-beta t cell	CD4 T Cells	T Cells	CXCR4	0.990099	10.932
Lung	cd4-positive, alpha-beta t cell	CD4 T Cells	T Cells	PTPRC	0.990099	6.65244
Lung	cd4-positive, alpha-beta t cell	CD4 T Cells	T Cells	IL7R	0.982759	15.2626
Lung	cd4-positive, alpha-beta t cell	CD4 T Cells	T Cells	SRGN	0.982759	5.10835
Lung	cd4-positive, alpha-beta t cell	CD4 T Cells	T Cells	ARHGDIB	0.976238	4.6267
Lung	cd4-positive, alpha-beta t cell	CD4 T Cells	T Cells	IL7R	0.970297	12.2998
Lung	cd4-positive, alpha-beta t cell	CD4 T Cells	T Cells	CD52	0.962376	4.22218
Lung	cd4-positive, alpha-beta t cell	CD4 T Cells	T Cells	NFKBIA	0.956897	5.76072
Lung	cd8-positive, alpha-beta t cell	CD8 T Cells	T Cells	CXCR4	0.992337	10.1891
Lung	cd8-positive, alpha-beta t cell	CD8 T Cells	T Cells	PTPRC	0.992337	7.2476
Lung	cd8-positive, alpha-beta t cell	CD8 T Cells	T Cells	RAC2	0.97318	7.0151
Lung	cd8-positive, alpha-beta t cell	CD8 T Cells	T Cells	ARHGDIB	0.97318	5.10836
Lung	cd8-positive, alpha-beta t cell	CD8 T Cells	T Cells	GIMAP7	0.94636	6.28557
Lung	cd8-positive, alpha-beta t cell	CD8 T Cells	T Cells	CD52	0.934866	4.20623
Lung	cd8-positive, alpha-beta t cell	CD8 T Cells	T Cells	CD53	0.927203	4.31152
Lung	cd8-positive, alpha-beta t cell	CD8 T Cells	T Cells	GMFG	0.900383	4.19504
Lung	cd8-positive, alpha-beta t cell	CD8 T Cells	T Cells	SRGN	0.885057	3.16083
Lung	cd8-positive, alpha-beta t cell	CD8 T Cells	T Cells	LCP1	0.842912	3.27911
Lung	classical monocyte	Monocytes and Macrophages	Myeloid Cells	LCP1	0.995873	6.60628
Lung	classical monocyte	Monocytes and Macrophages	Myeloid Cells	PTPRC	0.995873	6.07595
Lung	classical monocyte	Monocytes and Macrophages	Myeloid Cells	SRGN	0.995873	4.85193
Lung	classical monocyte	Monocytes and Macrophages	Myeloid Cells	COTL1	0.991747	8.73462
Lung	classical monocyte	Monocytes and Macrophages	Myeloid Cells	AIF1	0.988308	7.2831
Lung	classical monocyte	Monocytes and Macrophages	Myeloid Cells	GMFG	0.985557	4.67367
Lung	classical monocyte	Monocytes and Macrophages	Myeloid Cells	LAPTM5	0.985557	3.82004
Lung	classical monocyte	Monocytes and Macrophages	Myeloid Cells	S100A8	0.984182	12.677
Lung	classical monocyte	Monocytes and Macrophages	Myeloid Cells	S100A9	0.984182	10.2471
Lung	classical monocyte	Monocytes and Macrophages	Myeloid Cells	LST1	0.984182	7.7692
Lung	club cell	Other Epithelial Cells	Epithelial Cells	CYP2B7P	1	11.6507
Lung	club cell	Other Epithelial Cells	Epithelial Cells	SFTPB	1	6.43957
Lung	club cell	Other Epithelial Cells	Epithelial Cells	WFDC2	0.99794	8.58153
Lung	club cell	Other Epithelial Cells	Epithelial Cells	GPRC5A	0.99691	9.06185
Lung	club cell	Other Epithelial Cells	Epithelial Cells	ELF3	0.99691	8.06051
Lung	club cell	Other Epithelial Cells	Epithelial Cells	SLPI	0.99691	7.28551
Lung	club cell	Other Epithelial Cells	Epithelial Cells	KRT7	0.995881	6.19595
Lung	club cell	Other Epithelial Cells	Epithelial Cells	CLDN4	0.993821	6.6957
Lung	club cell	Other Epithelial Cells	Epithelial Cells	RNASE1	0.993821	6.37896
Lung	club cell	Other Epithelial Cells	Epithelial Cells	PIGR	0.992791	7.08368
Lung	dendritic cell	Dendritic Cells	Myeloid Cells	HLA-DRA	0.992537	7.38757
Lung	dendritic cell	Dendritic Cells	Myeloid Cells	SRGN	0.992537	5.95908
Lung	dendritic cell	Dendritic Cells	Myeloid Cells	HLA-DPA1	0.988806	8.65255
Lung	dendritic cell	Dendritic Cells	Myeloid Cells	CD74	0.988806	7.00733
Lung	dendritic cell	Dendritic Cells	Myeloid Cells	ARHGDIB	0.985075	5.45054
Lung	dendritic cell	Dendritic Cells	Myeloid Cells	LCP1	0.985075	4.49756
Lung	dendritic cell	Dendritic Cells	Myeloid Cells	RGS10	0.981343	7.68574
Lung	dendritic cell	Dendritic Cells	Myeloid Cells	AIF1	0.981343	5.15234
Lung	dendritic cell	Dendritic Cells	Myeloid Cells	C1orf162	0.981343	4.36548
Lung	dendritic cell	Dendritic Cells	Myeloid Cells	HLA-DPB1	0.973881	9.96266
Lung	endothelial cell of artery	Blood Vessel Endothelial Cells	Endothelial Cells	EPAS1	1	10.9979
Lung	endothelial cell of artery	Blood Vessel Endothelial Cells	Endothelial Cells	FCN3	1	10.9867
Lung	endothelial cell of artery	Blood Vessel Endothelial Cells	Endothelial Cells	TNFSF10	1	9.46346
Lung	endothelial cell of artery	Blood Vessel Endothelial Cells	Endothelial Cells	FAM107A	0.994565	12.616
Lung	endothelial cell of artery	Blood Vessel Endothelial Cells	Endothelial Cells	RAMP2	0.994565	12.2272
Lung	endothelial cell of artery	Blood Vessel Endothelial Cells	Endothelial Cells	CLDN5	0.994565	10.9445
Lung	endothelial cell of artery	Blood Vessel Endothelial Cells	Endothelial Cells	HYAL2	0.994565	10.9236
Lung	endothelial cell of artery	Blood Vessel Endothelial Cells	Endothelial Cells	PECAM1	0.994565	9.36824
Lung	endothelial cell of artery	Blood Vessel Endothelial Cells	Endothelial Cells	A2M	0.994565	9.13723
Lung	endothelial cell of artery	Blood Vessel Endothelial Cells	Endothelial Cells	IFI27	0.994565	8.62317
Lung	intermediate monocyte	Monocytes and Macrophages	Myeloid Cells	COTL1	1	8.79363
Lung	intermediate monocyte	Monocytes and Macrophages	Myeloid Cells	MNDA	1	8.10472
Lung	intermediate monocyte	Monocytes and Macrophages	Myeloid Cells	AIF1	1	8.07408
Lung	intermediate monocyte	Monocytes and Macrophages	Myeloid Cells	LYZ	1	6.63474
Lung	intermediate monocyte	Monocytes and Macrophages	Myeloid Cells	LCP1	1	6.62636
Lung	intermediate monocyte	Monocytes and Macrophages	Myeloid Cells	CLEC7A	1	6.38052
Lung	intermediate monocyte	Monocytes and Macrophages	Myeloid Cells	PTPRC	1	6.16277
Lung	intermediate monocyte	Monocytes and Macrophages	Myeloid Cells	C1orf162	1	5.40608
Lung	intermediate monocyte	Monocytes and Macrophages	Myeloid Cells	SRGN	1	4.27026
Lung	intermediate monocyte	Monocytes and Macrophages	Myeloid Cells	TYROBP	1	3.86071
Lung	lung ciliated cell	Respiratory Epithelial Cells	Epithelial Cells	ELF3	0.965732	7.08225
Lung	lung ciliated cell	Respiratory Epithelial Cells	Epithelial Cells	EPCAM	0.965732	6.0384
Lung	lung ciliated cell	Respiratory Epithelial Cells	Epithelial Cells	CYP4B1	0.962617	9.12134
Lung	lung ciliated cell	Respiratory Epithelial Cells	Epithelial Cells	KRT8	0.962617	6.88537
Lung	lung ciliated cell	Respiratory Epithelial Cells	Epithelial Cells	CLDN4	0.962617	6.02422
Lung	lung ciliated cell	Respiratory Epithelial Cells	Epithelial Cells	KRT18	0.962617	4.88128
Lung	lung ciliated cell	Respiratory Epithelial Cells	Epithelial Cells	TSTD1	0.959502	8.0979
Lung	lung ciliated cell	Respiratory Epithelial Cells	Epithelial Cells	WFDC2	0.950156	5.60128
Lung	lung ciliated cell	Respiratory Epithelial Cells	Epithelial Cells	CLU	0.943925	5.60847
Lung	lung ciliated cell	Respiratory Epithelial Cells	Epithelial Cells	ALDH1A1	0.94081	6.08285
Lung	lung microvascular endothelial cell	Specialized Endothelial Cells	Endothelial Cells	IGFBP7	1	12.4955
Lung	lung microvascular endothelial cell	Specialized Endothelial Cells	Endothelial Cells	SPARCL1	1	12.1416
Lung	lung microvascular endothelial cell	Specialized Endothelial Cells	Endothelial Cells	CLDN5	1	10.0137
Lung	lung microvascular endothelial cell	Specialized Endothelial Cells	Endothelial Cells	GIMAP7	1	9.38361
Lung	lung microvascular endothelial cell	Specialized Endothelial Cells	Endothelial Cells	AQP1	1	8.70949
Lung	lung microvascular endothelial cell	Specialized Endothelial Cells	Endothelial Cells	ITM2A	1	8.0978
Lung	lung microvascular endothelial cell	Specialized Endothelial Cells	Endothelial Cells	PECAM1	1	7.99231
Lung	lung microvascular endothelial cell	Specialized Endothelial Cells	Endothelial Cells	A2M	1	7.78924
Lung	lung microvascular endothelial cell	Specialized Endothelial Cells	Endothelial Cells	CAV1	1	7.31452
Lung	lung microvascular endothelial cell	Specialized Endothelial Cells	Endothelial Cells	CAVIN2	1	6.59391
Lung	macrophage	Monocytes and Macrophages	Myeloid Cells	TYROBP	0.999765	5.14419
Lung	macrophage	Monocytes and Macrophages	Myeloid Cells	LAPTM5	0.99906	4.60302
Lung	macrophage	Monocytes and Macrophages	Myeloid Cells	FCER1G	0.998942	5.07219
Lung	macrophage	Monocytes and Macrophages	Myeloid Cells	FTL	0.998707	5.3997
Lung	macrophage	Monocytes and Macrophages	Myeloid Cells	CD74	0.996238	4.5892
Lung	macrophage	Monocytes and Macrophages	Myeloid Cells	CTSD	0.995533	5.39139
Lung	macrophage	Monocytes and Macrophages	Myeloid Cells	HLA-DRA	0.99518	5.21456
Lung	macrophage	Monocytes and Macrophages	Myeloid Cells	GPNMB	0.991771	5.34277
Lung	macrophage	Monocytes and Macrophages	Myeloid Cells	VSIG4	0.991066	5.60953
Lung	macrophage	Monocytes and Macrophages	Myeloid Cells	GRN	0.990361	5.32947
Lung	neutrophil	Neutrophils and Other Granulocytes	Neutrophils and Other Granulocytes	IFITM2	1	15.3156
Lung	neutrophil	Neutrophils and Other Granulocytes	Neutrophils and Other Granulocytes	S100A8	1	14.862
Lung	neutrophil	Neutrophils and Other Granulocytes	Neutrophils and Other Granulocytes	PTPRC	0.980645	9.55154
Lung	neutrophil	Neutrophils and Other Granulocytes	Neutrophils and Other Granulocytes	LST1	0.980645	5.20608
Lung	neutrophil	Neutrophils and Other Granulocytes	Neutrophils and Other Granulocytes	S100A9	0.974194	11.5198
Lung	neutrophil	Neutrophils and Other Granulocytes	Neutrophils and Other Granulocytes	FCER1G	0.967742	5.06006
Lung	neutrophil	Neutrophils and Other Granulocytes	Neutrophils and Other Granulocytes	IGSF6	0.96129	7.35626
Lung	neutrophil	Neutrophils and Other Granulocytes	Neutrophils and Other Granulocytes	LITAF	0.954839	11.2047
Lung	neutrophil	Neutrophils and Other Granulocytes	Neutrophils and Other Granulocytes	SRGN	0.954839	9.76716
Lung	neutrophil	Neutrophils and Other Granulocytes	Neutrophils and Other Granulocytes	MNDA	0.954839	8.99681
Lung	nk cell	NK Cells	Innate Lymphoid Cells	PTPRC	0.991935	7.32839
Lung	nk cell	NK Cells	Innate Lymphoid Cells	CXCR4	0.975806	9.505
Lung	nk cell	NK Cells	Innate Lymphoid Cells	CD53	0.967742	5.22197
Lung	nk cell	NK Cells	Innate Lymphoid Cells	ARHGDIB	0.967742	4.694
Lung	nk cell	NK Cells	Innate Lymphoid Cells	RAC2	0.959677	8.02955
Lung	nk cell	NK Cells	Innate Lymphoid Cells	LCP1	0.959677	4.48312
Lung	nk cell	NK Cells	Innate Lymphoid Cells	SRGN	0.959677	4.17957
Lung	nk cell	NK Cells	Innate Lymphoid Cells	IFITM2	0.959677	3.82031
Lung	nk cell	NK Cells	Innate Lymphoid Cells	GIMAP7	0.903226	5.88486
Lung	nk cell	NK Cells	Innate Lymphoid Cells	GMFG	0.887097	4.12159
Lung	non-classical monocyte	Monocytes and Macrophages	Myeloid Cells	SRGN	1	4.82469
Lung	non-classical monocyte	Monocytes and Macrophages	Myeloid Cells	LAPTM5	1	4.78818
Lung	non-classical monocyte	Monocytes and Macrophages	Myeloid Cells	TYROBP	1	4.19645
Lung	non-classical monocyte	Monocytes and Macrophages	Myeloid Cells	AIF1	0.998954	6.80061
Lung	non-classical monocyte	Monocytes and Macrophages	Myeloid Cells	CLEC7A	0.987448	5.95471
Lung	non-classical monocyte	Monocytes and Macrophages	Myeloid Cells	FCER1G	0.986402	4.1083
Lung	non-classical monocyte	Monocytes and Macrophages	Myeloid Cells	PTPRC	0.98431	5.15616
Lung	non-classical monocyte	Monocytes and Macrophages	Myeloid Cells	FCGR3A	0.982218	6.43468
Lung	non-classical monocyte	Monocytes and Macrophages	Myeloid Cells	LCP1	0.974895	4.96204
Lung	non-classical monocyte	Monocytes and Macrophages	Myeloid Cells	C1orf162	0.972803	5.07325
Lung	pericyte cell	Pericytes	Fibroblasts and Mesenchymal Cells	GPX3	0.975845	9.98298
Lung	pericyte cell	Pericytes	Fibroblasts and Mesenchymal Cells	A2M	0.966184	11.004
Lung	pericyte cell	Pericytes	Fibroblasts and Mesenchymal Cells	SPARCL1	0.961353	10.0483
Lung	pericyte cell	Pericytes	Fibroblasts and Mesenchymal Cells	MT2A	0.956522	7.88656
Lung	pericyte cell	Pericytes	Fibroblasts and Mesenchymal Cells	IGFBP7	0.951691	11.6468
Lung	pericyte cell	Pericytes	Fibroblasts and Mesenchymal Cells	TPM1	0.951691	11.2155
Lung	pericyte cell	Pericytes	Fibroblasts and Mesenchymal Cells	SPARC	0.951691	9.49273
Lung	pericyte cell	Pericytes	Fibroblasts and Mesenchymal Cells	TIMP1	0.937198	5.14443
Lung	pericyte cell	Pericytes	Fibroblasts and Mesenchymal Cells	CAV1	0.932367	4.77566
Lung	pericyte cell	Pericytes	Fibroblasts and Mesenchymal Cells	MT1E	0.917874	7.68832
Lung	plasma cell	Plasma Cells	Plasma Cells	IGKC	0.976378	28.736
Lung	respiratory goblet cell	Respiratory Epithelial Cells	Epithelial Cells	WFDC2	1	12.8443
Lung	respiratory goblet cell	Respiratory Epithelial Cells	Epithelial Cells	KRT19	0.998328	9.74867
Lung	respiratory goblet cell	Respiratory Epithelial Cells	Epithelial Cells	SLPI	0.998328	8.17324
Lung	respiratory goblet cell	Respiratory Epithelial Cells	Epithelial Cells	ELF3	0.996656	8.22788
Lung	respiratory goblet cell	Respiratory Epithelial Cells	Epithelial Cells	TACSTD2	0.993311	8.17021
Lung	respiratory goblet cell	Respiratory Epithelial Cells	Epithelial Cells	KRT18	0.991639	6.17267
Lung	respiratory goblet cell	Respiratory Epithelial Cells	Epithelial Cells	KRT7	0.98495	7.11519
Lung	respiratory goblet cell	Respiratory Epithelial Cells	Epithelial Cells	CLU	0.979933	5.62226
Lung	respiratory goblet cell	Respiratory Epithelial Cells	Epithelial Cells	EPCAM	0.968227	4.92523
Lung	respiratory goblet cell	Respiratory Epithelial Cells	Epithelial Cells	ALDH1A1	0.966555	6.20703
Lung	type i pneumocyte	Respiratory Epithelial Cells	Epithelial Cells	KRT7	0.994624	10.9518
Lung	type i pneumocyte	Respiratory Epithelial Cells	Epithelial Cells	HOPX	0.994624	8.11467
Lung	type i pneumocyte	Respiratory Epithelial Cells	Epithelial Cells	RNASE1	0.994624	5.06808
Lung	type i pneumocyte	Respiratory Epithelial Cells	Epithelial Cells	CLDN4	0.989247	10.3069
Lung	type i pneumocyte	Respiratory Epithelial Cells	Epithelial Cells	KRT18	0.989247	9.00667
Lung	type i pneumocyte	Respiratory Epithelial Cells	Epithelial Cells	CYP2B7P	0.989247	6.09881
Lung	type i pneumocyte	Respiratory Epithelial Cells	Epithelial Cells	ELF3	0.989247	5.33755
Lung	type i pneumocyte	Respiratory Epithelial Cells	Epithelial Cells	GPRC5A	0.983871	14.2575
Lung	type i pneumocyte	Respiratory Epithelial Cells	Epithelial Cells	CYP4B1	0.983871	12.5266
Lung	type i pneumocyte	Respiratory Epithelial Cells	Epithelial Cells	EPCAM	0.983871	9.99096
Lung	type ii pneumocyte	Respiratory Epithelial Cells	Epithelial Cells	SFTPB	0.999312	7.01005
Lung	type ii pneumocyte	Respiratory Epithelial Cells	Epithelial Cells	SLPI	0.999312	5.63276
Lung	type ii pneumocyte	Respiratory Epithelial Cells	Epithelial Cells	NAPSA	0.998795	8.0998
Lung	type ii pneumocyte	Respiratory Epithelial Cells	Epithelial Cells	MBIP	0.998107	5.97823
Lung	type ii pneumocyte	Respiratory Epithelial Cells	Epithelial Cells	PEBP4	0.997935	7.50021
Lung	type ii pneumocyte	Respiratory Epithelial Cells	Epithelial Cells	HOPX	0.996902	6.85718
Lung	type ii pneumocyte	Respiratory Epithelial Cells	Epithelial Cells	C4BPA	0.995525	6.90832
Lung	type ii pneumocyte	Respiratory Epithelial Cells	Epithelial Cells	CTSH	0.994492	6.1227
Lung	type ii pneumocyte	Respiratory Epithelial Cells	Epithelial Cells	C3	0.993804	5.35735
Lung	type ii pneumocyte	Respiratory Epithelial Cells	Epithelial Cells	LAMP3	0.993632	7.96331
Lung	vein endothelial cell	Blood Vessel Endothelial Cells	Endothelial Cells	SPARCL1	1	10.2571
Lung	vein endothelial cell	Blood Vessel Endothelial Cells	Endothelial Cells	EPAS1	1	8.47384
Lung	vein endothelial cell	Blood Vessel Endothelial Cells	Endothelial Cells	A2M	1	8.25673
Lung	vein endothelial cell	Blood Vessel Endothelial Cells	Endothelial Cells	HYAL2	0.997951	9.8832
Lung	vein endothelial cell	Blood Vessel Endothelial Cells	Endothelial Cells	CLDN5	0.997951	9.57331
Lung	vein endothelial cell	Blood Vessel Endothelial Cells	Endothelial Cells	PECAM1	0.997951	9.06325
Lung	vein endothelial cell	Blood Vessel Endothelial Cells	Endothelial Cells	AQP1	0.997951	8.5117
Lung	vein endothelial cell	Blood Vessel Endothelial Cells	Endothelial Cells	TM4SF1	0.997951	8.15802
Lung	vein endothelial cell	Blood Vessel Endothelial Cells	Endothelial Cells	CAV1	0.997951	7.83573
Lung	vein endothelial cell	Blood Vessel Endothelial Cells	Endothelial Cells	IFI27	0.997951	7.31338
Lymph Node	b cell	B Cells	B Cells	CD74	0.99107	4.89222
Lymph Node	b cell	B Cells	B Cells	BANK1	0.98783	5.05186
Lymph Node	b cell	B Cells	B Cells	MS4A1	0.986249	5.06171
Lymph Node	b cell	B Cells	B Cells	IRF8	0.961198	4.46549
Lymph Node	b cell	B Cells	B Cells	MARCH1	0.913466	4.10234
Lymph Node	b cell	B Cells	B Cells	ARHGAP24	0.895527	4.04855
Lymph Node	b cell	B Cells	B Cells	SMIM14	0.815236	3.8407
Lymph Node	b cell	B Cells	B Cells	ADAM28	0.806939	3.59107
Lymph Node	b cell	B Cells	B Cells	CD83	0.7792	3.98684
Lymph Node	b cell	B Cells	B Cells	CYBB	0.756836	3.25212
Lymph Node	cd4-positive, alpha-beta memory t cell	CD4 T Cells	T Cells	TRAC	0.922231	4.32499
Lymph Node	cd4-positive, alpha-beta memory t cell	CD4 T Cells	T Cells	IL7R	0.846033	3.38883
Lymph Node	cd4-positive, alpha-beta memory t cell	CD4 T Cells	T Cells	GIMAP4	0.614297	2.48985
Lymph Node	cd4-positive, alpha-beta memory t cell	CD4 T Cells	T Cells	PIK3IP1	0.610369	2.39436
Lymph Node	cd4-positive, alpha-beta memory t cell	CD4 T Cells	T Cells	ANXA1	0.608798	2.41398
Lymph Node	cd4-positive, alpha-beta memory t cell	CD4 T Cells	T Cells	ITM2A	0.531815	2.25082
Lymph Node	cd4-positive, alpha-beta memory t cell	CD4 T Cells	T Cells	IL6ST	0.52553	2.08949
Lymph Node	cd4-positive, alpha-beta memory t cell	CD4 T Cells	T Cells	SLFN5	0.514533	2.17669
Lymph Node	cd4-positive, alpha-beta t cell	CD4 T Cells	T Cells	IL7R	0.923197	3.7414
Lymph Node	cd4-positive, alpha-beta t cell	CD4 T Cells	T Cells	IL6ST	0.666406	2.97496
Lymph Node	cd4-positive, alpha-beta t cell	CD4 T Cells	T Cells	CAMK4	0.629878	2.6795
Lymph Node	cd4-positive, alpha-beta t cell	CD4 T Cells	T Cells	TRAC	0.588199	2.20506
Lymph Node	cd4-positive, alpha-beta t cell	CD4 T Cells	T Cells	PTGER4	0.571183	2.19384
Lymph Node	cd4-positive, alpha-beta t cell	CD4 T Cells	T Cells	SARAF	0.56088	3.00975
Lymph Node	cd4-positive, alpha-beta t cell	CD4 T Cells	T Cells	GIMAP4	0.52966	2.16468
Lymph Node	cd4-positive, alpha-beta t cell	CD4 T Cells	T Cells	CD40LG	0.513269	2.39155
Lymph Node	cd8-positive, alpha-beta memory t cell	CD8 T Cells	T Cells	B2M	0.905787	4.1941
Lymph Node	cd8-positive, alpha-beta memory t cell	CD8 T Cells	T Cells	TRAC	0.881561	4.03941
Lymph Node	cd8-positive, alpha-beta memory t cell	CD8 T Cells	T Cells	DUSP2	0.837147	3.94278
Lymph Node	cd8-positive, alpha-beta memory t cell	CD8 T Cells	T Cells	FYN	0.818304	3.37493
Lymph Node	cd8-positive, alpha-beta memory t cell	CD8 T Cells	T Cells	SH2D1A	0.776581	5.01691
Lymph Node	cd8-positive, alpha-beta memory t cell	CD8 T Cells	T Cells	NKG7	0.755047	6.84706
Lymph Node	cd8-positive, alpha-beta memory t cell	CD8 T Cells	T Cells	GIMAP4	0.746972	3.29294
Lymph Node	cd8-positive, alpha-beta memory t cell	CD8 T Cells	T Cells	PYHIN1	0.705249	3.55285
Lymph Node	cd8-positive, alpha-beta memory t cell	CD8 T Cells	T Cells	RGS1	0.697174	3.12511
Lymph Node	cd8-positive, alpha-beta memory t cell	CD8 T Cells	T Cells	CD8A	0.69179	4.78979
Lymph Node	cd8-positive, alpha-beta t cell	CD8 T Cells	T Cells	DUSP2	0.825749	4.83386
Lymph Node	cd8-positive, alpha-beta t cell	CD8 T Cells	T Cells	FYN	0.793008	3.61483
Lymph Node	cd8-positive, alpha-beta t cell	CD8 T Cells	T Cells	B2M	0.77192	3.04351
Lymph Node	cd8-positive, alpha-beta t cell	CD8 T Cells	T Cells	CD8A	0.757492	5.95225
Lymph Node	cd8-positive, alpha-beta t cell	CD8 T Cells	T Cells	ID2	0.722716	3.39534
Lymph Node	cd8-positive, alpha-beta t cell	CD8 T Cells	T Cells	ZFP36	0.699778	3.44496
Lymph Node	cd8-positive, alpha-beta t cell	CD8 T Cells	T Cells	ZFP36L2	0.698483	2.75775
Lymph Node	cd8-positive, alpha-beta t cell	CD8 T Cells	T Cells	LCK	0.607843	2.83755
Lymph Node	cd8-positive, alpha-beta t cell	CD8 T Cells	T Cells	RGS1	0.606363	2.39908
Lymph Node	cd8-positive, alpha-beta t cell	CD8 T Cells	T Cells	NKG7	0.604514	5.29741
Lymph Node	classical monocyte	Monocytes and Macrophages	Myeloid Cells	GLUL	0.993789	9.12008
Lymph Node	classical monocyte	Monocytes and Macrophages	Myeloid Cells	SDCBP	0.993789	7.8114
Lymph Node	classical monocyte	Monocytes and Macrophages	Myeloid Cells	FOS	0.993789	3.90096
Lymph Node	classical monocyte	Monocytes and Macrophages	Myeloid Cells	CYBB	0.987578	13.9763
Lymph Node	classical monocyte	Monocytes and Macrophages	Myeloid Cells	ANXA2	0.987578	10.5897
Lymph Node	classical monocyte	Monocytes and Macrophages	Myeloid Cells	NFKBIZ	0.987578	8.29287
Lymph Node	classical monocyte	Monocytes and Macrophages	Myeloid Cells	ACTB	0.987578	6.25736
Lymph Node	classical monocyte	Monocytes and Macrophages	Myeloid Cells	LYZ	0.981366	34.6259
Lymph Node	classical monocyte	Monocytes and Macrophages	Myeloid Cells	LGALS1	0.981366	12.9735
Lymph Node	classical monocyte	Monocytes and Macrophages	Myeloid Cells	PSAP	0.975155	13.6337
Lymph Node	innate lymphoid cell	Innate Lymphoid Cells	Innate Lymphoid Cells	IL7R	0.826461	3.46843
Lymph Node	innate lymphoid cell	Innate Lymphoid Cells	Innate Lymphoid Cells	FOS	0.658813	2.35179
Lymph Node	innate lymphoid cell	Innate Lymphoid Cells	Innate Lymphoid Cells	AREG	0.617127	2.05279
Lymph Node	innate lymphoid cell	Innate Lymphoid Cells	Innate Lymphoid Cells	ID2	0.609878	2.90679
Lymph Node	innate lymphoid cell	Innate Lymphoid Cells	Innate Lymphoid Cells	NFKBIA	0.567286	2.67543
Lymph Node	innate lymphoid cell	Innate Lymphoid Cells	Innate Lymphoid Cells	TNFAIP3	0.559583	2.93969
Lymph Node	innate lymphoid cell	Innate Lymphoid Cells	Innate Lymphoid Cells	TOB1	0.545537	2.41097
Lymph Node	innate lymphoid cell	Innate Lymphoid Cells	Innate Lymphoid Cells	CD69	0.51246	2.23077
Lymph Node	intermediate monocyte	Monocytes and Macrophages	Myeloid Cells	LYZ	1	31.1936
Lymph Node	intermediate monocyte	Monocytes and Macrophages	Myeloid Cells	LGALS1	1	12.683
Lymph Node	intermediate monocyte	Monocytes and Macrophages	Myeloid Cells	GLUL	1	9.59824
Lymph Node	intermediate monocyte	Monocytes and Macrophages	Myeloid Cells	ANXA2	0.992308	11.5244
Lymph Node	intermediate monocyte	Monocytes and Macrophages	Myeloid Cells	GRN	0.984615	13.616
Lymph Node	intermediate monocyte	Monocytes and Macrophages	Myeloid Cells	SAT1	0.984615	8.80776
Lymph Node	intermediate monocyte	Monocytes and Macrophages	Myeloid Cells	SDCBP	0.984615	6.58264
Lymph Node	intermediate monocyte	Monocytes and Macrophages	Myeloid Cells	ACTB	0.984615	5.81619
Lymph Node	intermediate monocyte	Monocytes and Macrophages	Myeloid Cells	PSAP	0.976923	14.3169
Lymph Node	intermediate monocyte	Monocytes and Macrophages	Myeloid Cells	CYBB	0.976923	12.8903
Lymph Node	macrophage	Monocytes and Macrophages	Myeloid Cells	LYZ	0.990868	20.4145
Lymph Node	macrophage	Monocytes and Macrophages	Myeloid Cells	GLUL	0.986301	9.83741
Lymph Node	macrophage	Monocytes and Macrophages	Myeloid Cells	ANXA2	0.981735	12.3264
Lymph Node	macrophage	Monocytes and Macrophages	Myeloid Cells	LGALS1	0.981735	11.4029
Lymph Node	macrophage	Monocytes and Macrophages	Myeloid Cells	PLIN2	0.949772	6.78092
Lymph Node	macrophage	Monocytes and Macrophages	Myeloid Cells	GRN	0.936073	11.6471
Lymph Node	macrophage	Monocytes and Macrophages	Myeloid Cells	SAT1	0.931507	7.09185
Lymph Node	macrophage	Monocytes and Macrophages	Myeloid Cells	SDCBP	0.931507	5.35426
Lymph Node	macrophage	Monocytes and Macrophages	Myeloid Cells	PSAP	0.890411	10.5254
Lymph Node	macrophage	Monocytes and Macrophages	Myeloid Cells	TMSB4X	0.853881	5.47333
Lymph Node	mast cell	Mast Cells	Myeloid Cells	AREG	1	11.3581
Lymph Node	mast cell	Mast Cells	Myeloid Cells	RGS2	1	9.08464
Lymph Node	mast cell	Mast Cells	Myeloid Cells	ZEB2	1	7.36821
Lymph Node	mast cell	Mast Cells	Myeloid Cells	GLUL	0.991597	11.2359
Lymph Node	mast cell	Mast Cells	Myeloid Cells	PLIN2	0.991597	10.9886
Lymph Node	mast cell	Mast Cells	Myeloid Cells	NFKBIZ	0.991597	9.99083
Lymph Node	mast cell	Mast Cells	Myeloid Cells	RGS1	0.991597	7.30866
Lymph Node	mast cell	Mast Cells	Myeloid Cells	TNFAIP3	0.991597	6.98279
Lymph Node	mast cell	Mast Cells	Myeloid Cells	H3F3B	0.991597	6.71999
Lymph Node	mast cell	Mast Cells	Myeloid Cells	FOSB	0.991597	6.55135
Lymph Node	memory b cell	B Cells	B Cells	CD74	0.995881	4.58002
Lymph Node	memory b cell	B Cells	B Cells	MS4A1	0.991761	5.23961
Lymph Node	memory b cell	B Cells	B Cells	BANK1	0.987642	4.82767
Lymph Node	memory b cell	B Cells	B Cells	IRF8	0.977	4.98795
Lymph Node	memory b cell	B Cells	B Cells	SCIMP	0.892551	4.38186
Lymph Node	memory b cell	B Cells	B Cells	ADAM28	0.870923	4.40477
Lymph Node	memory b cell	B Cells	B Cells	MARCH1	0.865774	3.75895
Lymph Node	memory b cell	B Cells	B Cells	BCL11A	0.845863	3.93781
Lymph Node	memory b cell	B Cells	B Cells	LAPTM5	0.841744	3.31134
Lymph Node	memory b cell	B Cells	B Cells	HLA-DQA1	0.839341	5.43219
Lymph Node	naive b cell	B Cells	B Cells	MS4A1	1	4.66581
Lymph Node	naive b cell	B Cells	B Cells	CD74	1	4.37597
Lymph Node	naive b cell	B Cells	B Cells	LINC00926	0.996787	8.00931
Lymph Node	naive b cell	B Cells	B Cells	IRF8	0.994378	5.10755
Lymph Node	naive b cell	B Cells	B Cells	HLA-DQA1	0.989558	7.58823
Lymph Node	naive b cell	B Cells	B Cells	BANK1	0.985542	4.34498
Lymph Node	naive b cell	B Cells	B Cells	BCL11A	0.970281	5.14597
Lymph Node	naive b cell	B Cells	B Cells	TXNIP	0.960643	3.61525
Lymph Node	naive b cell	B Cells	B Cells	IGKC	0.959036	3.45507
Lymph Node	naive b cell	B Cells	B Cells	LAPTM5	0.954217	3.24755
Lymph Node	naive thymus-derived cd4-positive, alpha-beta t cell	CD4 T Cells	T Cells	TRAC	0.962988	4.49716
Lymph Node	naive thymus-derived cd4-positive, alpha-beta t cell	CD4 T Cells	T Cells	IL7R	0.898561	3.3371
Lymph Node	naive thymus-derived cd4-positive, alpha-beta t cell	CD4 T Cells	T Cells	PIK3IP1	0.757368	2.99486
Lymph Node	naive thymus-derived cd4-positive, alpha-beta t cell	CD4 T Cells	T Cells	GIMAP4	0.746402	2.99957
Lymph Node	naive thymus-derived cd4-positive, alpha-beta t cell	CD4 T Cells	T Cells	CCR7	0.711446	3.23073
Lymph Node	naive thymus-derived cd4-positive, alpha-beta t cell	CD4 T Cells	T Cells	SLFN5	0.626456	2.58643
Lymph Node	naive thymus-derived cd4-positive, alpha-beta t cell	CD4 T Cells	T Cells	JUNB	0.601097	2.09441
Lymph Node	naive thymus-derived cd4-positive, alpha-beta t cell	CD4 T Cells	T Cells	TOB1	0.506511	2.00662
Lymph Node	naive thymus-derived cd4-positive, alpha-beta t cell	CD4 T Cells	T Cells	IL6ST	0.505141	2.06044
Lymph Node	nk cell	NK Cells	Innate Lymphoid Cells	ID2	0.968142	5.71867
Lymph Node	nk cell	NK Cells	Innate Lymphoid Cells	DUSP2	0.957522	5.19639
Lymph Node	nk cell	NK Cells	Innate Lymphoid Cells	AREG	0.953982	7.46257
Lymph Node	nk cell	NK Cells	Innate Lymphoid Cells	ZFP36	0.952212	5.58657
Lymph Node	nk cell	NK Cells	Innate Lymphoid Cells	NFKBIA	0.932743	5.44059
Lymph Node	nk cell	NK Cells	Innate Lymphoid Cells	IER2	0.925664	5.80169
Lymph Node	nk cell	NK Cells	Innate Lymphoid Cells	FOS	0.865487	4.02575
Lymph Node	nk cell	NK Cells	Innate Lymphoid Cells	TNFAIP3	0.849558	4.64444
Lymph Node	nk cell	NK Cells	Innate Lymphoid Cells	AC020916.1	0.830088	4.45848
Lymph Node	nk cell	NK Cells	Innate Lymphoid Cells	TLE1	0.785841	4.65817
Lymph Node	plasma cell	Plasma Cells	Plasma Cells	MZB1	0.997279	23.9189
Lymph Node	plasma cell	Plasma Cells	Plasma Cells	JCHAIN	0.994558	20.1084
Lymph Node	plasma cell	Plasma Cells	Plasma Cells	PRDX4	0.994558	18.1687
Lymph Node	plasma cell	Plasma Cells	Plasma Cells	DERL3	0.990476	20.7563
Lymph Node	plasma cell	Plasma Cells	Plasma Cells	XBP1	0.989116	11.9807
Lymph Node	plasma cell	Plasma Cells	Plasma Cells	HSP90B1	0.987755	8.86824
Lymph Node	plasma cell	Plasma Cells	Plasma Cells	FKBP11	0.986395	11.8809
Lymph Node	plasma cell	Plasma Cells	Plasma Cells	MYDGF	0.982313	9.51018
Lymph Node	plasma cell	Plasma Cells	Plasma Cells	IGHG3	0.946939	13.0039
Lymph Node	plasma cell	Plasma Cells	Plasma Cells	P4HB	0.946939	6.69736
Lymph Node	regulatory t cell	CD4 T Cells	T Cells	RGS1	0.787962	3.66021
Lymph Node	regulatory t cell	CD4 T Cells	T Cells	CD247	0.668947	3.05688
Lymph Node	regulatory t cell	CD4 T Cells	T Cells	IL6ST	0.663475	2.82102
Lymph Node	regulatory t cell	CD4 T Cells	T Cells	IL7R	0.633379	2.29957
Lymph Node	regulatory t cell	CD4 T Cells	T Cells	LCK	0.616963	2.67791
Lymph Node	regulatory t cell	CD4 T Cells	T Cells	TRAC	0.603283	2.7834
Lymph Node	regulatory t cell	CD4 T Cells	T Cells	SELL	0.599179	2.45388
Lymph Node	regulatory t cell	CD4 T Cells	T Cells	SYNE2	0.586867	2.92448
Lymph Node	regulatory t cell	CD4 T Cells	T Cells	SARAF	0.571819	3.17217
Lymph Node	regulatory t cell	CD4 T Cells	T Cells	CAMK4	0.562244	2.38595
Lymph Node	t cell	General T Cells	T Cells	IL7R	0.909066	3.70752
Lymph Node	t cell	General T Cells	T Cells	IL6ST	0.64468	2.87818
Lymph Node	t cell	General T Cells	T Cells	CAMK4	0.586319	2.39384
Lymph Node	t cell	General T Cells	T Cells	SARAF	0.580076	3.12565
Lymph Node	type i nk t cell	General T Cells	T Cells	IL7R	0.911214	3.65892
Lymph Node	type i nk t cell	General T Cells	T Cells	ZFP36L2	0.625829	2.53343
Lymph Node	type i nk t cell	General T Cells	T Cells	TNFAIP3	0.611415	3.36639
Lymph Node	type i nk t cell	General T Cells	T Cells	IL6ST	0.599596	2.33205
Lymph Node	type i nk t cell	General T Cells	T Cells	FYN	0.596714	2.47057
Lymph Node	type i nk t cell	General T Cells	T Cells	NFKBIA	0.584318	2.97333
Lymph Node	type i nk t cell	General T Cells	T Cells	ANXA1	0.581147	2.35558
Lymph Node	type i nk t cell	General T Cells	T Cells	ZFP36	0.581147	2.05893
Lymph Node	type i nk t cell	General T Cells	T Cells	ID2	0.567022	2.53299
Lymph Node	type i nk t cell	General T Cells	T Cells	DUSP2	0.549438	2.24582
Mammary	basal cell	Other Epithelial Cells	Epithelial Cells	TPM2	0.995595	9.8529
Mammary	basal cell	Other Epithelial Cells	Epithelial Cells	PDLIM4	0.995595	7.28513
Mammary	basal cell	Other Epithelial Cells	Epithelial Cells	YBX3	0.995595	5.81437
Mammary	basal cell	Other Epithelial Cells	Epithelial Cells	TAGLN	0.993392	11.9644
Mammary	basal cell	Other Epithelial Cells	Epithelial Cells	DST	0.993392	11.1151
Mammary	basal cell	Other Epithelial Cells	Epithelial Cells	FBXO32	0.993392	8.72502
Mammary	basal cell	Other Epithelial Cells	Epithelial Cells	HSP90AB1	0.993392	3.55961
Mammary	basal cell	Other Epithelial Cells	Epithelial Cells	FHL2	0.988987	6.55046
Mammary	basal cell	Other Epithelial Cells	Epithelial Cells	CAV1	0.988987	6.49241
Mammary	basal cell	Other Epithelial Cells	Epithelial Cells	SAA1	0.973568	8.97975
Mammary	endothelial cell of artery	Blood Vessel Endothelial Cells	Endothelial Cells	SPARCL1	1	14.3682
Mammary	endothelial cell of artery	Blood Vessel Endothelial Cells	Endothelial Cells	ATP1B3	1	8.69082
Mammary	endothelial cell of artery	Blood Vessel Endothelial Cells	Endothelial Cells	CAV1	1	8.40255
Mammary	endothelial cell of artery	Blood Vessel Endothelial Cells	Endothelial Cells	CLIC4	1	8.06031
Mammary	endothelial cell of artery	Blood Vessel Endothelial Cells	Endothelial Cells	DEPP1	1	5.99833
Mammary	endothelial cell of artery	Blood Vessel Endothelial Cells	Endothelial Cells	TM4SF1	1	5.47999
Mammary	endothelial cell of artery	Blood Vessel Endothelial Cells	Endothelial Cells	CLDN5	0.993151	17.6659
Mammary	endothelial cell of artery	Blood Vessel Endothelial Cells	Endothelial Cells	TCF4	0.993151	13.2781
Mammary	endothelial cell of artery	Blood Vessel Endothelial Cells	Endothelial Cells	SPRY1	0.993151	10.1021
Mammary	endothelial cell of artery	Blood Vessel Endothelial Cells	Endothelial Cells	PDLIM1	0.993151	7.03123
Mammary	fibroblast of breast	Fibroblasts	Fibroblasts and Mesenchymal Cells	IL1R1	0.99267	7.00474
Mammary	fibroblast of breast	Fibroblasts	Fibroblasts and Mesenchymal Cells	MMP2	0.991623	7.51931
Mammary	fibroblast of breast	Fibroblasts	Fibroblasts and Mesenchymal Cells	GPX3	0.989005	6.33159
Mammary	fibroblast of breast	Fibroblasts	Fibroblasts and Mesenchymal Cells	ANXA5	0.98534	5.46438
Mammary	fibroblast of breast	Fibroblasts	Fibroblasts and Mesenchymal Cells	TNFAIP6	0.984817	7.06725
Mammary	fibroblast of breast	Fibroblasts	Fibroblasts and Mesenchymal Cells	GEM	0.982199	6.62008
Mammary	fibroblast of breast	Fibroblasts	Fibroblasts and Mesenchymal Cells	DAB2	0.982199	5.55371
Mammary	fibroblast of breast	Fibroblasts	Fibroblasts and Mesenchymal Cells	FGF7	0.981675	6.75607
Mammary	fibroblast of breast	Fibroblasts	Fibroblasts and Mesenchymal Cells	TFPI	0.981675	6.71579
Mammary	fibroblast of breast	Fibroblasts	Fibroblasts and Mesenchymal Cells	VIM	0.980105	4.89955
Mammary	luminal epithelial cell of mammary gland	Reproductive System Epithelial Cells	Epithelial Cells	KRT19	0.978707	4.77778
Mammary	luminal epithelial cell of mammary gland	Reproductive System Epithelial Cells	Epithelial Cells	KRT18	0.968454	4.57794
Mammary	luminal epithelial cell of mammary gland	Reproductive System Epithelial Cells	Epithelial Cells	CD24	0.949264	4.51827
Mammary	luminal epithelial cell of mammary gland	Reproductive System Epithelial Cells	Epithelial Cells	ANXA2	0.857518	3.39747
Mammary	luminal epithelial cell of mammary gland	Reproductive System Epithelial Cells	Epithelial Cells	DSP	0.804416	3.513
Mammary	luminal epithelial cell of mammary gland	Reproductive System Epithelial Cells	Epithelial Cells	KRT8	0.802576	4.36853
Mammary	luminal epithelial cell of mammary gland	Reproductive System Epithelial Cells	Epithelial Cells	TACSTD2	0.790221	3.67744
Mammary	luminal epithelial cell of mammary gland	Reproductive System Epithelial Cells	Epithelial Cells	TM4SF1	0.768402	3.61014
Mammary	luminal epithelial cell of mammary gland	Reproductive System Epithelial Cells	Epithelial Cells	ACTG1	0.764458	2.94175
Mammary	luminal epithelial cell of mammary gland	Reproductive System Epithelial Cells	Epithelial Cells	ERO1A	0.731861	2.0611
Mammary	macrophage	Monocytes and Macrophages	Myeloid Cells	CD74	0.972678	12.5772
Mammary	macrophage	Monocytes and Macrophages	Myeloid Cells	CTSB	0.972678	9.39666
Mammary	macrophage	Monocytes and Macrophages	Myeloid Cells	DUSP1	0.967213	5.32316
Mammary	macrophage	Monocytes and Macrophages	Myeloid Cells	FTL	0.961749	9.39095
Mammary	macrophage	Monocytes and Macrophages	Myeloid Cells	MCL1	0.961749	4.869
Mammary	macrophage	Monocytes and Macrophages	Myeloid Cells	HLA-DRB1	0.956284	14.5007
Mammary	macrophage	Monocytes and Macrophages	Myeloid Cells	SAT1	0.956284	7.17558
Mammary	macrophage	Monocytes and Macrophages	Myeloid Cells	BASP1	0.945355	9.50722
Mammary	macrophage	Monocytes and Macrophages	Myeloid Cells	PLAUR	0.939891	6.29234
Mammary	macrophage	Monocytes and Macrophages	Myeloid Cells	GLUL	0.939891	5.47454
Mammary	pericyte cell	Pericytes	Fibroblasts and Mesenchymal Cells	PDGFRB	1	16.207
Mammary	pericyte cell	Pericytes	Fibroblasts and Mesenchymal Cells	ADAMTS4	1	14.1845
Mammary	pericyte cell	Pericytes	Fibroblasts and Mesenchymal Cells	KCNE4	1	12.851
Mammary	pericyte cell	Pericytes	Fibroblasts and Mesenchymal Cells	COL4A1	1	12.8464
Mammary	pericyte cell	Pericytes	Fibroblasts and Mesenchymal Cells	COL4A2	1	11.58
Mammary	pericyte cell	Pericytes	Fibroblasts and Mesenchymal Cells	IGFBP7	1	10.5361
Mammary	pericyte cell	Pericytes	Fibroblasts and Mesenchymal Cells	AKAP12	1	10.2536
Mammary	pericyte cell	Pericytes	Fibroblasts and Mesenchymal Cells	AXL	1	7.55266
Mammary	pericyte cell	Pericytes	Fibroblasts and Mesenchymal Cells	CPE	1	6.98211
Mammary	pericyte cell	Pericytes	Fibroblasts and Mesenchymal Cells	SPARCL1	1	5.56471
Mammary	plasma cell	Plasma Cells	Plasma Cells	IGHA1	0.960227	14.6397
Mammary	plasma cell	Plasma Cells	Plasma Cells	IGKC	0.948864	15.7274
Mammary	plasma cell	Plasma Cells	Plasma Cells	ANKRD28	0.886364	3.87964
Mammary	plasma cell	Plasma Cells	Plasma Cells	VIM	0.846591	3.00454
Mammary	plasma cell	Plasma Cells	Plasma Cells	SLC3A2	0.829545	3.74539
Mammary	plasma cell	Plasma Cells	Plasma Cells	CD74	0.829545	2.86401
Mammary	plasma cell	Plasma Cells	Plasma Cells	P4HA1	0.806818	3.25738
Mammary	plasma cell	Plasma Cells	Plasma Cells	PRDM1	0.744318	2.53213
Mammary	t cell	General T Cells	T Cells	TMSB4X	0.983058	4.20755
Mammary	t cell	General T Cells	T Cells	PRDM1	0.937584	4.6499
Mammary	t cell	General T Cells	T Cells	RORA	0.900134	4.48373
Mammary	t cell	General T Cells	T Cells	TXNIP	0.893	3.2437
Mammary	t cell	General T Cells	T Cells	CELF2	0.838609	3.6352
Mammary	t cell	General T Cells	T Cells	CBLB	0.592064	2.48722
Mammary	vein endothelial cell	Blood Vessel Endothelial Cells	Endothelial Cells	CLDN5	0.99095	18.6492
Mammary	vein endothelial cell	Blood Vessel Endothelial Cells	Endothelial Cells	TCF4	0.99095	13.678
Mammary	vein endothelial cell	Blood Vessel Endothelial Cells	Endothelial Cells	ATP1B3	0.99095	9.53601
Mammary	vein endothelial cell	Blood Vessel Endothelial Cells	Endothelial Cells	CAV1	0.99095	8.12026
Mammary	vein endothelial cell	Blood Vessel Endothelial Cells	Endothelial Cells	IGFBP7	0.986425	10.7818
Mammary	vein endothelial cell	Blood Vessel Endothelial Cells	Endothelial Cells	CLIC4	0.986425	7.6052
Mammary	vein endothelial cell	Blood Vessel Endothelial Cells	Endothelial Cells	PDLIM1	0.986425	7.42629
Mammary	vein endothelial cell	Blood Vessel Endothelial Cells	Endothelial Cells	TM4SF1	0.986425	5.47215
Mammary	vein endothelial cell	Blood Vessel Endothelial Cells	Endothelial Cells	SPARCL1	0.9819	15.6403
Mammary	vein endothelial cell	Blood Vessel Endothelial Cells	Endothelial Cells	SPRY1	0.9819	10.4078
Muscle	capillary endothelial cell	Blood Vessel Endothelial Cells	Endothelial Cells	A2M	0.99569	7.68035
Muscle	capillary endothelial cell	Blood Vessel Endothelial Cells	Endothelial Cells	TM4SF1	0.993842	6.36795
Muscle	capillary endothelial cell	Blood Vessel Endothelial Cells	Endothelial Cells	VWF	0.990764	7.06384
Muscle	capillary endothelial cell	Blood Vessel Endothelial Cells	Endothelial Cells	EMCN	0.9883	7.15949
Muscle	capillary endothelial cell	Blood Vessel Endothelial Cells	Endothelial Cells	WARS	0.987685	9.13923
Muscle	capillary endothelial cell	Blood Vessel Endothelial Cells	Endothelial Cells	PECAM1	0.985222	6.78218
Muscle	capillary endothelial cell	Blood Vessel Endothelial Cells	Endothelial Cells	CAV1	0.982759	6.9336
Muscle	capillary endothelial cell	Blood Vessel Endothelial Cells	Endothelial Cells	FABP5	0.979064	9.32032
Muscle	capillary endothelial cell	Blood Vessel Endothelial Cells	Endothelial Cells	RNASE1	0.977833	5.72726
Muscle	capillary endothelial cell	Blood Vessel Endothelial Cells	Endothelial Cells	FABP4	0.975985	10.4969
Muscle	cd4-positive, alpha-beta t cell	CD4 T Cells	T Cells	CREM	0.994652	12.0742
Muscle	cd4-positive, alpha-beta t cell	CD4 T Cells	T Cells	CXCR4	0.989305	17.9813
Muscle	cd4-positive, alpha-beta t cell	CD4 T Cells	T Cells	CD69	0.989305	17.6351
Muscle	cd4-positive, alpha-beta t cell	CD4 T Cells	T Cells	ARHGDIB	0.989305	12.6622
Muscle	cd4-positive, alpha-beta t cell	CD4 T Cells	T Cells	CD53	0.983957	13.3591
Muscle	cd4-positive, alpha-beta t cell	CD4 T Cells	T Cells	ID2	0.973262	6.84576
Muscle	cd4-positive, alpha-beta t cell	CD4 T Cells	T Cells	LAPTM5	0.967914	9.09483
Muscle	cd4-positive, alpha-beta t cell	CD4 T Cells	T Cells	IL7R	0.957219	20.3442
Muscle	cd4-positive, alpha-beta t cell	CD4 T Cells	T Cells	RGCC	0.951872	8.16359
Muscle	cd4-positive, alpha-beta t cell	CD4 T Cells	T Cells	ANXA1	0.946524	7.06011
Muscle	cd8-positive, alpha-beta t cell	CD8 T Cells	T Cells	CREM	0.987069	12.2255
Muscle	cd8-positive, alpha-beta t cell	CD8 T Cells	T Cells	CXCR4	0.984914	17.0768
Muscle	cd8-positive, alpha-beta t cell	CD8 T Cells	T Cells	ARHGDIB	0.984914	14.3702
Muscle	cd8-positive, alpha-beta t cell	CD8 T Cells	T Cells	CD53	0.978448	13.1026
Muscle	cd8-positive, alpha-beta t cell	CD8 T Cells	T Cells	CD69	0.971983	16.0842
Muscle	cd8-positive, alpha-beta t cell	CD8 T Cells	T Cells	ID2	0.969828	7.67355
Muscle	cd8-positive, alpha-beta t cell	CD8 T Cells	T Cells	LAPTM5	0.954741	7.54543
Muscle	cd8-positive, alpha-beta t cell	CD8 T Cells	T Cells	ANXA1	0.939655	6.3519
Muscle	cd8-positive, alpha-beta t cell	CD8 T Cells	T Cells	IL7R	0.9375	15.4556
Muscle	cd8-positive, alpha-beta t cell	CD8 T Cells	T Cells	RGCC	0.853448	5.32136
Muscle	endothelial cell of vascular tree	Blood Vessel Endothelial Cells	Endothelial Cells	CD74	0.998175	8.50115
Muscle	endothelial cell of vascular tree	Blood Vessel Endothelial Cells	Endothelial Cells	AQP1	0.997445	9.48348
Muscle	endothelial cell of vascular tree	Blood Vessel Endothelial Cells	Endothelial Cells	VWF	0.997445	8.90448
Muscle	endothelial cell of vascular tree	Blood Vessel Endothelial Cells	Endothelial Cells	TM4SF1	0.997445	8.66177
Muscle	endothelial cell of vascular tree	Blood Vessel Endothelial Cells	Endothelial Cells	PECAM1	0.997445	8.58749
Muscle	endothelial cell of vascular tree	Blood Vessel Endothelial Cells	Endothelial Cells	EMCN	0.996715	6.85971
Muscle	endothelial cell of vascular tree	Blood Vessel Endothelial Cells	Endothelial Cells	HLA-DRA	0.995255	8.90592
Muscle	endothelial cell of vascular tree	Blood Vessel Endothelial Cells	Endothelial Cells	TSPAN7	0.994891	7.98849
Muscle	endothelial cell of vascular tree	Blood Vessel Endothelial Cells	Endothelial Cells	A2M	0.993431	6.54258
Muscle	endothelial cell of vascular tree	Blood Vessel Endothelial Cells	Endothelial Cells	ADAMTS9	0.989416	9.13677
Muscle	fast muscle cell	Skeletal Muscle Cells	Muscle Cells	TNNI2	1	39.3421
Muscle	fast muscle cell	Skeletal Muscle Cells	Muscle Cells	MYLPF	1	37.1622
Muscle	fast muscle cell	Skeletal Muscle Cells	Muscle Cells	TNNC2	1	36.3706
Muscle	fast muscle cell	Skeletal Muscle Cells	Muscle Cells	ENO3	1	34.2483
Muscle	fast muscle cell	Skeletal Muscle Cells	Muscle Cells	MYOZ1	1	34.0559
Muscle	fast muscle cell	Skeletal Muscle Cells	Muscle Cells	TNNT3	1	32.1724
Muscle	fast muscle cell	Skeletal Muscle Cells	Muscle Cells	ACTA1	1	30.4841
Muscle	fast muscle cell	Skeletal Muscle Cells	Muscle Cells	TCAP	1	29.2423
Muscle	fast muscle cell	Skeletal Muscle Cells	Muscle Cells	MYBPC1	1	28.9681
Muscle	fast muscle cell	Skeletal Muscle Cells	Muscle Cells	DES	1	24.6515
Muscle	macrophage	Monocytes and Macrophages	Myeloid Cells	LAPTM5	0.996735	13.0807
Muscle	macrophage	Monocytes and Macrophages	Myeloid Cells	FCER1G	0.989388	16.463
Muscle	macrophage	Monocytes and Macrophages	Myeloid Cells	TYROBP	0.989388	15.9532
Muscle	macrophage	Monocytes and Macrophages	Myeloid Cells	LYZ	0.986939	15.6705
Muscle	macrophage	Monocytes and Macrophages	Myeloid Cells	CD53	0.983673	8.63398
Muscle	macrophage	Monocytes and Macrophages	Myeloid Cells	SAT1	0.980408	5.89595
Muscle	macrophage	Monocytes and Macrophages	Myeloid Cells	FTL	0.978776	8.03639
Muscle	macrophage	Monocytes and Macrophages	Myeloid Cells	ARHGDIB	0.97551	5.1534
Muscle	macrophage	Monocytes and Macrophages	Myeloid Cells	CD163	0.965714	16.3447
Muscle	macrophage	Monocytes and Macrophages	Myeloid Cells	S100A9	0.964082	14.6585
Muscle	mature nk t cell	General T Cells	T Cells	CD53	1	15.7623
Muscle	mature nk t cell	General T Cells	T Cells	CREM	1	14.495
Muscle	mature nk t cell	General T Cells	T Cells	CXCR4	1	14.4558
Muscle	mature nk t cell	General T Cells	T Cells	ARHGDIB	1	13.8977
Muscle	mature nk t cell	General T Cells	T Cells	CD69	1	13.353
Muscle	mature nk t cell	General T Cells	T Cells	LAPTM5	1	10.5885
Muscle	mature nk t cell	General T Cells	T Cells	ID2	0.991597	9.52496
Muscle	mature nk t cell	General T Cells	T Cells	CCL4	0.966387	16.2955
Muscle	mature nk t cell	General T Cells	T Cells	GNLY	0.957983	36.6354
Muscle	mature nk t cell	General T Cells	T Cells	TYROBP	0.890756	9.192
Muscle	mesenchymal stem cell	Mesenchymal Stem Cells	Fibroblasts and Mesenchymal Cells	DCN	0.999248	4.56316
Muscle	mesenchymal stem cell	Mesenchymal Stem Cells	Fibroblasts and Mesenchymal Cells	MGST1	0.98035	4.2788
Muscle	mesenchymal stem cell	Mesenchymal Stem Cells	Fibroblasts and Mesenchymal Cells	CFD	0.976683	4.48121
Muscle	mesenchymal stem cell	Mesenchymal Stem Cells	Fibroblasts and Mesenchymal Cells	APOD	0.95534	4.35106
Muscle	mesenchymal stem cell	Mesenchymal Stem Cells	Fibroblasts and Mesenchymal Cells	GPX3	0.95158	3.84433
Muscle	mesenchymal stem cell	Mesenchymal Stem Cells	Fibroblasts and Mesenchymal Cells	GSN	0.92798	3.78961
Muscle	mesenchymal stem cell	Mesenchymal Stem Cells	Fibroblasts and Mesenchymal Cells	MGP	0.92657	3.33763
Muscle	mesenchymal stem cell	Mesenchymal Stem Cells	Fibroblasts and Mesenchymal Cells	FBLN5	0.91839	3.8594
Muscle	mesenchymal stem cell	Mesenchymal Stem Cells	Fibroblasts and Mesenchymal Cells	ADH1B	0.899586	4.294
Muscle	mesenchymal stem cell	Mesenchymal Stem Cells	Fibroblasts and Mesenchymal Cells	C3	0.899304	4.24284
Muscle	pericyte cell	Pericytes	Fibroblasts and Mesenchymal Cells	ACTA2	0.994083	15.9176
Muscle	pericyte cell	Pericytes	Fibroblasts and Mesenchymal Cells	IGFBP7	0.983235	6.30398
Muscle	pericyte cell	Pericytes	Fibroblasts and Mesenchymal Cells	TPM1	0.982249	7.37312
Muscle	pericyte cell	Pericytes	Fibroblasts and Mesenchymal Cells	A2M	0.977318	5.14965
Muscle	pericyte cell	Pericytes	Fibroblasts and Mesenchymal Cells	ADAMTS1	0.9714	5.71517
Muscle	pericyte cell	Pericytes	Fibroblasts and Mesenchymal Cells	FABP4	0.969428	6.60945
Muscle	pericyte cell	Pericytes	Fibroblasts and Mesenchymal Cells	TPM2	0.952663	7.74609
Muscle	pericyte cell	Pericytes	Fibroblasts and Mesenchymal Cells	ADAMTS4	0.940828	7.78169
Muscle	pericyte cell	Pericytes	Fibroblasts and Mesenchymal Cells	TAGLN	0.927022	9.10303
Muscle	pericyte cell	Pericytes	Fibroblasts and Mesenchymal Cells	APOLD1	0.921105	6.22975
Muscle	skeletal muscle satellite stem cell	Skeletal Muscle Stem Cells	Muscle Cells	CRYAB	0.989128	5.27191
Muscle	skeletal muscle satellite stem cell	Skeletal Muscle Stem Cells	Muscle Cells	PON2	0.982233	5.95172
Muscle	skeletal muscle satellite stem cell	Skeletal Muscle Stem Cells	Muscle Cells	NNMT	0.980642	4.2494
Muscle	skeletal muscle satellite stem cell	Skeletal Muscle Stem Cells	Muscle Cells	GPM6B	0.967648	7.05284
Muscle	skeletal muscle satellite stem cell	Skeletal Muscle Stem Cells	Muscle Cells	MEG3	0.95651	5.15226
Muscle	skeletal muscle satellite stem cell	Skeletal Muscle Stem Cells	Muscle Cells	WEE1	0.953063	6.91657
Muscle	skeletal muscle satellite stem cell	Skeletal Muscle Stem Cells	Muscle Cells	CXCL14	0.926014	3.68824
Muscle	skeletal muscle satellite stem cell	Skeletal Muscle Stem Cells	Muscle Cells	APOE	0.925484	5.79362
Muscle	skeletal muscle satellite stem cell	Skeletal Muscle Stem Cells	Muscle Cells	TGFBI	0.914346	4.72358
Muscle	skeletal muscle satellite stem cell	Skeletal Muscle Stem Cells	Muscle Cells	PDLIM3	0.91302	4.21752
Muscle	slow muscle cell	Skeletal Muscle Cells	Muscle Cells	ACTA1	1	29.1826
Muscle	slow muscle cell	Skeletal Muscle Cells	Muscle Cells	MYBPC1	1	29.033
Muscle	slow muscle cell	Skeletal Muscle Cells	Muscle Cells	MYOZ1	1	28.1645
Muscle	slow muscle cell	Skeletal Muscle Cells	Muscle Cells	TCAP	1	27.7122
Muscle	slow muscle cell	Skeletal Muscle Cells	Muscle Cells	ENO3	1	27.2173
Muscle	slow muscle cell	Skeletal Muscle Cells	Muscle Cells	CA3	1	26.2075
Muscle	slow muscle cell	Skeletal Muscle Cells	Muscle Cells	SLC25A4	1	24.9776
Muscle	slow muscle cell	Skeletal Muscle Cells	Muscle Cells	DES	1	24.7445
Muscle	slow muscle cell	Skeletal Muscle Cells	Muscle Cells	BIN1	1	22.6235
Muscle	slow muscle cell	Skeletal Muscle Cells	Muscle Cells	TPM2	1	18.3601
Muscle	t cell	General T Cells	T Cells	ARHGDIB	0.972222	8.8566
Muscle	t cell	General T Cells	T Cells	CXCR4	0.966667	15.0337
Muscle	t cell	General T Cells	T Cells	CREM	0.966667	9.78464
Muscle	t cell	General T Cells	T Cells	CD53	0.966667	9.6748
Muscle	t cell	General T Cells	T Cells	LAPTM5	0.961111	6.67902
Muscle	t cell	General T Cells	T Cells	CD69	0.933333	13.0146
Muscle	t cell	General T Cells	T Cells	IL7R	0.894444	17.4936
Muscle	t cell	General T Cells	T Cells	TNFAIP3	0.894444	5.43175
Muscle	t cell	General T Cells	T Cells	ID2	0.838889	4.96484
Muscle	t cell	General T Cells	T Cells	RGCC	0.833333	4.85534
Muscle	tendon cell	Other Mesenchymal Cells	Fibroblasts and Mesenchymal Cells	ZFP36	0.957627	2.91176
Muscle	tendon cell	Other Mesenchymal Cells	Fibroblasts and Mesenchymal Cells	DCN	0.923729	4.50603
Muscle	tendon cell	Other Mesenchymal Cells	Fibroblasts and Mesenchymal Cells	FOS	0.915254	3.70751
Muscle	tendon cell	Other Mesenchymal Cells	Fibroblasts and Mesenchymal Cells	CDO1	0.898305	7.44196
Muscle	tendon cell	Other Mesenchymal Cells	Fibroblasts and Mesenchymal Cells	THBS4	0.889831	12.5085
Muscle	tendon cell	Other Mesenchymal Cells	Fibroblasts and Mesenchymal Cells	FBLN1	0.881356	7.19686
Muscle	tendon cell	Other Mesenchymal Cells	Fibroblasts and Mesenchymal Cells	TSC22D1	0.881356	4.25786
Muscle	tendon cell	Other Mesenchymal Cells	Fibroblasts and Mesenchymal Cells	APOD	0.881356	3.99685
Muscle	tendon cell	Other Mesenchymal Cells	Fibroblasts and Mesenchymal Cells	IGFBP6	0.872881	3.86962
Muscle	tendon cell	Other Mesenchymal Cells	Fibroblasts and Mesenchymal Cells	SERPINF1	0.855932	3.80585
Pancreas	b cell	B Cells	B Cells	CD52	0.992	11.2325
Pancreas	b cell	B Cells	B Cells	IGKC	0.984	10.6898
Pancreas	b cell	B Cells	B Cells	TMSB4X	0.984	5.15311
Pancreas	b cell	B Cells	B Cells	CD74	0.976	8.19374
Pancreas	b cell	B Cells	B Cells	IGLC2	0.976	6.14788
Pancreas	b cell	B Cells	B Cells	HLA-DRA	0.92	6.99575
Pancreas	b cell	B Cells	B Cells	B2M	0.912	3.0715
Pancreas	b cell	B Cells	B Cells	CD53	0.904	6.40519
Pancreas	b cell	B Cells	B Cells	HLA-DPA1	0.888	7.23751
Pancreas	b cell	B Cells	B Cells	ARHGDIB	0.888	5.35836
Pancreas	endothelial cell	Blood Vessel Endothelial Cells	Endothelial Cells	ENG	1	7.56929
Pancreas	endothelial cell	Blood Vessel Endothelial Cells	Endothelial Cells	CD59	1	6.8769
Pancreas	endothelial cell	Blood Vessel Endothelial Cells	Endothelial Cells	TXNIP	0.999474	6.05744
Pancreas	endothelial cell	Blood Vessel Endothelial Cells	Endothelial Cells	B2M	0.999474	4.9986
Pancreas	endothelial cell	Blood Vessel Endothelial Cells	Endothelial Cells	IFITM3	0.998948	6.73281
Pancreas	endothelial cell	Blood Vessel Endothelial Cells	Endothelial Cells	DDX5	0.998423	4.12702
Pancreas	endothelial cell	Blood Vessel Endothelial Cells	Endothelial Cells	PECAM1	0.997371	7.71434
Pancreas	endothelial cell	Blood Vessel Endothelial Cells	Endothelial Cells	CRIP2	0.997371	7.67147
Pancreas	endothelial cell	Blood Vessel Endothelial Cells	Endothelial Cells	CLDN5	0.997371	7.14965
Pancreas	endothelial cell	Blood Vessel Endothelial Cells	Endothelial Cells	STOM	0.997371	6.58082
Pancreas	myeloid cell	Other Myeloid Cells	Myeloid Cells	FTL	0.998751	7.17775
Pancreas	myeloid cell	Other Myeloid Cells	Myeloid Cells	TMSB4X	0.998126	5.01602
Pancreas	myeloid cell	Other Myeloid Cells	Myeloid Cells	SAT1	0.997502	7.2887
Pancreas	myeloid cell	Other Myeloid Cells	Myeloid Cells	GPX1	0.997502	7.23406
Pancreas	myeloid cell	Other Myeloid Cells	Myeloid Cells	PFN1	0.997502	5.92761
Pancreas	myeloid cell	Other Myeloid Cells	Myeloid Cells	VAMP8	0.995628	6.07534
Pancreas	myeloid cell	Other Myeloid Cells	Myeloid Cells	CFL1	0.995628	5.55457
Pancreas	myeloid cell	Other Myeloid Cells	Myeloid Cells	C1orf162	0.995003	8.63872
Pancreas	myeloid cell	Other Myeloid Cells	Myeloid Cells	CTSB	0.994379	7.97359
Pancreas	myeloid cell	Other Myeloid Cells	Myeloid Cells	ACTB	0.994379	6.16659
Pancreas	pancreatic acinar cell	Digestive and Exocrine Epithelial Cells	Epithelial Cells	PRSS3	0.98544	4.79777
Pancreas	pancreatic ductal cell	Digestive and Exocrine Epithelial Cells	Epithelial Cells	ANXA4	0.984375	13.7902
Pancreas	pancreatic ductal cell	Digestive and Exocrine Epithelial Cells	Epithelial Cells	KRT18	0.984375	11.3347
Pancreas	pancreatic ductal cell	Digestive and Exocrine Epithelial Cells	Epithelial Cells	ATP1A1	0.984375	9.92274
Pancreas	pancreatic ductal cell	Digestive and Exocrine Epithelial Cells	Epithelial Cells	SLC4A4	0.982143	14.0163
Pancreas	pancreatic ductal cell	Digestive and Exocrine Epithelial Cells	Epithelial Cells	TPM1	0.982143	8.75824
Pancreas	pancreatic ductal cell	Digestive and Exocrine Epithelial Cells	Epithelial Cells	CLU	0.979911	10.9887
Pancreas	pancreatic ductal cell	Digestive and Exocrine Epithelial Cells	Epithelial Cells	KRT8	0.975446	12.4001
Pancreas	pancreatic ductal cell	Digestive and Exocrine Epithelial Cells	Epithelial Cells	CD44	0.970982	5.38673
Pancreas	pancreatic ductal cell	Digestive and Exocrine Epithelial Cells	Epithelial Cells	ANXA2	0.96875	7.6034
Pancreas	pancreatic ductal cell	Digestive and Exocrine Epithelial Cells	Epithelial Cells	GSTP1	0.915179	7.13845
Pancreas	pancreatic stellate cell	Specialized Fibroblasts	Fibroblasts and Mesenchymal Cells	TIMP3	0.996988	9.9719
Pancreas	pancreatic stellate cell	Specialized Fibroblasts	Fibroblasts and Mesenchymal Cells	SERPING1	0.996988	8.98219
Pancreas	pancreatic stellate cell	Specialized Fibroblasts	Fibroblasts and Mesenchymal Cells	TPM1	0.996988	8.11341
Pancreas	pancreatic stellate cell	Specialized Fibroblasts	Fibroblasts and Mesenchymal Cells	LMNA	0.996988	6.64193
Pancreas	pancreatic stellate cell	Specialized Fibroblasts	Fibroblasts and Mesenchymal Cells	IFITM3	0.996988	6.15408
Pancreas	pancreatic stellate cell	Specialized Fibroblasts	Fibroblasts and Mesenchymal Cells	CST3	0.996988	6.10271
Pancreas	pancreatic stellate cell	Specialized Fibroblasts	Fibroblasts and Mesenchymal Cells	SPARC	0.996988	5.88189
Pancreas	pancreatic stellate cell	Specialized Fibroblasts	Fibroblasts and Mesenchymal Cells	IGFBP7	0.993976	9.89945
Pancreas	pancreatic stellate cell	Specialized Fibroblasts	Fibroblasts and Mesenchymal Cells	CNN3	0.993976	5.16444
Pancreas	pancreatic stellate cell	Specialized Fibroblasts	Fibroblasts and Mesenchymal Cells	GPX3	0.987952	14.3133
Pancreas	t cell	General T Cells	T Cells	ARHGDIB	1	6.5318
Pancreas	t cell	General T Cells	T Cells	MYL12A	1	5.29319
Pancreas	t cell	General T Cells	T Cells	TMSB4X	1	5.06574
Pancreas	t cell	General T Cells	T Cells	B2M	1	4.98733
Pancreas	t cell	General T Cells	T Cells	HCST	0.998024	9.42342
Pancreas	t cell	General T Cells	T Cells	IL32	0.998024	7.97118
Pancreas	t cell	General T Cells	T Cells	CD53	0.998024	5.78434
Pancreas	t cell	General T Cells	T Cells	LCP1	0.998024	5.70906
Pancreas	t cell	General T Cells	T Cells	CORO1A	0.996047	7.65447
Pancreas	t cell	General T Cells	T Cells	CD52	0.996047	7.4064
Prostate	basal cell of prostate epithelium	Reproductive System Epithelial Cells	Epithelial Cells	MALAT1	0.974886	3.0439
Prostate	basal cell of prostate epithelium	Reproductive System Epithelial Cells	Epithelial Cells	NEAT1	0.920091	4.38048
Prostate	basal cell of prostate epithelium	Reproductive System Epithelial Cells	Epithelial Cells	PPP1R15A	0.907534	4.39638
Prostate	basal cell of prostate epithelium	Reproductive System Epithelial Cells	Epithelial Cells	FOS	0.888128	4.12593
Prostate	basal cell of prostate epithelium	Reproductive System Epithelial Cells	Epithelial Cells	JUN	0.888128	3.27203
Prostate	basal cell of prostate epithelium	Reproductive System Epithelial Cells	Epithelial Cells	ANXA1	0.860731	5.08947
Prostate	basal cell of prostate epithelium	Reproductive System Epithelial Cells	Epithelial Cells	ZFP36L2	0.856164	2.59974
Prostate	basal cell of prostate epithelium	Reproductive System Epithelial Cells	Epithelial Cells	CLU	0.853881	2.94311
Prostate	basal cell of prostate epithelium	Reproductive System Epithelial Cells	Epithelial Cells	KLF6	0.847032	4.39711
Prostate	basal cell of prostate epithelium	Reproductive System Epithelial Cells	Epithelial Cells	JUNB	0.84589	3.3912
Prostate	cd8-positive, alpha-beta t cell	CD8 T Cells	T Cells	CYTIP	1	9.9847
Prostate	cd8-positive, alpha-beta t cell	CD8 T Cells	T Cells	CXCR4	1	9.54778
Prostate	cd8-positive, alpha-beta t cell	CD8 T Cells	T Cells	CD69	1	9.4156
Prostate	cd8-positive, alpha-beta t cell	CD8 T Cells	T Cells	PTPRC	1	8.97111
Prostate	cd8-positive, alpha-beta t cell	CD8 T Cells	T Cells	ARHGDIB	1	8.22798
Prostate	cd8-positive, alpha-beta t cell	CD8 T Cells	T Cells	BTG1	1	8.19807
Prostate	cd8-positive, alpha-beta t cell	CD8 T Cells	T Cells	LCP1	1	7.85547
Prostate	cd8-positive, alpha-beta t cell	CD8 T Cells	T Cells	B2M	1	7.34689
Prostate	cd8-positive, alpha-beta t cell	CD8 T Cells	T Cells	MALAT1	1	6.08898
Prostate	cd8-positive, alpha-beta t cell	CD8 T Cells	T Cells	TRAC	0.998829	9.24297
Prostate	cd8b-positive nk t cell	General T Cells	T Cells	AREG	1	12.3284
Prostate	cd8b-positive nk t cell	General T Cells	T Cells	PTPRC	1	9.67402
Prostate	cd8b-positive nk t cell	General T Cells	T Cells	BTG1	1	8.27666
Prostate	cd8b-positive nk t cell	General T Cells	T Cells	CELF2	1	8.03536
Prostate	cd8b-positive nk t cell	General T Cells	T Cells	SRGN	1	7.99307
Prostate	cd8b-positive nk t cell	General T Cells	T Cells	CD53	1	7.19703
Prostate	cd8b-positive nk t cell	General T Cells	T Cells	ARHGDIB	1	7.05328
Prostate	cd8b-positive nk t cell	General T Cells	T Cells	STK17B	1	6.80108
Prostate	cd8b-positive nk t cell	General T Cells	T Cells	ELF1	1	6.68005
Prostate	cd8b-positive nk t cell	General T Cells	T Cells	B2M	1	6.65522
Prostate	endothelial cell	Blood Vessel Endothelial Cells	Endothelial Cells	NEAT1	1	6.49382
Prostate	endothelial cell	Blood Vessel Endothelial Cells	Endothelial Cells	MALAT1	1	5.44198
Prostate	endothelial cell	Blood Vessel Endothelial Cells	Endothelial Cells	AHNAK	0.996503	9.01487
Prostate	endothelial cell	Blood Vessel Endothelial Cells	Endothelial Cells	VIM	0.993007	9.62175
Prostate	endothelial cell	Blood Vessel Endothelial Cells	Endothelial Cells	A2M	0.98951	14.4969
Prostate	endothelial cell	Blood Vessel Endothelial Cells	Endothelial Cells	TXNIP	0.98951	5.65395
Prostate	endothelial cell	Blood Vessel Endothelial Cells	Endothelial Cells	PECAM1	0.986014	20.3111
Prostate	endothelial cell	Blood Vessel Endothelial Cells	Endothelial Cells	SPARCL1	0.986014	17.0143
Prostate	endothelial cell	Blood Vessel Endothelial Cells	Endothelial Cells	TGFBR2	0.986014	14.6871
Prostate	endothelial cell	Blood Vessel Endothelial Cells	Endothelial Cells	TSC22D1	0.986014	14.1154
Prostate	epithelial cell	Other Epithelial Cells	Epithelial Cells	CD24	0.955084	2.79384
Prostate	epithelial cell	Other Epithelial Cells	Epithelial Cells	AKR1B1	0.912113	2.78942
Prostate	epithelial cell	Other Epithelial Cells	Epithelial Cells	FDX1	0.882228	2.75643
Prostate	epithelial cell	Other Epithelial Cells	Epithelial Cells	GSTM3	0.869673	2.7036
Prostate	epithelial cell	Other Epithelial Cells	Epithelial Cells	PRPS2	0.802476	2.70025
Prostate	epithelial cell	Other Epithelial Cells	Epithelial Cells	CYP4F8	0.749602	2.6861
Prostate	epithelial cell	Other Epithelial Cells	Epithelial Cells	LAPTM4A	0.724845	2.61784
Prostate	epithelial cell	Other Epithelial Cells	Epithelial Cells	CDO1	0.661715	2.33279
Prostate	epithelial cell	Other Epithelial Cells	Epithelial Cells	DUSP4	0.636605	2.24251
Prostate	epithelial cell	Other Epithelial Cells	Epithelial Cells	PDK4	0.632714	2.36647
Prostate	fibroblast	Fibroblasts	Fibroblasts and Mesenchymal Cells	APOD	1	31.4824
Prostate	fibroblast	Fibroblasts	Fibroblasts and Mesenchymal Cells	DCN	1	31.2053
Prostate	fibroblast	Fibroblasts	Fibroblasts and Mesenchymal Cells	IGFBP7	1	21.4116
Prostate	fibroblast	Fibroblasts	Fibroblasts and Mesenchymal Cells	IGFBP2	1	18.6482
Prostate	fibroblast	Fibroblasts	Fibroblasts and Mesenchymal Cells	CALD1	1	17.0519
Prostate	fibroblast	Fibroblasts	Fibroblasts and Mesenchymal Cells	IGFBP5	1	16.3653
Prostate	fibroblast	Fibroblasts	Fibroblasts and Mesenchymal Cells	IGFBP6	1	14.1233
Prostate	fibroblast	Fibroblasts	Fibroblasts and Mesenchymal Cells	SPARCL1	1	13.0252
Prostate	fibroblast	Fibroblasts	Fibroblasts and Mesenchymal Cells	VIM	1	10.9757
Prostate	fibroblast	Fibroblasts	Fibroblasts and Mesenchymal Cells	FOS	1	7.72433
Prostate	luminal cell of prostate epithelium	Reproductive System Epithelial Cells	Epithelial Cells	TSC22D1	0.963415	6.117
Prostate	luminal cell of prostate epithelium	Reproductive System Epithelial Cells	Epithelial Cells	CALD1	0.945122	7.24508
Prostate	luminal cell of prostate epithelium	Reproductive System Epithelial Cells	Epithelial Cells	MALAT1	0.920732	2.69937
Prostate	luminal cell of prostate epithelium	Reproductive System Epithelial Cells	Epithelial Cells	ANXA1	0.914634	3.65377
Prostate	luminal cell of prostate epithelium	Reproductive System Epithelial Cells	Epithelial Cells	NEAT1	0.707317	2.9067
Prostate	luminal cell of prostate epithelium	Reproductive System Epithelial Cells	Epithelial Cells	PERP	0.640244	3.20389
Prostate	luminal cell of prostate epithelium	Reproductive System Epithelial Cells	Epithelial Cells	IGFBP2	0.597561	2.47621
Prostate	luminal cell of prostate epithelium	Reproductive System Epithelial Cells	Epithelial Cells	TACSTD2	0.597561	2.05413
Prostate	luminal cell of prostate epithelium	Reproductive System Epithelial Cells	Epithelial Cells	VMP1	0.579268	2.26503
Prostate	macrophage	Monocytes and Macrophages	Myeloid Cells	SRGN	0.987805	9.93094
Prostate	macrophage	Monocytes and Macrophages	Myeloid Cells	ARHGDIB	0.979675	6.50233
Prostate	macrophage	Monocytes and Macrophages	Myeloid Cells	ZFP36L2	0.97561	5.35554
Prostate	macrophage	Monocytes and Macrophages	Myeloid Cells	CXCR4	0.971545	6.39943
Prostate	macrophage	Monocytes and Macrophages	Myeloid Cells	CTSS	0.96748	14.895
Prostate	macrophage	Monocytes and Macrophages	Myeloid Cells	HCLS1	0.96748	14.1314
Prostate	macrophage	Monocytes and Macrophages	Myeloid Cells	CD74	0.96748	13.5992
Prostate	macrophage	Monocytes and Macrophages	Myeloid Cells	ALOX5AP	0.96748	13.0938
Prostate	macrophage	Monocytes and Macrophages	Myeloid Cells	LAPTM5	0.96748	13.0419
Prostate	macrophage	Monocytes and Macrophages	Myeloid Cells	CTSC	0.96748	11.9768
Prostate	myeloid cell	Other Myeloid Cells	Myeloid Cells	MS4A6A	1	19.8448
Prostate	myeloid cell	Other Myeloid Cells	Myeloid Cells	ALOX5AP	1	16.801
Prostate	myeloid cell	Other Myeloid Cells	Myeloid Cells	FCER1G	1	16.7389
Prostate	myeloid cell	Other Myeloid Cells	Myeloid Cells	LYZ	1	16.2629
Prostate	myeloid cell	Other Myeloid Cells	Myeloid Cells	HCLS1	1	14.7726
Prostate	myeloid cell	Other Myeloid Cells	Myeloid Cells	CTSS	1	14.699
Prostate	myeloid cell	Other Myeloid Cells	Myeloid Cells	LAPTM5	1	12.7549
Prostate	myeloid cell	Other Myeloid Cells	Myeloid Cells	EVI2B	1	11.3221
Prostate	myeloid cell	Other Myeloid Cells	Myeloid Cells	SMAP2	1	11.1407
Prostate	myeloid cell	Other Myeloid Cells	Myeloid Cells	CTSC	1	10.572
Prostate	nkt cell	General T Cells	T Cells	CST7	1	14.4851
Prostate	nkt cell	General T Cells	T Cells	KLRD1	1	13.8873
Prostate	nkt cell	General T Cells	T Cells	CCL4	1	12.2732
Prostate	nkt cell	General T Cells	T Cells	CCL5	1	11.4145
Prostate	nkt cell	General T Cells	T Cells	CD69	1	10.7195
Prostate	nkt cell	General T Cells	T Cells	CXCR4	1	10.6113
Prostate	nkt cell	General T Cells	T Cells	CYTIP	1	10.018
Prostate	nkt cell	General T Cells	T Cells	LCP1	1	9.79293
Prostate	nkt cell	General T Cells	T Cells	SYTL3	1	9.04354
Prostate	nkt cell	General T Cells	T Cells	PTPRC	1	8.94235
Prostate	smooth muscle cell	Smooth Muscle Cells	Smooth Muscle Cells	IGFBP5	1	25.1797
Prostate	smooth muscle cell	Smooth Muscle Cells	Smooth Muscle Cells	CALD1	1	21.0979
Prostate	smooth muscle cell	Smooth Muscle Cells	Smooth Muscle Cells	IGFBP7	1	20.5633
Prostate	smooth muscle cell	Smooth Muscle Cells	Smooth Muscle Cells	IGFBP6	1	19.7293
Prostate	smooth muscle cell	Smooth Muscle Cells	Smooth Muscle Cells	MGP	1	18.3999
Prostate	smooth muscle cell	Smooth Muscle Cells	Smooth Muscle Cells	SPARCL1	1	16.9178
Prostate	smooth muscle cell	Smooth Muscle Cells	Smooth Muscle Cells	VIM	1	12.5948
Prostate	smooth muscle cell	Smooth Muscle Cells	Smooth Muscle Cells	TSC22D1	1	9.8326
Prostate	smooth muscle cell	Smooth Muscle Cells	Smooth Muscle Cells	FOS	1	7.55278
Prostate	smooth muscle cell	Smooth Muscle Cells	Smooth Muscle Cells	MALAT1	1	5.56747
Skin	cd1c-positive myeloid dendritic cell	Dendritic Cells	Myeloid Cells	HLA-DRA	1	12.4883
Skin	cd1c-positive myeloid dendritic cell	Dendritic Cells	Myeloid Cells	CD83	1	12.458
Skin	cd1c-positive myeloid dendritic cell	Dendritic Cells	Myeloid Cells	HLA-DPA1	1	12.086
Skin	cd1c-positive myeloid dendritic cell	Dendritic Cells	Myeloid Cells	CD74	1	10.567
Skin	cd1c-positive myeloid dendritic cell	Dendritic Cells	Myeloid Cells	GPR183	0.99359	10.2169
Skin	cd1c-positive myeloid dendritic cell	Dendritic Cells	Myeloid Cells	IL1RN	0.99359	9.69934
Skin	cd1c-positive myeloid dendritic cell	Dendritic Cells	Myeloid Cells	IL1R2	0.987179	11.4163
Skin	cd1c-positive myeloid dendritic cell	Dendritic Cells	Myeloid Cells	MXD1	0.987179	10.6989
Skin	cd1c-positive myeloid dendritic cell	Dendritic Cells	Myeloid Cells	GK	0.980769	9.46697
Skin	cd1c-positive myeloid dendritic cell	Dendritic Cells	Myeloid Cells	SAT1	0.980769	7.14262
Skin	cd4-positive, alpha-beta memory t cell	CD4 T Cells	T Cells	PTPRC	0.997033	5.35718
Skin	cd4-positive, alpha-beta memory t cell	CD4 T Cells	T Cells	CYTIP	0.994065	4.46254
Skin	cd4-positive, alpha-beta memory t cell	CD4 T Cells	T Cells	CXCR4	0.991098	5.36506
Skin	cd4-positive, alpha-beta memory t cell	CD4 T Cells	T Cells	ZFP36L2	0.985163	4.44494
Skin	cd4-positive, alpha-beta memory t cell	CD4 T Cells	T Cells	TSC22D3	0.979228	3.96629
Skin	cd4-positive, alpha-beta memory t cell	CD4 T Cells	T Cells	CNOT6L	0.961424	4.6501
Skin	cd4-positive, alpha-beta memory t cell	CD4 T Cells	T Cells	SPOCK2	0.949555	4.65566
Skin	cd4-positive, alpha-beta memory t cell	CD4 T Cells	T Cells	RNF19A	0.928783	4.85472
Skin	cd4-positive, alpha-beta memory t cell	CD4 T Cells	T Cells	TXNIP	0.922849	4.75177
Skin	cd4-positive, alpha-beta memory t cell	CD4 T Cells	T Cells	HERPUD1	0.902077	3.46926
Skin	cd8-positive, alpha-beta cytotoxic t cell	CD8 T Cells	T Cells	CXCR4	1	5.77936
Skin	cd8-positive, alpha-beta cytotoxic t cell	CD8 T Cells	T Cells	PTPRC	1	5.25433
Skin	cd8-positive, alpha-beta cytotoxic t cell	CD8 T Cells	T Cells	CYTIP	0.992248	4.26151
Skin	cd8-positive, alpha-beta cytotoxic t cell	CD8 T Cells	T Cells	ZFP36L2	0.992248	3.89235
Skin	cd8-positive, alpha-beta cytotoxic t cell	CD8 T Cells	T Cells	CNOT6L	0.984496	4.89609
Skin	cd8-positive, alpha-beta cytotoxic t cell	CD8 T Cells	T Cells	DUSP2	0.953488	5.3529
Skin	cd8-positive, alpha-beta cytotoxic t cell	CD8 T Cells	T Cells	CD2	0.953488	4.95858
Skin	cd8-positive, alpha-beta cytotoxic t cell	CD8 T Cells	T Cells	TSC22D3	0.953488	3.48418
Skin	cd8-positive, alpha-beta cytotoxic t cell	CD8 T Cells	T Cells	CD69	0.914729	3.65118
Skin	cd8-positive, alpha-beta cytotoxic t cell	CD8 T Cells	T Cells	RNF19A	0.891473	4.09552
Skin	cd8-positive, alpha-beta memory t cell	CD8 T Cells	T Cells	CXCR4	0.996466	5.79995
Skin	cd8-positive, alpha-beta memory t cell	CD8 T Cells	T Cells	PTPRC	0.995289	5.32142
Skin	cd8-positive, alpha-beta memory t cell	CD8 T Cells	T Cells	CYTIP	0.989399	4.49301
Skin	cd8-positive, alpha-beta memory t cell	CD8 T Cells	T Cells	ZFP36L2	0.988221	4.21971
Skin	cd8-positive, alpha-beta memory t cell	CD8 T Cells	T Cells	TSC22D3	0.985866	3.88931
Skin	cd8-positive, alpha-beta memory t cell	CD8 T Cells	T Cells	CNOT6L	0.971731	4.98396
Skin	cd8-positive, alpha-beta memory t cell	CD8 T Cells	T Cells	RNF19A	0.956419	4.6363
Skin	cd8-positive, alpha-beta memory t cell	CD8 T Cells	T Cells	TXNIP	0.924617	4.6929
Skin	cd8-positive, alpha-beta memory t cell	CD8 T Cells	T Cells	CD69	0.916372	3.81115
Skin	cd8-positive, alpha-beta memory t cell	CD8 T Cells	T Cells	CRYBG1	0.906949	4.81849
Skin	endothelial cell	Blood Vessel Endothelial Cells	Endothelial Cells	TM4SF1	0.997727	10.5302
Skin	endothelial cell	Blood Vessel Endothelial Cells	Endothelial Cells	GNG11	0.997727	9.13828
Skin	endothelial cell	Blood Vessel Endothelial Cells	Endothelial Cells	WWTR1	0.996591	7.60044
Skin	endothelial cell	Blood Vessel Endothelial Cells	Endothelial Cells	CALCRL	0.995455	10.8459
Skin	endothelial cell	Blood Vessel Endothelial Cells	Endothelial Cells	ADAMTS9	0.994318	8.92514
Skin	endothelial cell	Blood Vessel Endothelial Cells	Endothelial Cells	CD59	0.994318	4.42367
Skin	endothelial cell	Blood Vessel Endothelial Cells	Endothelial Cells	CLDN5	0.993182	9.66668
Skin	endothelial cell	Blood Vessel Endothelial Cells	Endothelial Cells	TCF4	0.993182	8.58793
Skin	endothelial cell	Blood Vessel Endothelial Cells	Endothelial Cells	PNP	0.993182	6.97804
Skin	endothelial cell	Blood Vessel Endothelial Cells	Endothelial Cells	PDLIM1	0.992045	7.53854
Skin	macrophage	Monocytes and Macrophages	Myeloid Cells	IL1R2	0.993532	9.75819
Skin	macrophage	Monocytes and Macrophages	Myeloid Cells	FCGR2A	0.987063	9.96404
Skin	macrophage	Monocytes and Macrophages	Myeloid Cells	C5AR1	0.98577	10.2776
Skin	macrophage	Monocytes and Macrophages	Myeloid Cells	CD74	0.983182	7.97339
Skin	macrophage	Monocytes and Macrophages	Myeloid Cells	MXD1	0.981889	8.75164
Skin	macrophage	Monocytes and Macrophages	Myeloid Cells	ACSL1	0.97542	10.2489
Skin	macrophage	Monocytes and Macrophages	Myeloid Cells	TLR2	0.971539	11.04
Skin	macrophage	Monocytes and Macrophages	Myeloid Cells	SAT1	0.967658	5.99107
Skin	macrophage	Monocytes and Macrophages	Myeloid Cells	HLA-DRA	0.965071	9.27205
Skin	macrophage	Monocytes and Macrophages	Myeloid Cells	NINJ1	0.965071	6.09877
Skin	mast cell	Mast Cells	Myeloid Cells	KIT	0.996875	12.7617
Skin	mast cell	Mast Cells	Myeloid Cells	RGS2	0.996875	10.7317
Skin	mast cell	Mast Cells	Myeloid Cells	ASAH1	0.996875	8.86316
Skin	mast cell	Mast Cells	Myeloid Cells	IL1RL1	0.995313	8.63467
Skin	mast cell	Mast Cells	Myeloid Cells	CPM	0.99375	9.79388
Skin	mast cell	Mast Cells	Myeloid Cells	CDC42EP3	0.985938	6.77479
Skin	mast cell	Mast Cells	Myeloid Cells	RGS1	0.985938	6.2559
Skin	mast cell	Mast Cells	Myeloid Cells	HPGD	0.979688	10.4368
Skin	mast cell	Mast Cells	Myeloid Cells	GLUL	0.975	5.33295
Skin	mast cell	Mast Cells	Myeloid Cells	GATA2	0.964063	11.3506
Skin	muscle cell	Muscle Cells	Muscle Cells	MFGE8	0.997531	8.23643
Skin	muscle cell	Muscle Cells	Muscle Cells	CALD1	0.995062	10.5438
Skin	muscle cell	Muscle Cells	Muscle Cells	C11orf96	0.995062	8.90613
Skin	muscle cell	Muscle Cells	Muscle Cells	TAGLN	0.992593	13.7196
Skin	muscle cell	Muscle Cells	Muscle Cells	YBX3	0.992593	7.23678
Skin	muscle cell	Muscle Cells	Muscle Cells	IGFBP7	0.992593	6.65748
Skin	muscle cell	Muscle Cells	Muscle Cells	TPM2	0.990123	13.4415
Skin	muscle cell	Muscle Cells	Muscle Cells	AP002956.1	0.987654	9.51634
Skin	muscle cell	Muscle Cells	Muscle Cells	EPAS1	0.980247	9.5435
Skin	muscle cell	Muscle Cells	Muscle Cells	MT1A	0.977778	6.14359
Skin	nk cell	NK Cells	Innate Lymphoid Cells	CXCR4	0.992157	5.86347
Skin	nk cell	NK Cells	Innate Lymphoid Cells	PTPRC	0.984314	4.81674
Skin	nk cell	NK Cells	Innate Lymphoid Cells	TSC22D3	0.984314	3.94774
Skin	nk cell	NK Cells	Innate Lymphoid Cells	ZFP36L2	0.976471	4.22459
Skin	nk cell	NK Cells	Innate Lymphoid Cells	CYTIP	0.968627	4.63914
Skin	nk cell	NK Cells	Innate Lymphoid Cells	CNOT6L	0.968627	4.55122
Skin	nk cell	NK Cells	Innate Lymphoid Cells	TXNIP	0.956863	4.44675
Skin	nk cell	NK Cells	Innate Lymphoid Cells	CD69	0.92549	4.08761
Skin	nk cell	NK Cells	Innate Lymphoid Cells	DUSP2	0.913725	5.10025
Skin	nk cell	NK Cells	Innate Lymphoid Cells	TUBA4A	0.894118	4.03509
Skin	nkt cell	General T Cells	T Cells	CXCR4	0.99711	5.63123
Skin	nkt cell	General T Cells	T Cells	PTPRC	0.99711	5.31925
Skin	nkt cell	General T Cells	T Cells	CYTIP	0.99711	4.45927
Skin	nkt cell	General T Cells	T Cells	ZFP36L2	0.985549	4.22046
Skin	nkt cell	General T Cells	T Cells	TSC22D3	0.985549	3.86256
Skin	nkt cell	General T Cells	T Cells	CNOT6L	0.973988	4.83322
Skin	nkt cell	General T Cells	T Cells	RNF19A	0.913295	4.4611
Skin	nkt cell	General T Cells	T Cells	HERPUD1	0.913295	3.26852
Skin	nkt cell	General T Cells	T Cells	TXNIP	0.910405	4.49505
Skin	nkt cell	General T Cells	T Cells	SPOCK2	0.901734	4.63623
Skin	regulatory t cell	CD4 T Cells	T Cells	CD247	1	11.2584
Skin	regulatory t cell	CD4 T Cells	T Cells	TRAC	1	8.71304
Skin	regulatory t cell	CD4 T Cells	T Cells	PTPRC	1	6.3616
Skin	regulatory t cell	CD4 T Cells	T Cells	CYTIP	1	6.34881
Skin	regulatory t cell	CD4 T Cells	T Cells	CXCR4	1	4.04871
Skin	regulatory t cell	CD4 T Cells	T Cells	TSC22D3	1	3.40472
Skin	regulatory t cell	CD4 T Cells	T Cells	CLEC2D	0.991803	7.10046
Skin	regulatory t cell	CD4 T Cells	T Cells	CD2	0.991803	6.91317
Skin	regulatory t cell	CD4 T Cells	T Cells	PRDM1	0.991803	5.78126
Skin	regulatory t cell	CD4 T Cells	T Cells	HERPUD1	0.991803	5.54812
Skin	stromal cell	General Stromal Cells	Fibroblasts and Mesenchymal Cells	NNMT	0.975264	5.49862
Skin	stromal cell	General Stromal Cells	Fibroblasts and Mesenchymal Cells	MMP2	0.967559	5.90413
Skin	stromal cell	General Stromal Cells	Fibroblasts and Mesenchymal Cells	GEM	0.95661	4.64309
Skin	stromal cell	General Stromal Cells	Fibroblasts and Mesenchymal Cells	COL6A1	0.949716	5.29216
Skin	stromal cell	General Stromal Cells	Fibroblasts and Mesenchymal Cells	DCN	0.9485	5.86085
Skin	stromal cell	General Stromal Cells	Fibroblasts and Mesenchymal Cells	YBX3	0.948094	3.85898
Skin	stromal cell	General Stromal Cells	Fibroblasts and Mesenchymal Cells	PDGFRA	0.945661	5.30265
Skin	stromal cell	General Stromal Cells	Fibroblasts and Mesenchymal Cells	TNFAIP6	0.945255	5.66279
Skin	stromal cell	General Stromal Cells	Fibroblasts and Mesenchymal Cells	CTSL	0.945255	4.55612
Skin	stromal cell	General Stromal Cells	Fibroblasts and Mesenchymal Cells	PLPP3	0.94485	4.96737
Skin	t cell	General T Cells	T Cells	CXCR4	0.994175	5.53721
Skin	t cell	General T Cells	T Cells	PTPRC	0.990291	5.21487
Skin	t cell	General T Cells	T Cells	TSC22D3	0.986408	4.14312
Skin	t cell	General T Cells	T Cells	CYTIP	0.974757	4.67431
Skin	t cell	General T Cells	T Cells	ZFP36L2	0.974757	4.33074
Skin	t cell	General T Cells	T Cells	RNF19A	0.92233	4.4913
Skin	t cell	General T Cells	T Cells	CNOT6L	0.918447	4.38117
Skin	t cell	General T Cells	T Cells	TXNIP	0.912621	4.69213
Skin	t cell	General T Cells	T Cells	RORA	0.881553	4.85131
Skin	t cell	General T Cells	T Cells	SPOCK2	0.881553	4.14253
Small Intestine	b cell	B Cells	B Cells	HLA-DRA	1	16.4843
Small Intestine	b cell	B Cells	B Cells	HLA-DRB1	0.997222	14.6481
Small Intestine	b cell	B Cells	B Cells	CD74	0.997222	12.5659
Small Intestine	b cell	B Cells	B Cells	HLA-DPA1	0.997222	12.4714
Small Intestine	b cell	B Cells	B Cells	CD83	0.997222	11.3198
Small Intestine	b cell	B Cells	B Cells	KLF2	0.994444	8.38512
Small Intestine	b cell	B Cells	B Cells	CD37	0.994444	5.68107
Small Intestine	b cell	B Cells	B Cells	GNG7	0.991667	11.7098
Small Intestine	b cell	B Cells	B Cells	CTSS	0.991667	5.99459
Small Intestine	b cell	B Cells	B Cells	CD52	0.991667	4.28051
Small Intestine	plasma cell	Plasma Cells	Plasma Cells	JCHAIN	1	19.2127
Small Intestine	plasma cell	Plasma Cells	Plasma Cells	SSR4	1	11.4882
Small Intestine	plasma cell	Plasma Cells	Plasma Cells	IGKC	0.995798	15.497
Small Intestine	plasma cell	Plasma Cells	Plasma Cells	IGHA1	0.995798	14.7303
Small Intestine	plasma cell	Plasma Cells	Plasma Cells	NUCB2	0.991597	7.86361
Small Intestine	plasma cell	Plasma Cells	Plasma Cells	XBP1	0.991597	4.84711
Small Intestine	plasma cell	Plasma Cells	Plasma Cells	PRDX4	0.987395	13.7092
Small Intestine	plasma cell	Plasma Cells	Plasma Cells	TRIB1	0.987395	10.877
Small Intestine	plasma cell	Plasma Cells	Plasma Cells	SEC11C	0.987395	9.0639
Small Intestine	plasma cell	Plasma Cells	Plasma Cells	HERPUD1	0.987395	7.44474
Spleen	cd4-positive, alpha-beta memory t cell	CD4 T Cells	T Cells	IL7R	0.991972	8.00639
Spleen	cd4-positive, alpha-beta memory t cell	CD4 T Cells	T Cells	CD2	0.877294	3.9657
Spleen	cd4-positive, alpha-beta memory t cell	CD4 T Cells	T Cells	CD69	0.814794	3.29858
Spleen	cd4-positive, alpha-beta memory t cell	CD4 T Cells	T Cells	TRAC	0.75172	4.73334
Spleen	cd4-positive, alpha-beta memory t cell	CD4 T Cells	T Cells	DNAJB1	0.744839	3.05666
Spleen	cd4-positive, alpha-beta memory t cell	CD4 T Cells	T Cells	TSPYL2	0.736812	3.60479
Spleen	cd4-positive, alpha-beta memory t cell	CD4 T Cells	T Cells	TRBC2	0.720757	2.99607
Spleen	cd4-positive, alpha-beta memory t cell	CD4 T Cells	T Cells	LCK	0.706995	3.11124
Spleen	cd4-positive, alpha-beta memory t cell	CD4 T Cells	T Cells	HIST1H4C	0.659404	2.378
Spleen	cd4-positive, alpha-beta memory t cell	CD4 T Cells	T Cells	GPR183	0.579128	2.67848
Spleen	cd8-positive, alpha-beta memory t cell	CD8 T Cells	T Cells	CD2	0.954287	5.2172
Spleen	cd8-positive, alpha-beta memory t cell	CD8 T Cells	T Cells	DUSP2	0.950024	4.89097
Spleen	cd8-positive, alpha-beta memory t cell	CD8 T Cells	T Cells	LCK	0.905732	4.55312
Spleen	cd8-positive, alpha-beta memory t cell	CD8 T Cells	T Cells	TRBC2	0.869493	4.12521
Spleen	cd8-positive, alpha-beta memory t cell	CD8 T Cells	T Cells	CD8A	0.857887	6.00782
Spleen	cd8-positive, alpha-beta memory t cell	CD8 T Cells	T Cells	CD69	0.854334	3.63213
Spleen	cd8-positive, alpha-beta memory t cell	CD8 T Cells	T Cells	CCL4	0.81549	3.31949
Spleen	cd8-positive, alpha-beta memory t cell	CD8 T Cells	T Cells	PRDM1	0.784936	3.54827
Spleen	cd8-positive, alpha-beta memory t cell	CD8 T Cells	T Cells	PRKCH	0.748224	3.69084
Spleen	cd8-positive, alpha-beta memory t cell	CD8 T Cells	T Cells	ID2	0.732591	3.1761
Spleen	classical monocyte	Monocytes and Macrophages	Myeloid Cells	SAT1	0.98883	4.71178
Spleen	classical monocyte	Monocytes and Macrophages	Myeloid Cells	LYZ	0.988551	9.85123
Spleen	classical monocyte	Monocytes and Macrophages	Myeloid Cells	PSAP	0.98492	6.88897
Spleen	classical monocyte	Monocytes and Macrophages	Myeloid Cells	COTL1	0.980452	5.8744
Spleen	classical monocyte	Monocytes and Macrophages	Myeloid Cells	TIMP1	0.978777	7.461
Spleen	classical monocyte	Monocytes and Macrophages	Myeloid Cells	CST3	0.978498	8.99287
Spleen	classical monocyte	Monocytes and Macrophages	Myeloid Cells	GPX1	0.972913	7.23802
Spleen	classical monocyte	Monocytes and Macrophages	Myeloid Cells	ANXA2	0.971237	7.0053
Spleen	classical monocyte	Monocytes and Macrophages	Myeloid Cells	MAFB	0.967607	8.58913
Spleen	classical monocyte	Monocytes and Macrophages	Myeloid Cells	PLAUR	0.966769	5.65471
Spleen	endothelial cell	Blood Vessel Endothelial Cells	Endothelial Cells	GSN	0.982533	7.56614
Spleen	endothelial cell	Blood Vessel Endothelial Cells	Endothelial Cells	GADD45B	0.978166	8.37469
Spleen	endothelial cell	Blood Vessel Endothelial Cells	Endothelial Cells	TPM4	0.973799	6.68354
Spleen	endothelial cell	Blood Vessel Endothelial Cells	Endothelial Cells	P4HB	0.969432	9.3515
Spleen	endothelial cell	Blood Vessel Endothelial Cells	Endothelial Cells	SYNE1	0.969432	6.43109
Spleen	endothelial cell	Blood Vessel Endothelial Cells	Endothelial Cells	ANXA2	0.965066	7.91195
Spleen	endothelial cell	Blood Vessel Endothelial Cells	Endothelial Cells	CD36	0.960699	25.0784
Spleen	endothelial cell	Blood Vessel Endothelial Cells	Endothelial Cells	RNASE1	0.960699	20.8135
Spleen	endothelial cell	Blood Vessel Endothelial Cells	Endothelial Cells	VIM	0.956332	6.94153
Spleen	endothelial cell	Blood Vessel Endothelial Cells	Endothelial Cells	CST3	0.956332	4.42077
Spleen	erythrocyte	Red Blood Cells (Erythrocytes)	Erythrocytes and Platelets	SLC25A39	1	19.8754
Spleen	erythrocyte	Red Blood Cells (Erythrocytes)	Erythrocytes and Platelets	SNCA	0.987097	45.8325
Spleen	erythrocyte	Red Blood Cells (Erythrocytes)	Erythrocytes and Platelets	MPP1	0.987097	11.1777
Spleen	erythrocyte	Red Blood Cells (Erythrocytes)	Erythrocytes and Platelets	PIM1	0.987097	9.75376
Spleen	erythrocyte	Red Blood Cells (Erythrocytes)	Erythrocytes and Platelets	TENT5C	0.987097	5.5904
Spleen	erythrocyte	Red Blood Cells (Erythrocytes)	Erythrocytes and Platelets	ALAS2	0.980645	56.6435
Spleen	erythrocyte	Red Blood Cells (Erythrocytes)	Erythrocytes and Platelets	HBD	0.980645	52.8298
Spleen	erythrocyte	Red Blood Cells (Erythrocytes)	Erythrocytes and Platelets	HBA1	0.980645	50.4992
Spleen	erythrocyte	Red Blood Cells (Erythrocytes)	Erythrocytes and Platelets	HBA2	0.980645	48.9965
Spleen	erythrocyte	Red Blood Cells (Erythrocytes)	Erythrocytes and Platelets	HBB	0.980645	48.2859
Spleen	innate lymphoid cell	Innate Lymphoid Cells	Innate Lymphoid Cells	IL7R	0.981982	9.30374
Spleen	innate lymphoid cell	Innate Lymphoid Cells	Innate Lymphoid Cells	ID2	0.927928	4.69351
Spleen	innate lymphoid cell	Innate Lymphoid Cells	Innate Lymphoid Cells	AREG	0.918919	5.62648
Spleen	innate lymphoid cell	Innate Lymphoid Cells	Innate Lymphoid Cells	CD69	0.918919	3.91437
Spleen	innate lymphoid cell	Innate Lymphoid Cells	Innate Lymphoid Cells	FOS	0.855856	3.96124
Spleen	innate lymphoid cell	Innate Lymphoid Cells	Innate Lymphoid Cells	TSPYL2	0.828829	3.71425
Spleen	innate lymphoid cell	Innate Lymphoid Cells	Innate Lymphoid Cells	NFKBIA	0.81982	3.09544
Spleen	innate lymphoid cell	Innate Lymphoid Cells	Innate Lymphoid Cells	DUSP2	0.801802	3.15609
Spleen	innate lymphoid cell	Innate Lymphoid Cells	Innate Lymphoid Cells	NR4A1	0.792793	4.3458
Spleen	innate lymphoid cell	Innate Lymphoid Cells	Innate Lymphoid Cells	TOB1	0.774775	4.15687
Spleen	intermediate monocyte	Monocytes and Macrophages	Myeloid Cells	GSN	0.991453	9.32851
Spleen	intermediate monocyte	Monocytes and Macrophages	Myeloid Cells	ACTB	0.991453	5.99837
Spleen	intermediate monocyte	Monocytes and Macrophages	Myeloid Cells	IGKC	0.982906	2.47102
Spleen	intermediate monocyte	Monocytes and Macrophages	Myeloid Cells	STOM	0.957265	9.0806
Spleen	intermediate monocyte	Monocytes and Macrophages	Myeloid Cells	SYNE1	0.948718	6.89987
Spleen	intermediate monocyte	Monocytes and Macrophages	Myeloid Cells	ACTN1	0.948718	6.79373
Spleen	intermediate monocyte	Monocytes and Macrophages	Myeloid Cells	VIM	0.948718	6.18876
Spleen	intermediate monocyte	Monocytes and Macrophages	Myeloid Cells	GRN	0.948718	5.6813
Spleen	intermediate monocyte	Monocytes and Macrophages	Myeloid Cells	LYZ	0.940171	7.45976
Spleen	intermediate monocyte	Monocytes and Macrophages	Myeloid Cells	LAMP2	0.931624	5.51514
Spleen	macrophage	Monocytes and Macrophages	Myeloid Cells	GPX1	0.997455	8.34092
Spleen	macrophage	Monocytes and Macrophages	Myeloid Cells	FTL	0.996183	10.1507
Spleen	macrophage	Monocytes and Macrophages	Myeloid Cells	C1QB	0.994911	19.3148
Spleen	macrophage	Monocytes and Macrophages	Myeloid Cells	C1QA	0.994911	18.5905
Spleen	macrophage	Monocytes and Macrophages	Myeloid Cells	HMOX1	0.994911	17.2441
Spleen	macrophage	Monocytes and Macrophages	Myeloid Cells	MS4A7	0.994911	17.1889
Spleen	macrophage	Monocytes and Macrophages	Myeloid Cells	CST3	0.994911	10.3479
Spleen	macrophage	Monocytes and Macrophages	Myeloid Cells	PDK4	0.993639	17.4981
Spleen	macrophage	Monocytes and Macrophages	Myeloid Cells	SLC40A1	0.993639	17.3401
Spleen	macrophage	Monocytes and Macrophages	Myeloid Cells	MS4A6A	0.993639	9.72285
Spleen	mature nk t cell	General T Cells	T Cells	DUSP2	0.930521	5.04112
Spleen	mature nk t cell	General T Cells	T Cells	KLRD1	0.92804	6.99101
Spleen	mature nk t cell	General T Cells	T Cells	CTSW	0.888337	5.34906
Spleen	mature nk t cell	General T Cells	T Cells	CCL4	0.873449	3.85106
Spleen	mature nk t cell	General T Cells	T Cells	ID2	0.870968	4.03323
Spleen	mature nk t cell	General T Cells	T Cells	RGS1	0.853598	5.3236
Spleen	mature nk t cell	General T Cells	T Cells	PRKCH	0.851117	4.54692
Spleen	mature nk t cell	General T Cells	T Cells	TUBA4A	0.818859	3.83055
Spleen	mature nk t cell	General T Cells	T Cells	DDIT4	0.813896	3.38817
Spleen	mature nk t cell	General T Cells	T Cells	ZNF331	0.80397	3.72848
Spleen	memory b cell	B Cells	B Cells	CD74	0.972596	5.55173
Spleen	memory b cell	B Cells	B Cells	MS4A1	0.963234	7.27129
Spleen	memory b cell	B Cells	B Cells	IRF8	0.932596	4.78114
Spleen	memory b cell	B Cells	B Cells	CD83	0.910128	4.94846
Spleen	memory b cell	B Cells	B Cells	CD27	0.819915	3.72547
Spleen	memory b cell	B Cells	B Cells	GPR183	0.814128	3.9502
Spleen	memory b cell	B Cells	B Cells	HLA-DQB1	0.697532	4.3539
Spleen	memory b cell	B Cells	B Cells	HERPUD1	0.648681	2.41391
Spleen	memory b cell	B Cells	B Cells	ITM2C	0.626383	2.94466
Spleen	memory b cell	B Cells	B Cells	HLA-DQA1	0.573277	4.40582
Spleen	naive b cell	B Cells	B Cells	CD74	0.993062	5.24284
Spleen	naive b cell	B Cells	B Cells	MS4A1	0.990089	6.81951
Spleen	naive b cell	B Cells	B Cells	IRF8	0.985134	5.53056
Spleen	naive b cell	B Cells	B Cells	CD83	0.96333	5.94878
Spleen	naive b cell	B Cells	B Cells	HLA-DQA1	0.919722	7.43461
Spleen	naive b cell	B Cells	B Cells	HLA-DQB1	0.897919	6.59039
Spleen	naive b cell	B Cells	B Cells	IGKC	0.876115	2.93812
Spleen	naive b cell	B Cells	B Cells	HERPUD1	0.829534	3.42867
Spleen	naive b cell	B Cells	B Cells	IGLC3	0.689792	2.86401
Spleen	naive b cell	B Cells	B Cells	UCP2	0.562934	2.28943
Spleen	naive thymus-derived cd4-positive, alpha-beta t cell	CD4 T Cells	T Cells	IL7R	0.995169	7.29144
Spleen	naive thymus-derived cd4-positive, alpha-beta t cell	CD4 T Cells	T Cells	TRAC	0.818035	5.44958
Spleen	naive thymus-derived cd4-positive, alpha-beta t cell	CD4 T Cells	T Cells	TRBC2	0.805958	3.37598
Spleen	naive thymus-derived cd4-positive, alpha-beta t cell	CD4 T Cells	T Cells	TOB1	0.745572	4.11914
Spleen	naive thymus-derived cd4-positive, alpha-beta t cell	CD4 T Cells	T Cells	CD2	0.743961	3.1034
Spleen	naive thymus-derived cd4-positive, alpha-beta t cell	CD4 T Cells	T Cells	LCK	0.733494	3.31374
Spleen	naive thymus-derived cd4-positive, alpha-beta t cell	CD4 T Cells	T Cells	GPR183	0.721417	3.23912
Spleen	naive thymus-derived cd4-positive, alpha-beta t cell	CD4 T Cells	T Cells	SOCS3	0.678744	3.07337
Spleen	naive thymus-derived cd4-positive, alpha-beta t cell	CD4 T Cells	T Cells	DNAJB1	0.672303	3.00116
Spleen	naive thymus-derived cd4-positive, alpha-beta t cell	CD4 T Cells	T Cells	HIST1H4C	0.654589	2.37141
Spleen	naive thymus-derived cd8-positive, alpha-beta t cell	CD8 T Cells	T Cells	LYAR	0.969283	9.24851
Spleen	naive thymus-derived cd8-positive, alpha-beta t cell	CD8 T Cells	T Cells	CD2	0.96587	6.01978
Spleen	naive thymus-derived cd8-positive, alpha-beta t cell	CD8 T Cells	T Cells	TRBC2	0.96587	4.97968
Spleen	naive thymus-derived cd8-positive, alpha-beta t cell	CD8 T Cells	T Cells	PRF1	0.962457	5.74839
Spleen	naive thymus-derived cd8-positive, alpha-beta t cell	CD8 T Cells	T Cells	KLRD1	0.93686	5.87348
Spleen	naive thymus-derived cd8-positive, alpha-beta t cell	CD8 T Cells	T Cells	ANXA1	0.93686	5.12014
Spleen	naive thymus-derived cd8-positive, alpha-beta t cell	CD8 T Cells	T Cells	GZMB	0.919795	8.07594
Spleen	naive thymus-derived cd8-positive, alpha-beta t cell	CD8 T Cells	T Cells	CCL4	0.916382	3.48602
Spleen	naive thymus-derived cd8-positive, alpha-beta t cell	CD8 T Cells	T Cells	CD247	0.914676	4.16169
Spleen	naive thymus-derived cd8-positive, alpha-beta t cell	CD8 T Cells	T Cells	TRAC	0.909556	5.18275
Spleen	neutrophil	Neutrophils and Other Granulocytes	Neutrophils and Other Granulocytes	PLEK	0.98722	7.26509
Spleen	neutrophil	Neutrophils and Other Granulocytes	Neutrophils and Other Granulocytes	PLAUR	0.986099	7.18959
Spleen	neutrophil	Neutrophils and Other Granulocytes	Neutrophils and Other Granulocytes	NFKBIA	0.981166	5.87657
Spleen	neutrophil	Neutrophils and Other Granulocytes	Neutrophils and Other Granulocytes	FTL	0.980942	3.95408
Spleen	neutrophil	Neutrophils and Other Granulocytes	Neutrophils and Other Granulocytes	H3F3B	0.980045	4.00236
Spleen	neutrophil	Neutrophils and Other Granulocytes	Neutrophils and Other Granulocytes	LYN	0.979148	6.00713
Spleen	neutrophil	Neutrophils and Other Granulocytes	Neutrophils and Other Granulocytes	FCGR2A	0.978027	8.4755
Spleen	neutrophil	Neutrophils and Other Granulocytes	Neutrophils and Other Granulocytes	CXCL8	0.978027	6.98374
Spleen	neutrophil	Neutrophils and Other Granulocytes	Neutrophils and Other Granulocytes	SAT1	0.977354	5.73134
Spleen	neutrophil	Neutrophils and Other Granulocytes	Neutrophils and Other Granulocytes	ACTN1	0.976906	7.47691
Spleen	nk cell	NK Cells	Innate Lymphoid Cells	KLRD1	0.994405	7.98453
Spleen	nk cell	NK Cells	Innate Lymphoid Cells	CCL4	0.993896	8.69878
Spleen	nk cell	NK Cells	Innate Lymphoid Cells	CD247	0.991353	8.41963
Spleen	nk cell	NK Cells	Innate Lymphoid Cells	AREG	0.990844	7.77695
Spleen	nk cell	NK Cells	Innate Lymphoid Cells	PRF1	0.989827	9.75194
Spleen	nk cell	NK Cells	Innate Lymphoid Cells	KLRF1	0.987792	9.94336
Spleen	nk cell	NK Cells	Innate Lymphoid Cells	DUSP2	0.987792	6.0712
Spleen	nk cell	NK Cells	Innate Lymphoid Cells	CD69	0.985758	6.03096
Spleen	nk cell	NK Cells	Innate Lymphoid Cells	CCL3	0.976602	7.73119
Spleen	nk cell	NK Cells	Innate Lymphoid Cells	TXK	0.975076	7.8638
Spleen	plasma cell	Plasma Cells	Plasma Cells	ITM2C	0.933824	6.18105
Spleen	plasma cell	Plasma Cells	Plasma Cells	FKBP11	0.903186	7.63461
Spleen	plasma cell	Plasma Cells	Plasma Cells	PRF1	0.884804	2.0768
Spleen	plasma cell	Plasma Cells	Plasma Cells	PRDM1	0.802696	3.61737
Spleen	plasma cell	Plasma Cells	Plasma Cells	SUB1	0.790441	3.48861
Spleen	plasma cell	Plasma Cells	Plasma Cells	XBP1	0.756127	7.17841
Spleen	plasma cell	Plasma Cells	Plasma Cells	UBE2J1	0.727941	2.36935
Spleen	plasma cell	Plasma Cells	Plasma Cells	MYDGF	0.723652	6.04621
Spleen	plasma cell	Plasma Cells	Plasma Cells	PDIA6	0.71875	4.35126
Spleen	plasma cell	Plasma Cells	Plasma Cells	HSPA5	0.700368	4.05319
Spleen	regulatory t cell	CD4 T Cells	T Cells	IL7R	0.966038	6.02214
Spleen	regulatory t cell	CD4 T Cells	T Cells	LCK	0.890566	4.60956
Spleen	regulatory t cell	CD4 T Cells	T Cells	TRBC2	0.849057	4.28739
Spleen	regulatory t cell	CD4 T Cells	T Cells	DNAJB1	0.849057	3.86142
Spleen	regulatory t cell	CD4 T Cells	T Cells	TRAC	0.845283	6.65698
Spleen	regulatory t cell	CD4 T Cells	T Cells	CD2	0.833962	4.11323
Spleen	regulatory t cell	CD4 T Cells	T Cells	CD27	0.758491	3.49571
Spleen	regulatory t cell	CD4 T Cells	T Cells	RGS1	0.690566	3.35074
Spleen	regulatory t cell	CD4 T Cells	T Cells	GPR183	0.603774	2.64656
Spleen	regulatory t cell	CD4 T Cells	T Cells	PRKCH	0.592453	2.43168
Spleen	type i nk t cell	General T Cells	T Cells	DUSP2	0.99004	4.85387
Spleen	type i nk t cell	General T Cells	T Cells	KLRD1	0.986056	7.09323
Spleen	type i nk t cell	General T Cells	T Cells	CCL4	0.963147	3.96368
Spleen	type i nk t cell	General T Cells	T Cells	TRBC2	0.957171	4.21517
Spleen	type i nk t cell	General T Cells	T Cells	CD2	0.956175	4.72243
Spleen	type i nk t cell	General T Cells	T Cells	RGS1	0.955179	6.19049
Spleen	type i nk t cell	General T Cells	T Cells	CTSW	0.934263	4.73075
Spleen	type i nk t cell	General T Cells	T Cells	PRKCH	0.923307	4.9182
Spleen	type i nk t cell	General T Cells	T Cells	LCK	0.905378	3.89638
Spleen	type i nk t cell	General T Cells	T Cells	HIST1H4C	0.896414	3.22953
Thymus	b cell	B Cells	B Cells	CD74	0.993468	8.65753
Thymus	b cell	B Cells	B Cells	HLA-DPA1	0.990201	7.69659
Thymus	b cell	B Cells	B Cells	CD52	0.986935	4.33995
Thymus	b cell	B Cells	B Cells	HERPUD1	0.923789	4.60695
Thymus	b cell	B Cells	B Cells	TSC22D3	0.86282	3.02341
Thymus	b cell	B Cells	B Cells	CD53	0.819815	2.9849
Thymus	b cell	B Cells	B Cells	CD27	0.7681	3.40825
Thymus	b cell	B Cells	B Cells	SAT1	0.71203	2.85865
Thymus	b cell	B Cells	B Cells	DUSP1	0.659227	2.41445
Thymus	b cell	B Cells	B Cells	GPX1	0.524224	2.2013
Thymus	capillary endothelial cell	Blood Vessel Endothelial Cells	Endothelial Cells	IFI27	0.999107	14.0515
Thymus	capillary endothelial cell	Blood Vessel Endothelial Cells	Endothelial Cells	VWF	0.999107	12.9923
Thymus	capillary endothelial cell	Blood Vessel Endothelial Cells	Endothelial Cells	ADGRL4	0.997321	13.7719
Thymus	capillary endothelial cell	Blood Vessel Endothelial Cells	Endothelial Cells	PALMD	0.997321	13.2037
Thymus	capillary endothelial cell	Blood Vessel Endothelial Cells	Endothelial Cells	EPAS1	0.997321	12.1741
Thymus	capillary endothelial cell	Blood Vessel Endothelial Cells	Endothelial Cells	PECAM1	0.997321	10.9105
Thymus	capillary endothelial cell	Blood Vessel Endothelial Cells	Endothelial Cells	A2M	0.997321	10.8558
Thymus	capillary endothelial cell	Blood Vessel Endothelial Cells	Endothelial Cells	SPARCL1	0.997321	9.19829
Thymus	capillary endothelial cell	Blood Vessel Endothelial Cells	Endothelial Cells	ID1	0.996429	11.6409
Thymus	capillary endothelial cell	Blood Vessel Endothelial Cells	Endothelial Cells	CAV1	0.996429	11.1763
Thymus	cd4-positive helper t cell	CD4 T Cells	T Cells	GIMAP7	0.549103	2.21993
Thymus	cd4-positive helper t cell	CD4 T Cells	T Cells	DNAJB1	0.539136	2.33085
Thymus	cd4-positive helper t cell	CD4 T Cells	T Cells	TRAC	0.538073	2.35172
Thymus	cd8-positive, alpha-beta cytotoxic t cell	CD8 T Cells	T Cells	PFN1	0.983539	4.85217
Thymus	cd8-positive, alpha-beta cytotoxic t cell	CD8 T Cells	T Cells	IFITM1	0.975309	4.59498
Thymus	cd8-positive, alpha-beta cytotoxic t cell	CD8 T Cells	T Cells	ARHGDIB	0.973251	3.83607
Thymus	cd8-positive, alpha-beta cytotoxic t cell	CD8 T Cells	T Cells	B2M	0.940329	3.61542
Thymus	cd8-positive, alpha-beta cytotoxic t cell	CD8 T Cells	T Cells	TSC22D3	0.919753	3.77403
Thymus	cd8-positive, alpha-beta cytotoxic t cell	CD8 T Cells	T Cells	DNAJB1	0.91358	4.02403
Thymus	cd8-positive, alpha-beta cytotoxic t cell	CD8 T Cells	T Cells	DUSP1	0.851852	3.41855
Thymus	cd8-positive, alpha-beta cytotoxic t cell	CD8 T Cells	T Cells	NFKBIA	0.829218	4.0271
Thymus	cd8-positive, alpha-beta cytotoxic t cell	CD8 T Cells	T Cells	SH3BGRL3	0.806584	3.41283
Thymus	cd8-positive, alpha-beta cytotoxic t cell	CD8 T Cells	T Cells	TUBA4A	0.779835	3.31851
Thymus	cd8-positive, alpha-beta t cell	CD8 T Cells	T Cells	TRAC	0.895044	4.2709
Thymus	cd8-positive, alpha-beta t cell	CD8 T Cells	T Cells	MALAT1	0.883382	3.36791
Thymus	cd8-positive, alpha-beta t cell	CD8 T Cells	T Cells	RGS1	0.827988	4.82437
Thymus	cd8-positive, alpha-beta t cell	CD8 T Cells	T Cells	B2M	0.813411	3.19306
Thymus	cd8-positive, alpha-beta t cell	CD8 T Cells	T Cells	SLA	0.772595	3.5701
Thymus	cd8-positive, alpha-beta t cell	CD8 T Cells	T Cells	CALM1	0.580175	2.38299
Thymus	cd8-positive, alpha-beta t cell	CD8 T Cells	T Cells	GIMAP7	0.577259	2.41799
Thymus	cd8-positive, alpha-beta t cell	CD8 T Cells	T Cells	TRAF3IP3	0.565598	2.41502
Thymus	dn1 thymic pro-t cell	General T Cells	T Cells	TRAC	0.992481	5.02026
Thymus	dn1 thymic pro-t cell	General T Cells	T Cells	IGKC	0.933405	3.0571
Thymus	dn1 thymic pro-t cell	General T Cells	T Cells	IGLC2	0.889366	3.10326
Thymus	dn1 thymic pro-t cell	General T Cells	T Cells	ID2	0.841031	5.23588
Thymus	dn1 thymic pro-t cell	General T Cells	T Cells	B2M	0.813104	2.9937
Thymus	dn1 thymic pro-t cell	General T Cells	T Cells	ANXA1	0.765843	3.14539
Thymus	dn1 thymic pro-t cell	General T Cells	T Cells	SLA	0.743287	3.10473
Thymus	dn1 thymic pro-t cell	General T Cells	T Cells	AREG	0.705693	3.18192
Thymus	dn1 thymic pro-t cell	General T Cells	T Cells	CALM1	0.693878	2.68558
Thymus	dn1 thymic pro-t cell	General T Cells	T Cells	NFKBIA	0.686359	3.11435
Thymus	dn3 thymocyte	General T Cells	T Cells	TRAC	0.997128	5.82021
Thymus	dn3 thymocyte	General T Cells	T Cells	IGKC	0.873061	2.76073
Thymus	dn3 thymocyte	General T Cells	T Cells	IGLC2	0.867892	2.9105
Thymus	dn3 thymocyte	General T Cells	T Cells	GMFG	0.731189	2.76903
Thymus	dn3 thymocyte	General T Cells	T Cells	IGHA1	0.599655	2.29289
Thymus	dn3 thymocyte	General T Cells	T Cells	GIMAP7	0.584147	2.43356
Thymus	dn3 thymocyte	General T Cells	T Cells	GIMAP4	0.514072	2.15537
Thymus	endothelial cell of artery	Blood Vessel Endothelial Cells	Endothelial Cells	ID1	1	10.6876
Thymus	endothelial cell of artery	Blood Vessel Endothelial Cells	Endothelial Cells	ANXA2	1	6.87408
Thymus	endothelial cell of artery	Blood Vessel Endothelial Cells	Endothelial Cells	TM4SF1	0.997625	16.7412
Thymus	endothelial cell of artery	Blood Vessel Endothelial Cells	Endothelial Cells	PODXL	0.997625	16.1116
Thymus	endothelial cell of artery	Blood Vessel Endothelial Cells	Endothelial Cells	ANXA3	0.997625	13.9281
Thymus	endothelial cell of artery	Blood Vessel Endothelial Cells	Endothelial Cells	PLPP1	0.997625	13.3777
Thymus	endothelial cell of artery	Blood Vessel Endothelial Cells	Endothelial Cells	CAV1	0.997625	13.3088
Thymus	endothelial cell of artery	Blood Vessel Endothelial Cells	Endothelial Cells	CLDN5	0.997625	12.9227
Thymus	endothelial cell of artery	Blood Vessel Endothelial Cells	Endothelial Cells	ICAM2	0.997625	12.8704
Thymus	endothelial cell of artery	Blood Vessel Endothelial Cells	Endothelial Cells	PECAM1	0.997625	12.8351
Thymus	endothelial cell of lymphatic vessel	Lymphatic Endothelial Cells	Endothelial Cells	CD9	1	20.508
Thymus	endothelial cell of lymphatic vessel	Lymphatic Endothelial Cells	Endothelial Cells	TFPI	1	18.4064
Thymus	endothelial cell of lymphatic vessel	Lymphatic Endothelial Cells	Endothelial Cells	EFEMP1	1	17.0875
Thymus	endothelial cell of lymphatic vessel	Lymphatic Endothelial Cells	Endothelial Cells	CLU	1	13.4483
Thymus	endothelial cell of lymphatic vessel	Lymphatic Endothelial Cells	Endothelial Cells	TM4SF1	1	12.2331
Thymus	endothelial cell of lymphatic vessel	Lymphatic Endothelial Cells	Endothelial Cells	RAMP2	1	11.2696
Thymus	endothelial cell of lymphatic vessel	Lymphatic Endothelial Cells	Endothelial Cells	ID1	1	10.549
Thymus	endothelial cell of lymphatic vessel	Lymphatic Endothelial Cells	Endothelial Cells	PLPP1	1	10.4672
Thymus	endothelial cell of lymphatic vessel	Lymphatic Endothelial Cells	Endothelial Cells	CNN3	1	10.1943
Thymus	endothelial cell of lymphatic vessel	Lymphatic Endothelial Cells	Endothelial Cells	IGFBP7	1	10.0321
Thymus	fibroblast	Fibroblasts	Fibroblasts and Mesenchymal Cells	DCN	0.999152	13.512
Thymus	fibroblast	Fibroblasts	Fibroblasts and Mesenchymal Cells	IGFBP6	0.999152	11.3601
Thymus	fibroblast	Fibroblasts	Fibroblasts and Mesenchymal Cells	SERPING1	0.999152	10.9476
Thymus	fibroblast	Fibroblasts	Fibroblasts and Mesenchymal Cells	IFITM3	0.999152	7.26297
Thymus	fibroblast	Fibroblasts	Fibroblasts and Mesenchymal Cells	C1S	0.998728	12.8343
Thymus	fibroblast	Fibroblasts	Fibroblasts and Mesenchymal Cells	MGP	0.998728	10.6937
Thymus	fibroblast	Fibroblasts	Fibroblasts and Mesenchymal Cells	SERPINF1	0.998304	13.0609
Thymus	fibroblast	Fibroblasts	Fibroblasts and Mesenchymal Cells	COL1A2	0.998304	11.1895
Thymus	fibroblast	Fibroblasts	Fibroblasts and Mesenchymal Cells	FTH1	0.998304	6.83235
Thymus	fibroblast	Fibroblasts	Fibroblasts and Mesenchymal Cells	GSN	0.99788	9.34451
Thymus	innate lymphoid cell	Innate Lymphoid Cells	Innate Lymphoid Cells	IGKC	0.955206	4.78345
Thymus	innate lymphoid cell	Innate Lymphoid Cells	Innate Lymphoid Cells	TRAC	0.947942	2.06192
Thymus	innate lymphoid cell	Innate Lymphoid Cells	Innate Lymphoid Cells	IGLC2	0.943099	5.60748
Thymus	innate lymphoid cell	Innate Lymphoid Cells	Innate Lymphoid Cells	IGHA1	0.785311	4.80594
Thymus	innate lymphoid cell	Innate Lymphoid Cells	Innate Lymphoid Cells	AREG	0.569007	2.58008
Thymus	innate lymphoid cell	Innate Lymphoid Cells	Innate Lymphoid Cells	CD52	0.535916	2.77664
Thymus	innate lymphoid cell	Innate Lymphoid Cells	Innate Lymphoid Cells	CD27	0.521792	2.14377
Thymus	macrophage	Monocytes and Macrophages	Myeloid Cells	GPX1	1	12.3285
Thymus	macrophage	Monocytes and Macrophages	Myeloid Cells	FTL	0.995098	15.3552
Thymus	macrophage	Monocytes and Macrophages	Myeloid Cells	S100A9	0.995098	14.3118
Thymus	macrophage	Monocytes and Macrophages	Myeloid Cells	FCGRT	0.995098	12.9838
Thymus	macrophage	Monocytes and Macrophages	Myeloid Cells	PSAP	0.995098	9.86642
Thymus	macrophage	Monocytes and Macrophages	Myeloid Cells	FTH1	0.995098	9.04555
Thymus	macrophage	Monocytes and Macrophages	Myeloid Cells	RNASE1	0.990196	17.2459
Thymus	macrophage	Monocytes and Macrophages	Myeloid Cells	CPM	0.990196	14.6635
Thymus	macrophage	Monocytes and Macrophages	Myeloid Cells	ANXA5	0.990196	9.11392
Thymus	macrophage	Monocytes and Macrophages	Myeloid Cells	NPC2	0.985294	11.7806
Thymus	memory b cell	B Cells	B Cells	CD52	0.996078	5.41438
Thymus	memory b cell	B Cells	B Cells	HLA-DPA1	0.994398	6.52779
Thymus	memory b cell	B Cells	B Cells	CD74	0.991597	5.59334
Thymus	memory b cell	B Cells	B Cells	MALAT1	0.933894	3.38657
Thymus	memory b cell	B Cells	B Cells	IGKC	0.862185	3.43505
Thymus	memory b cell	B Cells	B Cells	CD53	0.846499	3.26284
Thymus	memory b cell	B Cells	B Cells	TMSB4X	0.610644	2.42026
Thymus	memory b cell	B Cells	B Cells	HERPUD1	0.514846	2.06345
Thymus	monocyte	Monocytes and Macrophages	Myeloid Cells	S100A9	0.997333	30.0237
Thymus	monocyte	Monocytes and Macrophages	Myeloid Cells	NAMPT	0.989333	11.5181
Thymus	monocyte	Monocytes and Macrophages	Myeloid Cells	FTH1	0.989333	7.42069
Thymus	monocyte	Monocytes and Macrophages	Myeloid Cells	TMSB10	0.981333	3.18299
Thymus	monocyte	Monocytes and Macrophages	Myeloid Cells	DUSP1	0.978667	3.84622
Thymus	monocyte	Monocytes and Macrophages	Myeloid Cells	ANXA2	0.976	5.39662
Thymus	monocyte	Monocytes and Macrophages	Myeloid Cells	ACTB	0.976	5.0371
Thymus	monocyte	Monocytes and Macrophages	Myeloid Cells	FTL	0.970667	11.5102
Thymus	monocyte	Monocytes and Macrophages	Myeloid Cells	SH3BGRL3	0.970667	8.22017
Thymus	monocyte	Monocytes and Macrophages	Myeloid Cells	FOS	0.970667	4.34536
Thymus	naive b cell	B Cells	B Cells	HLA-DPA1	1	6.49028
Thymus	naive b cell	B Cells	B Cells	CD74	1	5.69777
Thymus	naive b cell	B Cells	B Cells	CD52	1	5.4031
Thymus	naive b cell	B Cells	B Cells	IGKC	0.955916	4.19344
Thymus	naive b cell	B Cells	B Cells	MALAT1	0.923434	3.12739
Thymus	naive b cell	B Cells	B Cells	CD53	0.7529	2.91728
Thymus	naive b cell	B Cells	B Cells	HERPUD1	0.606729	2.50435
Thymus	naive regulatory t cell	CD4 T Cells	T Cells	ARHGDIB	0.94382	3.8614
Thymus	naive regulatory t cell	CD4 T Cells	T Cells	PFN1	0.917135	4.0167
Thymus	naive regulatory t cell	CD4 T Cells	T Cells	DNAJB1	0.889045	4.07247
Thymus	naive regulatory t cell	CD4 T Cells	T Cells	IFITM1	0.880618	3.94597
Thymus	naive regulatory t cell	CD4 T Cells	T Cells	TSC22D3	0.823034	3.22181
Thymus	naive regulatory t cell	CD4 T Cells	T Cells	RGCC	0.758427	3.36064
Thymus	naive regulatory t cell	CD4 T Cells	T Cells	CD27	0.70927	3.59296
Thymus	naive regulatory t cell	CD4 T Cells	T Cells	LBH	0.691011	2.95085
Thymus	naive regulatory t cell	CD4 T Cells	T Cells	DUSP1	0.667135	2.38727
Thymus	naive regulatory t cell	CD4 T Cells	T Cells	RGS1	0.602528	3.05933
Thymus	nk cell	NK Cells	Innate Lymphoid Cells	ID2	0.876404	5.30712
Thymus	nk cell	NK Cells	Innate Lymphoid Cells	B2M	0.775281	3.15942
Thymus	nk cell	NK Cells	Innate Lymphoid Cells	SLA	0.685393	3.21548
Thymus	nk cell	NK Cells	Innate Lymphoid Cells	AREG	0.646067	4.33132
Thymus	nk cell	NK Cells	Innate Lymphoid Cells	CALM1	0.606742	2.32822
Thymus	nk cell	NK Cells	Innate Lymphoid Cells	SH3BGRL3	0.601124	2.57461
Thymus	nk cell	NK Cells	Innate Lymphoid Cells	NFKBIA	0.58427	2.62083
Thymus	nk cell	NK Cells	Innate Lymphoid Cells	PFN1	0.550562	2.31457
Thymus	nk cell	NK Cells	Innate Lymphoid Cells	ISG20	0.516854	2.25539
Thymus	nk cell	NK Cells	Innate Lymphoid Cells	CD53	0.516854	2.20935
Thymus	plasma cell	Plasma Cells	Plasma Cells	MZB1	0.998596	23.8089
Thymus	plasma cell	Plasma Cells	Plasma Cells	JCHAIN	0.997191	21.3944
Thymus	plasma cell	Plasma Cells	Plasma Cells	XBP1	0.997191	14.3388
Thymus	plasma cell	Plasma Cells	Plasma Cells	P4HB	0.990169	7.68647
Thymus	plasma cell	Plasma Cells	Plasma Cells	ISG20	0.981742	6.02908
Thymus	plasma cell	Plasma Cells	Plasma Cells	HERPUD1	0.964888	5.53686
Thymus	plasma cell	Plasma Cells	Plasma Cells	IGHA1	0.946629	7.94553
Thymus	plasma cell	Plasma Cells	Plasma Cells	GSTP1	0.93118	3.95841
Thymus	plasma cell	Plasma Cells	Plasma Cells	IGLC2	0.929775	6.59919
Thymus	plasma cell	Plasma Cells	Plasma Cells	IGKC	0.880618	6.553
Thymus	t follicular helper cell	CD4 T Cells	T Cells	IFITM1	0.994885	5.04157
Thymus	t follicular helper cell	CD4 T Cells	T Cells	ARHGDIB	0.976982	4.06104
Thymus	t follicular helper cell	CD4 T Cells	T Cells	RGCC	0.946292	4.93176
Thymus	t follicular helper cell	CD4 T Cells	T Cells	PFN1	0.877238	3.25884
Thymus	t follicular helper cell	CD4 T Cells	T Cells	TSC22D3	0.841432	3.25751
Thymus	t follicular helper cell	CD4 T Cells	T Cells	DNAJB1	0.836317	3.60769
Thymus	t follicular helper cell	CD4 T Cells	T Cells	AREG	0.723785	3.06741
Thymus	t follicular helper cell	CD4 T Cells	T Cells	DUSP1	0.703325	2.49063
Thymus	t follicular helper cell	CD4 T Cells	T Cells	DDIT4	0.621483	2.45972
Thymus	t follicular helper cell	CD4 T Cells	T Cells	TAGLN2	0.603581	2.50244
Thymus	thymocyte	General T Cells	T Cells	ITM2A	0.998192	11.288
Thymus	thymocyte	General T Cells	T Cells	DDIT4	0.996383	9.02498
Thymus	thymocyte	General T Cells	T Cells	HNRNPA1	0.994575	6.57329
Thymus	thymocyte	General T Cells	T Cells	ARHGDIB	0.992767	5.14364
[truncated: 320 more rows]
