# Supplementary material for: RECOMBINE identifies recurrent composite markers of cell types and states
Source: Genome Res. 2026 Jun;36(6):1221–37. doi: 10.1101/gr.280817.125 (PMC13262949; doi:10.1101/gr.280817.125)
Supplement: Supplement 8 [file Supplemental_Table_S6.xlsx]

## Sheet: Intestine discrim. markers
marker	weight
Reg1	0.286817
Apoa4	0.233494
Gsta1	0.225331
Apoa1	0.220549
Apoc3	0.180338
Fabp1	0.177252
Guca2b	0.17037
Aldob	0.159286
Cyp2c29	0.155383
Sis	0.15003
Prap1	0.145899
Fam213a	0.140828
Alpi	0.139587
Dak	0.139375
Cyp2b10	0.12885
Papss2	0.128219
Cyp3a11	0.123086
Ndrg1	0.119632
Khk	0.11868
Apoc2	0.11829
Cyp2d26	0.117432
Gstm1	0.114394
Fabp2	0.114213
Slc5a1	0.113565
Chgb	0.113341
Adh1	0.109932
Mt1	0.10992
Dmbt1	0.107138
Cyp4f14	0.103402
Aldh1a1	0.101752
Spink3	0.100914
Mt2	0.100371
Crip1	0.0978528
Gm10653	0.0972658
Sepp1	0.0966661
Gpd1	0.0949084
Dgat1	0.0939255
Mttp	0.0875523
Rpl12	0.0872403
S100g	0.0865099
Gstm3	0.0858375
Gm3776	0.083021
Tmsb4x	0.0825792
Gpx2	0.0821423
Gna11	0.0796343
Gsta4	0.0795477
2010106E10Rik	0.0785896
Cyp2c65	0.0767005
Fth1	0.0751186
Mgam	0.0733368
Rps19-ps3	0.0732031
2210407C18Rik	0.0722288
2200002D01Rik	0.0717129
Cyb5r3	0.0714488
Cdhr5	0.070962
Ephx1	0.0709073
Apob	0.0691909
Cbr1	0.068804
Creb3l3	0.0686732
Ces2a	0.0676934
Fos	0.0675691
Ccl25	0.067155
Lars2	0.0670151
Gm6402	0.0667982
Reg4	0.0657914
Rpl3	0.0657687
Slc2a5	0.0655975
Gpx4	0.0655833
Gpi1	0.0655359
Cyp2j6	0.0648434
Fbp2	0.0647054
Rps13	0.0643134
H2afz	0.0637251
Gm6251	0.0627599
Gm12070	0.0626911
Clca4	0.062453
Dbi	0.0619171
Npm1	0.0603763
Rpl39	0.0602569
Gapdh	0.0599802
Ces2e	0.0597182
Tuba1b	0.0596606
Rps15a	0.0591901
Tmem38b	0.0588574
Ran	0.0151701
Rps17	0.0149506
Cdhr2	0.0148004
Cldn15	0.0143373
Car9	0.0143054
Rbp2	0.01418
Cd24a	0.0140705
Gm6654	0.0137437
Ace2	0.0132617
Rps27a	0.0129633
Cyp3a13	0.0124164
Rps19	0.0122545
Slc16a3	0.0120291
Lypd8	0.0117405
Eef1b2	0.0117117
Rpl14	0.0116666
Gm6525	0.0115417
Bpnt1	0.0113548
Mgst2	0.0112855
Rpl32	0.0111628
Rplp0	0.011142
Treh	0.0108659
Cgref1	0.0106328
Ggt1	0.0106017
Rps2	0.0104805
P4hb	0.0103451
Ptma	0.0101782
H2-Q1	0.010009
Exoc3l4	0.00958025
Jun	0.00956277
Acsl5	0.00940929
Tff3	0.00938504
Hopx	0.00937932
Reg3a	0.00912822
Rps23	0.00902699
Chga	0.00883456
Maoa	0.00851102
Dhrs1	0.00828608
Gnb2l1	0.00820939
Actg1	0.00814227
Bche	0.00808204
Rps6	0.00731676
Ugt2b34	0.00728832
Scp2	0.00725981
Tm4sf20	0.00722139
Krt18	0.00713307
Rps7	0.00707374
Rpl36a	0.00706035
Marc2	0.00689869
Tm6sf2	0.00687563
Rpl23a	0.00670666
Rpl6	0.00638374
Ugt2b5	0.00624878
Snrpg	0.0061597
Egr1	0.00605701
Mogat2	0.00582632
Gas5	0.0058117
Rps21	0.0057278
Guca2a	0.00569965
Gm5766	0.00562579
Ucp2	0.00551369
Eef1a1	0.00535127
Akr1b7	0.00505775
Rpl37	0.00505734
Slc12a2	0.00495405
Tubb5	0.004667
Rpl13	0.00462254
Rpl27	0.00457041
Rpl7	0.00447315
Ppp1r1b	0.00423715
H2-K1	0.00402326
Pgk1	0.00402296
Hnrnpab	0.0039039
Ldha	0.00389888
Rpl31	0.00383809
Nme1	0.00365352
Mir703	0.00359893
Anxa13	0.00352349
Rps26	0.00328042
Rps24	0.00326075
Cdkn1a	0.00322723
Atp1a1	0.00317687
Gm15421	0.00301828
Eef1g	0.00295377
Cyb5	0.00288424
Por	0.00286467
Pigr	0.00271211
Rps18	0.00250012
Rps15a-ps6	0.00189163
Rps20	0.00187343
Rpl31-ps12	0.00179372
Rps10	0.00170273
Slc2a2	0.00169007
Rps4x	0.00132175
Cat	0.000919865
Tac1	0.000733516
Snrpf	0.000219526
Hadh	0.00017675
Pls1	1.13491e-05

## Sheet: Intestine subpop. markers
cluster	marker	average neighborhood Z score	fraction of significant cells
c1	Apoa4	3.75973	0.949153
c1	Reg1	3.75282	0.915254
c1	Cyp3a11	3.74657	0.889831
c1	2010106E10Rik	3.71672	0.949153
c1	Apoc3	3.64926	0.889831
c1	Spink3	3.63062	0.872881
c1	Cyp2d26	3.60524	0.974576
c1	Crip1	3.5957	0.974576
c1	Fabp2	3.58258	0.932203
c1	Apoc2	3.53652	0.898305
c1	Apoa1	3.51247	0.898305
c1	Cyp2c29	3.50655	0.79661
c1	Fam213a	3.4876	0.957627
c1	Prap1	3.48475	0.932203
c1	Guca2b	3.48453	0.974576
c1	Papss2	3.47582	0.974576
c1	P4hb	3.4207	0.940678
c1	H2-Q1	3.39787	0.90678
c1	Slc5a1	3.34642	0.983051
c1	Gpx4	3.30732	0.898305
c1	Ace2	3.30035	0.940678
c1	Mttp	3.27068	0.966102
c1	Dgat1	3.26929	0.940678
c1	Apob	3.26136	0.957627
c1	Dak	3.23247	0.932203
c1	Cyb5r3	3.2132	0.932203
c1	Gpi1	3.20645	0.957627
c1	Cdhr2	3.19665	0.838983
c1	Alpi	3.19325	0.889831
c1	H2-K1	3.19276	0.90678
c1	Scp2	3.17874	0.957627
c1	Aldob	3.13503	0.991525
c1	Slc16a3	3.12952	0.779661
c1	Treh	3.10691	0.864407
c1	Gm3776	3.09982	0.70339
c1	Fabp1	3.07129	1
c1	Bpnt1	3.06285	0.932203
c1	Gsta1	3.06086	0.898305
c1	Aldh1a1	3.0599	0.822034
c1	Ndrg1	3.05626	0.949153
c1	Ggt1	3.05039	0.720339
c1	Akr1b7	3.0499	0.788136
c1	Creb3l3	3.02811	0.974576
c1	Ucp2	3.0091	0.881356
c1	Cdhr5	3.00349	0.966102
c1	Cyp2b10	3.00163	0.864407
c1	Mgam	2.99446	0.949153
c1	Dhrs1	2.97486	0.949153
c1	Gapdh	2.97139	0.872881
c1	Adh1	2.96965	0.838983
c1	Cgref1	2.96843	0.940678
c1	Khk	2.96755	1
c1	Pigr	2.96575	0.771186
c1	Cat	2.95991	0.855932
c1	Fbp2	2.92237	0.923729
c1	Car9	2.87801	0.889831
c1	Atp1a1	2.84086	0.855932
c1	Ephx1	2.8371	0.847458
c1	Sis	2.83584	0.974576
c1	Acsl5	2.8335	0.864407
c1	Cyp2j6	2.82505	0.898305
c1	Fth1	2.82432	0.694915
c1	Cyp3a13	2.82246	0.79661
c1	Gpd1	2.79994	0.872881
c1	Marc2	2.79665	0.957627
c1	Bche	2.78792	0.788136
c1	Sepp1	2.77216	0.881356
c1	Por	2.76947	0.855932
c1	Gna11	2.76397	0.923729
c1	Gstm1	2.76115	0.686441
c1	Ccl25	2.75883	0.949153
c1	Ldha	2.75789	0.830508
c1	Mogat2	2.72646	0.822034
c1	Cbr1	2.70444	0.830508
c1	2200002D01Rik	2.65654	0.915254
c1	Tm4sf20	2.64488	0.745763
c1	Cyp4f14	2.64367	0.771186
c1	2210407C18Rik	2.61749	0.898305
c1	Exoc3l4	2.59646	0.898305
c1	Slc2a2	2.5842	0.771186
c1	Mt1	2.57476	0.889831
c1	Ugt2b34	2.5741	0.644068
c1	Tm6sf2	2.48489	0.720339
c1	Anxa13	2.48242	0.788136
c1	Ugt2b5	2.45573	0.677966
c1	Ces2e	2.44846	0.805085
c1	Gsta4	2.44388	0.762712
c1	Gm12070	2.43248	0.627119
c1	Cyp2c65	2.40533	0.652542
c1	Pgk1	2.38522	0.677966
c1	Maoa	2.36613	0.728814
c1	Pls1	2.34715	0.711864
c1	Cldn15	2.32763	0.838983
c1	Hadh	2.32191	0.881356
c1	Dbi	2.26615	0.872881
c1	Rbp2	2.23428	0.720339
c1	Mt2	2.22299	0.771186
c1	Ces2a	2.20633	0.635593
c1	Slc2a5	2.19883	0.508475
c1	Lypd8	2.18914	0.567797
c1	Cyb5	2.18753	0.627119
c1	S100g	2.15766	0.669492
c1	Gstm3	2.0844	0.559322
c2	Slc2a5	3.89322	0.73913
c2	Cyp4f14	3.86394	0.913043
c2	Gpd1	3.57608	0.913043
c2	Gstm3	3.4722	0.956522
c2	Gsta1	3.45473	1
c2	Atp1a1	3.44982	1
c2	Cldn15	3.4159	0.826087
c2	Fabp1	3.38672	0.956522
c2	Sis	3.30143	0.913043
c2	Mogat2	3.26208	0.913043
c2	Reg3a	3.25777	0.652174
c2	Cbr1	3.22166	1
c2	Lypd8	3.085	0.913043
c2	Khk	3.08326	0.913043
c2	Gna11	3.06091	0.826087
c2	Aldh1a1	3.04712	0.782609
c2	Aldob	3.03407	1
c2	Dak	2.96459	0.913043
c2	Hadh	2.9509	0.956522
c2	Mgst2	2.9421	0.956522
c2	Mt2	2.90667	0.956522
c2	Exoc3l4	2.9046	0.826087
c2	Tm6sf2	2.88707	0.913043
c2	Fth1	2.86146	0.869565
c2	Maoa	2.80572	0.869565
c2	Mt1	2.80254	0.869565
c2	Gm12070	2.79629	0.913043
c2	Dbi	2.71793	1
c2	Ephx1	2.68568	0.869565
c2	Guca2a	2.62017	0.652174
c2	Mgam	2.61561	0.608696
c2	Acsl5	2.61186	0.73913
c2	Gapdh	2.6105	0.869565
c2	Cyb5	2.58663	0.869565
c2	Anxa13	2.56614	0.782609
c2	Mttp	2.56352	0.913043
c2	Ces2e	2.52963	0.652174
c2	Cdhr5	2.52394	0.695652
c2	Gpi1	2.48673	0.695652
c2	Gstm1	2.45209	0.782609
c2	2200002D01Rik	2.43745	0.695652
c2	Cyp2c65	2.42885	0.826087
c2	Slc2a2	2.40686	0.695652
c2	Slc5a1	2.40492	0.695652
c2	Ugt2b34	2.39881	0.913043
c2	Bche	2.37674	0.73913
c2	Cyp2j6	2.36264	0.73913
c2	Gsta4	2.27012	0.652174
c2	Gm3776	2.25003	0.608696
c2	Ndrg1	2.24207	0.73913
c2	Ace2	2.23893	0.73913
c2	Ccl25	2.22647	0.826087
c2	Ugt2b5	2.2246	0.695652
c2	Papss2	2.20593	0.782609
c2	Cyp2b10	2.15298	0.652174
c2	Creb3l3	2.0801	0.608696
c2	Guca2b	2.04085	0.695652
c2	Car9	2.03973	0.652174
c3	Clca4	6.40803	0.90625
c3	Snrpg	5.83953	0.953125
c3	Ptma	5.61265	1
c3	Ran	5.57033	0.9375
c3	Rps2	5.53616	0.90625
c3	H2afz	5.47986	1
c3	Gpx2	5.32389	1
c3	Tubb5	5.27567	0.9375
c3	Gm15421	5.25899	0.984375
c3	Npm1	5.25382	0.953125
c3	Gm10653	5.23874	0.921875
c3	Rpl12	5.14876	0.9375
c3	Rps17	5.12699	0.9375
c3	Gm6402	5.08622	0.953125
c3	Rpl14	5.07044	0.9375
c3	Slc12a2	5.02939	0.921875
c3	Tuba1b	5.02608	0.84375
c3	Rpl3	5.02201	1
c3	Nme1	5.00133	1
c3	Rps23	4.98692	0.984375
c3	Rps21	4.97384	0.984375
c3	Rps20	4.95061	0.921875
c3	Rplp0	4.89324	0.9375
c3	Rpl13	4.87153	0.921875
c3	Rps10	4.86724	0.9375
c3	Gm5766	4.86186	0.96875
c3	Rps13	4.84869	0.96875
c3	Tmsb4x	4.79747	0.9375
c3	Eef1g	4.78484	0.984375
c3	Gm6251	4.77523	0.921875
c3	Snrpf	4.76598	1
c3	Rps18	4.76502	0.921875
c3	Rpl27	4.70768	0.984375
c3	Rps24	4.70404	0.984375
c3	Rps6	4.70079	0.921875
c3	Eef1b2	4.66826	0.9375
c3	Rpl7	4.66823	0.9375
c3	Hnrnpab	4.64824	0.984375
c3	Rps15a-ps6	4.63116	0.953125
c3	Rps15a	4.57648	0.9375
c3	Rpl23a	4.56267	0.921875
c3	Rpl36a	4.55958	0.921875
c3	Rps7	4.55877	0.984375
c3	Rpl37	4.54973	0.90625
c3	Rps4x	4.54301	0.96875
c3	Gm6525	4.54117	0.9375
c3	Rpl32	4.53859	0.921875
c3	Rps27a	4.51699	1
c3	Rpl39	4.50004	0.921875
c3	Gnb2l1	4.47029	0.984375
c3	Rps26	4.39892	0.921875
c3	Gm6654	4.35623	0.921875
c3	Rpl6	4.31921	1
c3	Rps19-ps3	4.30413	0.890625
c3	Eef1a1	4.2808	0.984375
c3	Rps19	4.26226	0.921875
c3	Dmbt1	4.24181	0.9375
c3	Rpl31-ps12	4.23224	0.9375
c3	Gas5	4.22964	1
c3	Krt18	4.19658	1
c3	Rpl31	4.15718	0.9375
c3	Mir703	4.14137	0.96875
c3	Ppp1r1b	4.06874	0.9375
c3	Actg1	3.72566	0.984375
c3	Cd24a	3.05551	0.765625
c3	Hopx	2.77505	0.9375
c3	Jun	2.49733	0.703125
c4	Tac1	7.73747	1
c4	Chgb	7.44559	1
c4	Cd24a	7.37086	1
c4	Hopx	7.0315	1
c4	Chga	6.65917	0.923077
c4	Tff3	6.57143	1
c4	Jun	5.09212	1
c4	Actg1	4.83452	1
c4	Egr1	4.25674	1
c4	Fos	3.51323	0.846154
c4	Reg4	3.48144	0.846154
c4	Ptma	3.26093	1
c4	Gpx2	3.17932	1
c4	Rpl6	3.17371	1
c4	Rps21	3.05356	1
c4	H2afz	2.95293	1
c4	Krt18	2.81346	1
c4	Nme1	2.75812	1
c4	Eef1a1	2.49449	0.923077
c4	Rps24	2.31585	0.923077
c4	Gm15421	2.28977	1
c4	Rps7	2.28822	1
c4	Gas5	2.23223	0.923077
c4	Rps27a	2.22672	1
c4	Snrpf	2.13335	0.923077
c4	Rpl27	2.04776	0.923077
c5	Dmbt1	4.59771	0.95
c5	Rps19	3.34288	0.9
c5	Rps19-ps3	3.32339	0.8
c5	Rpl12	3.21717	0.75
c5	Rps18	3.15386	0.8
c5	Rpl13	3.12371	0.8
c5	Rps6	3.07347	0.75
c5	Rps7	3.00863	0.75
c5	Rplp0	2.98592	0.75
c5	Gnb2l1	2.96878	0.75
c5	Rpl14	2.92279	0.75
c5	Rpl3	2.89531	0.8
c5	Rps20	2.89076	0.75
c5	Eef1g	2.88458	0.95
c5	Tmsb4x	2.85779	0.8
c5	Rpl23a	2.82503	0.7
c5	Ppp1r1b	2.8174	0.85
c5	Rps26	2.81263	0.75
c5	Rpl36a	2.80641	0.75
c5	Rps4x	2.80366	0.8
c5	Rps10	2.79563	0.75
c5	Rps15a	2.76222	0.75
c5	Rps2	2.73834	0.7
c5	Gm6402	2.69934	0.75
c5	Rpl6	2.61912	0.75
c5	Gm6654	2.60105	0.7
c5	Rpl32	2.56378	0.8
c5	Rps17	2.54877	0.75
c5	Rpl31-ps12	2.52861	0.7
c5	Rps21	2.51223	0.7
c5	Rps24	2.50007	0.7
c5	Rpl39	2.47742	0.75
c5	Egr1	2.46314	0.65
c5	Eef1b2	2.45951	0.7
c5	Gm6525	2.45007	0.75
c5	Rps13	2.44734	0.75
c5	Rpl37	2.43729	0.75
c5	Gm6251	2.43048	0.75
c5	Rps27a	2.40025	0.75
c5	Rpl31	2.34916	0.7
c5	Rpl7	2.34739	0.7
c5	Gas5	2.25401	0.75
c5	Eef1a1	2.23576	0.85
c5	Rps23	2.21752	0.75
c5	Gm15421	2.20133	0.8
c5	Gm5766	2.20037	0.7
c5	Rpl27	2.19158	0.7

## Sheet: Intestine hier. markers
hierarchy_node_id	clusters	markers
Node_1	1	2010106E10Rik;Apoa1;Apoa4;Apoc2;Apoc3;Crip1;Cyp2c29;Cyp2d26;Cyp3a11;Fabp2;Reg1;Spink3
Node_2	2	Atp1a1;Cbr1;Cldn15;Cyp4f14;Fabp1;Gpd1;Gsta1;Gstm3;Mogat2;Reg3a;Sis;Slc2a5
Node_3	1;2	Aldh1a1;Aldob;Atp1a1;Cyp4f14;Dak;Fabp1;Gpd1;Gsta1;Khk;Mogat2;Sis;Slc2a5
Node_4	5	Dmbt1;Gnb2l1;Rpl12;Rpl13;Rpl14;Rpl3;Rplp0;Rps18;Rps19;Rps19-ps3;Rps6;Rps7
Node_5	3	Clca4;Gm10653;Gm15421;Gpx2;H2afz;Npm1;Ptma;Ran;Rpl12;Rps2;Snrpg;Tubb5
Node_6	4	Actg1;Cd24a;Chga;Chgb;Egr1;Fos;Hopx;Jun;Ptma;Reg4;Tac1;Tff3
Node_7	3;4	Actg1;Cd24a;Gm15421;Gpx2;H2afz;Hopx;Jun;Nme1;Ptma;Rpl6;Rps21;Rps24
Node_8	3;4;5	Eef1a1;Gas5;Gm15421;Rpl27;Rpl6;Rps21;Rps24;Rps27a;Rps7
Node_9	1;2;3;4;5

## Sheet: Intestine enriched signatures
Term	Overlap	P.value	Adjusted.P.value	Old.P.value	Old.Adjusted.P.value	Odds.Ratio	Combined.Score	Genes
Cytoplasmic Ribosomal Proteins	29/92	3.28665e-37	2.69505e-35	0	0	59.0462	4960.22	RPL3;RPL32;RPL31;RPL12;RPLP0;RPL36A;RPL6;RPL7;RPS4X;RPS17;RPS15A;RPS19;RPS18;RPL13;RPL37;RPS2;RPS27A;RPL39;RPS10;RPS13;RPS7;RPS6;RPL23A;RPS26;RPL27;RPS20;RPS21;RPS24;RPS23
Statin Pathway	6/19	1.32841e-08	5.24203e-07	0	0	51.6402	936.582	DGAT1;APOC2;MTTP;APOC3;APOA1;APOA4
Glycolysis and Gluconeogenesis	8/51	1.91782e-08	5.24203e-07	0	0	21.0222	373.554	GPI1;LDHA;PGK1;SLC2A2;ALDOB;SLC2A5;GAPDH;FBP2
Glutathione metabolism	5/20	8.42069e-07	1.72624e-05	0	0	37.0824	518.686	GPX2;GPX4;GM3776;GSTA1;GGT1
mRNA processing	16/457	4.98112e-06	8.16904e-05	0	0	4.20949	51.3972	NPM1;RPL32;RPS7;RPL12;RPS6;HNRNPAB;RPL7;RPS4X;SNRPG;RPS20;RPL37;SNRPF;RPL39;RPS13;RPS24;RPS23
PPAR signaling pathway	7/81	9.40638e-06	0.000128554	0	0	10.6113	122.816	FABP1;FABP2;SCP2;ACSL5;APOA1;APOC3;DBI
Amino Acid metabolism	7/95	2.68458e-05	0.000314479	0	0	8.91677	93.8526	LARS2;LDHA;ADH1;GSTA4;MAOA;ALDH1A1;HADH
Metapathway biotransformation	8/141	4.73792e-05	0.000449861	0	0	6.76571	67.3684	GPX2;GSTM1;GM3776;GPX4;GSTA4;EPHX1;GSTA1;MGST2
Tryptophan metabolism	5/44	4.9375e-05	0.000449861	0	0	14.2452	141.256	CYP2J6;CAT;ALDH1A1;HADH;CYP4F14
Selenium metabolism/Selenoproteins	5/50	9.21509e-05	0.000755638	0	0	12.3421	114.684	FABP1;GPX2;JUN;GPX4;FOS
Oxidative Stress	4/28	0.000116951	0.000871818	0	0	18.4292	166.854	MAOA;CAT;MT1;FOS
Estrogen metabolism	3/14	0.000254665	0.00174021	0	0	30.0091	248.342	GSTM1;GM3776;GSTA1
Aflatoxin B1 metabolism	2/5	0.0008177	0.0051578	0	0	72.9797	518.814	GSTM1;EPHX1
Selenium Micronutrient Network	3/23	0.00116622	0.00597689	0	0	16.4975	111.424	GPX2;GPX4;CAT
Triacylglyceride Synthesis	3/23	0.00116622	0.00597689	0	0	16.4975	111.424	DGAT1;MOGAT2;GPD1
Folic Acid Network	3/23	0.00116622	0.00597689	0	0	16.4975	111.424	GPX2;GPX4;CAT
Glutathione and one carbon metabolism	3/31	0.0028054	0.0135319	0	0	11.7792	69.2169	GPX2;GPX4;GGT1
Fatty acid oxidation	2/10	0.00357039	0.0162651	0	0	27.3605	154.179	MTTP;HADH
Retinol metabolism	3/39	0.00540687	0.0233349	0	0	9.15787	47.8049	ADH1;RBP2;ALDH1A1
Eicosanoid metabolism via Cytochrome P450 Mono-Oxygenases (CYP) pathway	2/16	0.00918409	0.0358617	0	0	15.6298	73.3083	CYP2C29;CYP4F14
Mitochondrial LC-Fatty Acid Beta-Oxidation	2/16	0.00918409	0.0358617	0	0	15.6298	73.3083	SCP2;HADH
Translation Factors	3/50	0.0107774	0.0401704	0	0	7.01064	31.7603	EEF1B2;EEF1A1;EEF1G
Myometrial Relaxation and Contraction Pathways	5/153	0.0133991	0.0477706	0	0	3.73311	16.0993	JUN;GUCA2B;FOS;GUCA2A;ACTG1
Fatty Acid Biosynthesis	2/22	0.0170564	0.0582761	0	0	10.9376	44.5293	ACSL5;HADH
Novel Jun-Dmp1 Pathway	2/26	0.0234321	0.0768574	0	0	9.1128	34.2062	JUN;FOS
Eicosanoid metabolism via Lipo Oxygenases (LOX)	2/32	0.0345102	0.10884	0	0	7.28803	24.5351	GGT1;CYP4F14
Signaling of Hepatocyte Growth Factor Receptor	2/34	0.0385737	0.112966	0	0	6.83184	22.2389	JUN;FOS
Fatty Acid Beta Oxidation	2/34	0.0385737	0.112966	0	0	6.83184	22.2389	ACSL5;HADH
Oxidation by Cytochrome P450	2/40	0.0517673	0.146376	0	0	5.75138	17.0298	POR;CYB5R3
Regulation of Cardiac Hypertrophy by miR-208	1/6	0.0536657	0.146686	0	0	21.7714	63.681	HOPX
Fatty Acid Omega Oxidation	1/7	0.0623272	0.164866	0	0	18.1419	50.3504	ALDH1A1
ErbB signaling pathway	2/46	0.0663141	0.16993	0	0	4.9656	13.4734	CDKN1A;JUN
EGFR1 Signaling Pathway	4/178	0.0810562	0.192191	0	0	2.5227	6.33857	EEF1A1;JUN;KRT18;FOS
TGF Beta Signaling Pathway	2/52	0.0820326	0.192191	0	0	4.3684	10.9238	JUN;FOS
One carbon metabolism and related pathways	2/52	0.0820326	0.192191	0	0	4.3684	10.9238	GPX2;GPX4
Irinotecan Pathway	1/10	0.0878416	0.200084	0	0	12.0928	29.4123	BCHE
Serotonin and anxiety-related events	1/13	0.112665	0.249691	0	0	9.06822	19.7989	FOS
Biogenic Amine Synthesis	1/15	0.12884	0.270895	0	0	7.77198	15.9262	MAOA
Iron Homeostasis	1/15	0.12884	0.270895	0	0	7.77198	15.9262	FTH1
Glucuronidation	1/16	0.136817	0.280475	0	0	7.25348	14.428	UGT2B34
Serotonin and anxiety	1/18	0.152554	0.297844	0	0	6.39948	12.0325	FOS
Eicosanoid Synthesis	1/18	0.152554	0.297844	0	0	6.39948	12.0325	GGT1
Estrogen signaling	2/77	0.156704	0.298831	0	0	2.90858	5.39075	JUN;FOS
BMP Signaling Pathway in Eyelid Development	1/20	0.168006	0.313102	0	0	5.72527	10.2125	JUN
Insulin Signaling	3/159	0.178734	0.325693	0	0	2.10053	3.61682	EGR1;JUN;FOS
MAPK Cascade	1/28	0.22706	0.391256	0	0	4.02727	5.9706	JUN
Spinal Cord Injury	2/99	0.229401	0.391256	0	0	2.2464	3.30733	EGR1;FOS
IL-6 signaling Pathway	2/99	0.229401	0.391256	0	0	2.2464	3.30733	JUN;FOS
Dopaminergic Neurogenesis	1/30	0.24116	0.391256	0	0	3.74915	5.3324	ALDH1A1
Nuclear receptors in lipid metabolism and toxicity	1/30	0.24116	0.391256	0	0	3.74915	5.3324	CYP2B10
Eicosanoid metabolism via Cyclo Oxygenases (COX)	1/31	0.248114	0.391256	0	0	3.62399	5.05137	CYP4F14
Ovarian Infertility Genes	1/31	0.248114	0.391256	0	0	3.62399	5.05137	EGR1
Type II interferon signaling (IFNG)	1/34	0.268597	0.415565	0	0	3.29404	4.33016	REG1
ESC Pluripotency Pathways	2/118	0.293739	0.446048	0	0	1.87664	2.29901	JUN;FOS
Oxidative Damage	1/42	0.320546	0.477905	0	0	2.65023	3.01524	CDKN1A
Striated Muscle Contraction	1/45	0.339067	0.4959	0	0	2.46916	2.67054	ACTG1
Focal Adhesion-PI3K-Akt-mTOR-signaling pathway	4/324	0.344711	0.4959	0	0	1.36152	1.45009	CDKN1A;CREB3L3;RPS6;SLC2A2
Mecp2 and Associated Rett Syndrome	1/47	0.351134	0.49643	0	0	2.36156	2.47158	APOC2
Exercise-induced Circadian Regulation	1/49	0.362982	0.504483	0	0	2.26293	2.29327	GSTM3
Proteasome Degradation	1/52	0.380351	0.519813	0	0	2.1295	2.0585	H2AFZ
Regulation of Actin Cytoskeleton	2/152	0.406113	0.53385	0	0	1.44877	1.30552	TMSB4X;ACTG1
Wnt Signaling Pathway	1/60	0.424402	0.53385	0	0	1.84001	1.57702	JUN
MAPK signaling pathway	2/159	0.428267	0.53385	0	0	1.38368	1.17337	JUN;FOS
SIDS Susceptibility Pathways	1/61	0.429684	0.53385	0	0	1.80925	1.52828	MAOA
G1 to S cell cycle control	1/61	0.429684	0.53385	0	0	1.80925	1.52828	CDKN1A
Lung fibrosis	1/61	0.429684	0.53385	0	0	1.80925	1.52828	MT2
Alpha6-Beta4 Integrin Signaling Pathway	1/67	0.460382	0.550858	0	0	1.64427	1.27546	CDKN1A
p53 signaling	1/67	0.460382	0.550858	0	0	1.64427	1.27546	CDKN1A
Purine metabolism	2/171	0.465207	0.550858	0	0	1.28464	0.983102	PAPSS2;NME1
IL-5 Signaling Pathway	1/69	0.470245	0.550858	0	0	1.59575	1.204	JUN
Primary Focal Segmental Glomerulosclerosis FSGS	1/72	0.484704	0.559799	0	0	1.52809	1.10667	CDKN1A
Focal Adhesion	2/185	0.506485	0.575362	0	0	1.18552	0.806463	JUN;ACTG1
TNF-alpha NF-kB Signaling Pathway	2/187	0.512212	0.575362	0	0	1.17258	0.784478	RPL6;RPS13
Apoptosis	1/81	0.525769	0.582609	0	0	1.35556	0.871483	JUN
Delta-Notch Signaling Pathway	1/83	0.534443	0.584324	0	0	1.32237	0.828504	JUN
G Protein Signaling Pathways	1/92	0.571563	0.616687	0	0	1.19104	0.666244	GNA11
Wnt Signaling Pathway and Pluripotency	1/97	0.590898	0.629268	0	0	1.12872	0.593833	JUN
Electron Transport Chain	1/103	0.612957	0.644391	0	0	1.062	0.519808	UCP2
Wnt Signaling Pathway NetPath	1/108	0.630433	0.654374	0	0	1.01212	0.466939	JUN
Calcium Regulation in the Cardiac Cell	1/147	0.742366	0.759112	0	0	0.740291	0.220542	GNA11
PluriNetWork	2/292	0.749854	0.759112	0	0	0.744027	0.214188	CDKN1A;FOS
Chemokine signaling pathway	1/190	0.827065	0.827065	0	0	0.570615	0.108344	CCL25
