# Supplementary material for: RECOMBINE identifies recurrent composite markers of cell types and states
Source: Genome Res. 2026 Jun;36(6):1221–37. doi: 10.1101/gr.280817.125 (PMC13262949; doi:10.1101/gr.280817.125)
Supplement: Supplement 9 [file Supplemental_Table_S7.xlsx]

## Sheet: Melanoma discrim. markers
marker	weight
SERPINA3	0.260377
PMEL	0.215925
DCT	0.192834
APOC2	0.179526
A2M	0.172412
IFI27	0.164049
MIA	0.159869
APOD	0.158965
TYR	0.153669
IFITM1	0.150434
SAA1	0.143785
HLA-B	0.125733
TM4SF1	0.12491
RPL21	0.123759
CAPN3	0.123228
RGS1	0.121345
ANXA1	0.116103
RPS4Y1	0.116002
TF	0.112182
CTSK	0.104365
MIR4461	0.100724
FN1	0.100211
TSC22D3	0.0989182
CAPG	0.096584
HLA-C	0.0961166
CRYAB	0.095067
SLC26A2	0.0942366
APOE	0.0908176
NSG1	0.0906294
MLANA	0.0901581
SERPINE2	0.0893548
MT2A	0.0892406
SPP1	0.0890696
HLA-F	0.0825937
QPCT	0.0784705
TYRP1	0.0780249
KIT	0.077979
MFGE8	0.0777821
HSPA1A	0.075719
TIMP1	0.0742636
SERPINF1	0.0731485
LHFPL3-AS1	0.071329
C17orf76-AS1	0.0711235
MAGEC2	0.0697929
TRIML2	0.0697737
APP	0.0693822
PRAME	0.0688381
PYCARD	0.0687636
IGFBP7	0.0675562
MCAM	0.0674987
IFI6	0.066297
PLTP	0.0657746
PLEKHB1	0.0647335
CTSB	0.0641916
EGR1	0.0635355
NNMT	0.06329
MBP	0.0630459
SCD	0.0629104
BCAN	0.0616837
FXYD5	0.0613731
KRT18	0.0612752
FOS	0.0604936
SFRP1	0.0603121
COL1A2	0.0598962
DUSP1	0.059765
HSPA1B	0.0597557
C1QBP	0.0596219
PRDX2	0.0588025
TXNIP	0.058744
EIF3G	0.0586159
B2M	0.0585283
LGALS3	0.0578993
RGS5	0.0576886
MGP	0.0574265
ACP5	0.0569378
SGK1	0.0567318
GAS5	0.0566319
SELM	0.0563909
APOC1	0.0560558
SLC45A2	0.0557034
RPL18A	0.0556805
EMP1	0.055399
POSTN	0.055351
MRPS6	0.0552945
UQCRFS1	0.0548191
RPS19	0.0547759
CTSL1	0.0546996
S100A6	0.0540814
RAB34	0.0535948
S100A16	0.0535141
TUBB4A	0.0534514
MRPL36	0.0533889
GATSL3	0.053098
CCND3	0.0530597
HLA-A	0.0530441
VAMP5	0.0529592
RDH5	0.0529505
MYC	0.0524445
BCL2A1	0.052362
SPON2	0.0521538
TMEM255A	0.0520999
GPI	0.0518391
STMN1	0.0512735
GSTO1	0.0512599
LSM7	0.0509495
TMEM98	0.0509224
PAEP	0.0500298
RPL13A	0.0499842
SERPINA1	0.0498865
CPVL	0.0498648
MLPH	0.0495668
PDK4	0.0495593
NDUFS7	0.0494106
PDCD6	0.0493678
RPS5	0.0492909
CA14	0.0490611
SAA2	0.0488735
LOXL4	0.0487767
CDH19	0.0487391
EGFL8	0.0484783
SLC20A1	0.0481994
MT1X	0.0481344
JUNB	0.0477341
EEF2	0.0475152
SEPP1	0.0472548
C1QTNF3	0.0472158
PRKCDBP	0.0471711
CST3	0.0469914
S100A1	0.0469254
GPNMB	0.0468598
ALDH1A3	0.0467182
TNFRSF12A	0.0466859
TDRD3	0.0462452
S100B	0.0462451
GDF15	0.0461736
PIR	0.0459802
XAGE1E	0.0459292
XAGE1A	0.0456514
EIF3K	0.0456277
NPC2	0.0454117
XAGE1C	0.0453778
XAGE1D	0.045288
IMPDH2	0.0452731
IFITM2	0.045181
XAGE1B	0.0451046
WARS	0.0450145
CTSD	0.0447347
RAB38	0.0444964
MEST	0.0444715
GPM6B	0.0442753
MTRNR2L2	0.0437825
MAGEA4	0.043776
CD58	0.0436221
PDLIM4	0.043616
DUSP6	0.0436149
CSTB	0.0434766
NDUFS6	0.0434453
VDAC2	0.0434192
ABCB5	0.0433754
POLR1D	0.0432191
CD9	0.0431225
MATN2	0.042952
MT1E	0.0428054
C19orf10	0.0420122
TRPM1	0.00867772
GPR56	0.00866346
LOXL3	0.00851943
AGA	0.00808128
RPL36	0.00800896
QDPR	0.00792014
HLA-H	0.00733142
C6orf48	0.0071166
PAICS	0.00693798
EIF4A1	0.00691461
RPL13AP5	0.00684409
NT5C3	0.00673209
FXYD3	0.00645706
SLC7A8	0.00633738
VAMP8	0.00631679
SDHA	0.00631136
GLUL	0.00608786
IFI27L2	0.00587645
MPZ	0.0058758
ANGPTL4	0.00581419
IER3	0.00580777
BZW2	0.00580688
BIRC7	0.00568339
TNFSF4	0.00566936
JUN	0.00564899
COPE	0.00554139
COTL1	0.00551197
LYRM9	0.00536674
PPA1	0.00521827
HSPB8	0.00519725
IER2	0.00518493
PRSS23	0.00503436
RCAN1	0.00496408
TPM4	0.00493304
CYC1	0.0048999
BANCR	0.00488461
ERRFI1	0.00486442
DDX39A	0.00484269
GSN	0.00478421
GADD45GIP1	0.00476299
SLC24A5	0.0046726
SNAI2	0.00466973
SNHG6	0.00459343
ITGA3	0.00454128
FARSA	0.00447583
RPS16	0.0044636
DDIT3	0.00440763
FKBP11	0.004122
IGSF8	0.00408016
EZR	0.00399087
ASAH1	0.00392714
GPR143	0.00363431
RPS6	0.00335426
RNASE1	0.00335081
GGH	0.00332841
FBL	0.00331734
LY6E	0.00318331
CDK2	0.0031282
RUVBL2	0.00281847
ISG15	0.00279577
EDNRB	0.00275391
FKBP10	0.00257879
ATP5D	0.00253071
TUBB3	0.00240726
CADM1	0.00226148
MDK	0.00225766
LGALS3BP	0.00221384
S100A4	0.00208406
PROS1	0.00205592
DHPS	0.00199242
GBP2	0.00198982
CASP1	0.00196973
TNFRSF14	0.00194692
BRD9	0.00183193
CHI3L1	0.00172486
MTRNR2L8	0.00170223
SEMA3B	0.00169505
CPQ	0.00148432
AHCY	0.00143561
SLC25A5	0.00136609
PGAM1	0.00133727
TCN1	0.00124389
CSPG4	0.00124268
LGMN	0.00118012
EIF3I	0.00116708
RPS11	0.00112201
RCN3	0.00110703
RPS28	0.0010981
PYGB	0.00107474
RPL18	0.000877806
TUBA1C	0.000792536
ESD	0.000726039
PHGDH	0.00053469
PET100	0.000512125
PMP22	0.000483149
ILF2	0.000375955
MTRNR2L10	0.000346547
ENO1	0.000311011
DDIT4	0.000300592
FAM32A	0.000289028
TSPAN7	0.000144075
GAA	0.000142543
RPS15	0.000134009
GNL3	0.000113311
MITF	0.000105157

## Sheet: Melanoma subpop. markers
cluster	marker	average neighborhood Z score	fraction of significant cells
c1	APOC2	4.96744	0.985043
c1	TMEM255A	4.3538	0.912393
c1	SERPINA1	4.31566	0.92094
c1	TRIML2	4.23319	0.865385
c1	SLC26A2	4.19425	0.92094
c1	A2M	4.08285	0.955128
c1	TNFSF4	4.01429	0.848291
c1	MFGE8	3.99651	0.931624
c1	NSG1	3.95524	0.952991
c1	ITGA3	3.92306	0.942308
c1	GATSL3	3.91819	0.925214
c1	LYRM9	3.90974	0.871795
c1	RDH5	3.90301	0.916667
c1	CTSB	3.87098	0.897436
c1	SEPP1	3.86845	0.871795
c1	TSC22D3	3.85414	0.933761
c1	APOE	3.72894	0.938034
c1	MIA	3.6999	0.959402
c1	CDH19	3.67637	0.901709
c1	HLA-F	3.63411	0.886752
c1	CTSD	3.62814	0.940171
c1	SERPINA3	3.61057	0.850427
c1	APOD	3.51277	0.893162
c1	TM4SF1	3.50449	0.854701
c1	TXNIP	3.48733	0.897436
c1	XAGE1B	3.48329	0.955128
c1	XAGE1E	3.48013	0.952991
c1	XAGE1D	3.47304	0.957265
c1	XAGE1C	3.44636	0.955128
c1	XAGE1A	3.43942	0.950855
c1	PYGB	3.40622	0.826923
c1	SERPINE2	3.39862	0.90812
c1	S100A6	3.3386	0.991453
c1	MPZ	3.30521	0.673077
c1	AGA	3.29198	0.852564
c1	ANXA1	3.23066	0.972222
c1	HLA-H	3.20198	0.837607
c1	B2M	3.19887	0.948718
c1	APOC1	3.18506	0.82906
c1	HLA-B	3.17127	0.910256
c1	CCND3	3.16221	0.837607
c1	EZR	3.1301	0.811966
c1	HSPA1A	3.12987	0.814103
c1	NPC2	3.10541	0.905983
c1	HLA-C	3.07942	0.886752
c1	SGK1	3.05273	0.867521
c1	GAA	3.03289	0.814103
c1	TMEM98	3.00873	0.84188
c1	GSN	2.99897	0.839744
c1	IGFBP7	2.98515	0.799145
c1	MCAM	2.97645	0.790598
c1	IFI27	2.9709	0.91453
c1	CSPG4	2.96183	0.803419
c1	PROS1	2.94384	0.760684
c1	EMP1	2.86281	0.728632
c1	SPP1	2.83744	0.816239
c1	CAPN3	2.82886	0.858974
c1	SPON2	2.82556	0.726496
c1	TYR	2.79073	0.92094
c1	TIMP1	2.78373	0.711538
c1	MT2A	2.75723	0.931624
c1	FOS	2.71028	0.745726
c1	LY6E	2.69376	0.786325
c1	CTSL1	2.67073	0.643162
c1	LGALS3	2.64429	0.92735
c1	MTRNR2L10	2.60105	0.856838
c1	HLA-A	2.59084	0.82265
c1	HSPA1B	2.57415	0.709402
c1	RPS4Y1	2.52394	0.784188
c1	LGMN	2.52249	0.705128
c1	MATN2	2.5181	0.717949
c1	IFI27L2	2.5168	0.726496
c1	JUN	2.50892	0.820513
c1	S100A1	2.50682	0.720085
c1	CST3	2.49402	0.799145
c1	EGR1	2.48503	0.820513
c1	DUSP6	2.30452	0.681624
c1	KRT18	2.2615	0.655983
c1	IGSF8	2.22151	0.702991
c1	CD58	2.22061	0.681624
c1	PLEKHB1	2.20945	0.685897
c1	MDK	2.20426	0.58547
c1	TNFRSF12A	2.16638	0.570513
c1	QPCT	2.13048	0.745726
c1	MRPS6	2.10999	0.66453
c1	STMN1	2.0184	0.649573
c2	SERPINF1	6.77912	0.921986
c2	EGFL8	6.51518	0.836879
c2	GAS5	5.01147	0.865248
c2	BCAN	4.81702	0.858156
c2	CA14	4.17535	0.758865
c2	ABCB5	4.10626	0.780142
c2	C17orf76-AS1	4.02567	0.822695
c2	QPCT	3.96956	0.893617
c2	RPS6	3.94805	0.77305
c2	MIR4461	3.81917	0.914894
c2	EDNRB	3.81697	0.929078
c2	MCAM	3.76535	0.858156
c2	TDRD3	3.74725	0.695035
c2	CTSK	3.72102	0.751773
c2	DCT	3.67321	0.851064
c2	MLPH	3.66144	0.886525
c2	TNFRSF14	3.58675	0.900709
c2	FXYD5	3.53336	0.865248
c2	PRAME	3.4871	0.843972
c2	GPR143	3.48558	0.851064
c2	RPL18	3.26297	0.794326
c2	BANCR	3.21273	0.836879
c2	APP	3.17865	0.914894
c2	TUBB4A	3.16571	0.843972
c2	RPS19	3.01434	0.808511
c2	SCD	2.9978	0.794326
c2	LHFPL3-AS1	2.96372	0.836879
c2	MBP	2.94223	0.815603
c2	RAB38	2.91105	0.780142
c2	EEF2	2.82806	0.751773
c2	CDK2	2.74574	0.702128
c2	ACP5	2.72665	0.808511
c2	GPM6B	2.70946	0.858156
c2	TSPAN7	2.68841	0.801418
c2	RPL13A	2.6756	0.737589
c2	RPS11	2.62284	0.794326
c2	SLC24A5	2.61613	0.780142
c2	RPL13AP5	2.61012	0.77305
c2	TRPM1	2.50647	0.624113
c2	GSTO1	2.50592	0.687943
c2	RPL18A	2.4678	0.730496
c2	PYCARD	2.46592	0.723404
c2	RPL21	2.43944	0.737589
c2	RPS16	2.42633	0.744681
c2	GLUL	2.29326	0.865248
c2	ATP5D	2.26098	0.744681
c2	EIF4A1	2.11114	0.70922
c2	PPA1	2.0868	0.794326
c2	IMPDH2	2.0868	0.70922
c2	GDF15	2.08353	0.758865
c2	SLC25A5	2.05574	0.836879
c3	RCN3	8.97277	0.935252
c3	MAGEC2	8.47587	0.971223
c3	RNASE1	7.66363	0.992806
c3	PHGDH	6.81573	0.992806
c3	PDLIM4	6.56509	0.942446
c3	GGH	6.3668	0.992806
c3	APP	6.16817	0.964029
c3	CAPG	6.04848	0.913669
c3	PYCARD	5.86375	1
c3	TPM4	5.74485	0.992806
c3	CASP1	5.69095	0.964029
c3	BCL2A1	5.53186	0.956835
c3	SELM	5.37582	0.942446
c3	GPI	5.28093	1
c3	IFITM1	5.18274	0.992806
c3	S100A4	5.13211	0.913669
c3	C19orf10	4.93094	0.978417
c3	MATN2	4.88701	0.942446
c3	ACP5	4.81667	0.971223
c3	CSTB	4.72243	0.985612
c3	MYC	4.71816	0.906475
c3	SEMA3B	4.52842	0.942446
c3	FXYD5	4.36942	0.906475
c3	DDX39A	4.26675	0.942446
c3	GNL3	4.20326	0.956835
c3	TDRD3	4.15747	0.906475
c3	FXYD3	4.14918	0.906475
c3	MT1E	4.078	0.892086
c3	MGP	4.03404	0.971223
c3	LSM7	3.94662	0.899281
c3	COL1A2	3.93593	0.899281
c3	PLTP	3.91454	0.94964
c3	PIR	3.91108	0.942446
c3	UQCRFS1	3.81571	0.978417
c3	QDPR	3.78767	0.892086
c3	LOXL3	3.71421	0.870504
c3	FARSA	3.68258	0.899281
c3	GADD45GIP1	3.67972	0.94964
c3	CYC1	3.57239	0.956835
c3	FAM32A	3.56021	0.920863
c3	NDUFS7	3.55209	0.985612
c3	COPE	3.55055	0.913669
c3	RGS1	3.53208	0.856115
c3	C1QBP	3.5023	0.978417
c3	ENO1	3.48057	0.906475
c3	IFI6	3.44343	0.985612
c3	RAB38	3.39312	0.870504
c3	BANCR	3.37527	0.776978
c3	ASAH1	3.36526	0.913669
c3	EIF3K	3.32194	0.978417
c3	PRSS23	3.22292	0.899281
c3	NNMT	3.20794	0.733813
c3	NT5C3	3.15059	0.834532
c3	LHFPL3-AS1	3.11751	0.856115
c3	PRDX2	3.06784	0.928058
c3	IGFBP7	3.05073	0.892086
c3	PMP22	3.03941	0.892086
c3	SNAI2	3.03716	0.81295
c3	PRKCDBP	2.99747	0.856115
c3	BZW2	2.99661	0.863309
c3	VAMP8	2.98588	0.856115
c3	GSTO1	2.95116	0.877698
c3	GPNMB	2.93623	0.906475
c3	DHPS	2.92443	0.870504
c3	VAMP5	2.83609	0.870504
c3	SLC20A1	2.79927	0.841727
c3	PGAM1	2.79402	0.906475
c3	S100B	2.78807	0.877698
c3	CPQ	2.59859	0.733813
c3	RPS16	2.59639	0.827338
c3	COTL1	2.57151	0.769784
c3	RUVBL2	2.56912	0.834532
c3	CDK2	2.55781	0.805755
c3	ILF2	2.53297	0.805755
c3	CTSK	2.51702	0.776978
c3	EIF4A1	2.43141	0.805755
c3	POLR1D	2.39181	0.776978
c3	RPL18	2.3799	0.848921
c3	RPS19	2.36634	0.776978
c3	ATP5D	2.33092	0.661871
c3	ESD	2.31368	0.76259
c3	RPL18A	2.27206	0.676259
c3	EEF2	2.24375	0.848921
c3	PLEKHB1	2.21951	0.784173
c3	RPS15	2.18353	0.683453
c3	PET100	2.13211	0.697842
c3	JUNB	2.12802	0.71223
c3	EIF3G	2.09456	0.755396
c3	C6orf48	2.05001	0.633094
c3	SNHG6	2.03812	0.733813
c3	RPS5	2.01896	0.611511
c4	RGS5	11.8758	1
c4	TF	11.8424	1
c4	SAA1	11.4911	1
c4	SFRP1	11.2283	1
c4	C1QTNF3	11.2242	1
c4	PDK4	10.7831	1
c4	COL1A2	9.94948	1
c4	BRD9	9.69338	1
c4	SAA2	9.48497	0.947368
c4	ERRFI1	9.44265	1
c4	MAGEA4	9.21893	1
c4	FN1	8.15161	1
c4	ALDH1A3	8.11509	1
c4	MEST	7.79197	0.857143
c4	MRPL36	7.45833	1
c4	PDCD6	6.99778	1
c4	IFITM1	6.76272	1
c4	MGP	6.68741	1
c4	VAMP5	6.60713	1
c4	GBP2	6.52927	0.992481
c4	NT5C3	6.51786	1
c4	SDHA	6.50395	1
c4	CADM1	6.46387	1
c4	ANGPTL4	6.40481	0.947368
c4	NDUFS6	6.38271	1
c4	KRT18	5.95991	0.962406
c4	PRDX2	5.58345	0.992481
c4	PDLIM4	5.55668	1
c4	RPS28	5.50265	1
c4	MAGEC2	5.44838	0.954887
c4	NNMT	5.37615	1
c4	FKBP10	5.19683	0.857143
c4	SLC20A1	5.10283	0.954887
c4	APP	5.08971	1
c4	MT1X	5.07237	1
c4	S100A16	5.05695	0.992481
c4	CHI3L1	4.93551	0.902256
c4	DHPS	4.88573	0.962406
c4	PRKCDBP	4.88294	0.977444
c4	RPS15	4.80512	1
c4	COTL1	4.80469	0.902256
c4	EEF2	4.7411	0.917293
c4	RPL18A	4.72121	1
c4	CST3	4.57444	0.93985
c4	CRYAB	4.51319	1
c4	PET100	4.47845	0.992481
c4	EIF3G	4.42059	1
c4	IFITM2	4.4148	0.992481
c4	RPL36	4.40107	1
c4	CPVL	4.33728	0.87218
c4	XAGE1A	4.31475	1
c4	XAGE1E	4.25774	1
c4	XAGE1C	4.25418	1
c4	FARSA	4.24976	0.879699
c4	XAGE1D	4.2462	1
c4	XAGE1B	4.24002	1
c4	DUSP1	4.23005	0.834586
c4	COPE	4.09813	0.932331
c4	GADD45GIP1	4.09566	0.917293
c4	RPS6	4.07983	1
c4	TM4SF1	4.05165	0.969925
c4	LOXL3	4.02774	0.947368
c4	ENO1	3.98734	0.947368
c4	RPL21	3.87383	0.917293
c4	RCAN1	3.81053	0.796992
c4	BANCR	3.79934	0.917293
c4	EIF4A1	3.78895	0.894737
c4	C6orf48	3.73159	0.917293
c4	SERPINF1	3.70768	0.932331
c4	C17orf76-AS1	3.6952	0.932331
c4	C1QBP	3.68571	0.87218
c4	LSM7	3.63488	0.954887
c4	C19orf10	3.48797	0.902256
c4	PLTP	3.48032	0.887218
c4	SPON2	3.43512	0.864662
c4	NDUFS7	3.27529	0.87218
c4	PLEKHB1	3.24336	0.81203
c4	IER3	3.20889	0.789474
c4	FAM32A	3.17734	0.842105
c4	CD9	3.172	0.879699
c4	ESD	3.11972	0.87218
c4	PMP22	3.11935	0.864662
c4	SERPINA3	2.98908	0.87218
c4	DDX39A	2.9436	0.796992
c4	TIMP1	2.85838	0.962406
c4	AHCY	2.69121	0.804511
c4	MRPS6	2.65796	0.699248
c4	MT2A	2.63765	0.977444
c4	POLR1D	2.61858	0.789474
c4	SLC26A2	2.38911	0.699248
c4	A2M	2.37583	0.714286
c4	DDIT4	2.32373	0.714286
c4	GNL3	2.30506	0.669173
c4	ATP5D	2.18432	0.789474
c4	RPS11	2.11891	0.827068
c4	IER2	2.10518	0.699248
c5	KIT	11.7202	1
c5	TRPM1	9.75747	1
c5	TUBB4A	9.22641	1
c5	TYRP1	8.991	0.966387
c5	SCD	8.11481	1
c5	PAICS	7.99227	1
c5	HSPB8	7.96991	0.991597
c5	PAEP	7.88168	1
c5	DCT	7.63431	1
c5	LHFPL3-AS1	7.538	1
c5	SNAI2	7.44463	1
c5	CA14	6.49586	1
c5	GSTO1	5.90032	1
c5	RGS1	5.80046	0.966387
c5	PYCARD	5.58631	1
c5	UQCRFS1	5.44547	1
c5	SLC7A8	5.41114	0.991597
c5	FKBP11	4.77464	0.991597
c5	CAPG	4.77103	0.94958
c5	RCN3	4.72551	1
c5	PIR	4.67336	0.991597
c5	ACP5	4.62566	0.957983
c5	MLANA	4.6137	1
c5	IMPDH2	4.58245	1
c5	GPM6B	4.56834	0.966387
c5	BCAN	4.53034	0.983193
c5	TUBA1C	4.51636	0.957983
c5	FXYD5	4.49753	1
c5	RPS19	4.47584	1
c5	DDX39A	4.42246	0.932773
c5	QPCT	4.36734	1
c5	IFI27	4.20284	0.957983
c5	RAB38	4.16072	0.991597
c5	GPI	4.12217	1
c5	GPR143	4.11312	1
c5	ISG15	3.94426	0.848739
c5	TPM4	3.9391	0.957983
c5	BCL2A1	3.91153	0.941176
c5	RPL13AP5	3.89419	1
c5	MLPH	3.85062	1
c5	SERPINF1	3.81822	0.966387
c5	RPS11	3.80849	0.991597
c5	RPS16	3.78353	0.991597
c5	STMN1	3.73929	0.991597
c5	PPA1	3.73658	0.983193
c5	CDK2	3.73177	1
c5	CSTB	3.72891	0.991597
c5	MITF	3.68957	0.966387
c5	TUBB3	3.66054	0.87395
c5	BZW2	3.65393	0.983193
c5	ATP5D	3.60661	0.983193
c5	PGAM1	3.55316	0.97479
c5	RPS15	3.50919	0.983193
c5	TNFRSF14	3.47715	1
c5	GGH	3.47091	0.823529
c5	PLTP	3.37493	1
c5	PMEL	3.36878	1
c5	VDAC2	3.35133	0.966387
c5	SNHG6	3.33081	0.991597
c5	RPL36	3.32639	0.966387
c5	NDUFS7	3.28341	0.915966
c5	IFI6	3.23703	0.865546
c5	IFI27L2	3.20763	0.932773
c5	RPS4Y1	3.19805	0.983193
c5	RPS5	3.13411	0.991597
c5	RPL18	3.11597	0.983193
c5	MBP	3.09911	1
c5	EIF3K	3.07249	0.983193
c5	RPS28	2.98135	0.983193
c5	C17orf76-AS1	2.9235	0.966387
c5	RPL18A	2.9175	0.991597
c5	ASAH1	2.89444	1
c5	AHCY	2.88541	0.857143
c5	SLC45A2	2.84688	0.848739
c5	EIF3I	2.82777	0.991597
c5	EIF4A1	2.80671	0.89916
c5	SELM	2.76752	0.890756
c5	FBL	2.68004	0.882353
c5	ILF2	2.64616	0.882353
c5	CTSK	2.63798	0.857143
c5	EEF2	2.61618	0.941176
c5	RUVBL2	2.60774	0.781513
c5	RPL21	2.60708	0.823529
c5	CPQ	2.49315	0.773109
c5	TYR	2.47794	0.915966
c5	RPS6	2.46873	0.907563
c5	CAPN3	2.27134	0.882353
c5	EIF3G	2.24013	0.915966
c5	VAMP5	2.23797	0.689076
c5	LSM7	2.18083	0.739496
c5	RCAN1	2.1719	0.747899
c5	C1QBP	2.13175	0.722689
c5	FN1	2.09519	0.638655
c5	EGFL8	2.08384	0.588235
c5	COPE	2.07517	0.714286
c5	BIRC7	2.06308	0.504202
c5	GPR56	2.05278	0.630252
c5	PET100	2.03138	0.705882
c6	POSTN	11.9806	1
c6	TDRD3	8.11361	1
c6	RGS1	7.74156	1
c6	BCL2A1	6.5217	1
c6	CTSK	6.02812	1
c6	S100A1	5.65166	1
c6	EMP1	5.44205	1
c6	CRYAB	5.33553	1
c6	DCT	4.98333	1
c6	CASP1	4.54891	0.969072
c6	CSTB	4.26914	1
c6	LGALS3	4.17539	1
c6	FXYD3	4.07872	1
c6	MIR4461	3.9358	1
c6	B2M	3.81597	1
c6	HLA-A	3.71292	0.989691
c6	TUBB3	3.71049	0.845361
c6	SLC25A5	3.69287	1
c6	IFITM1	3.59355	1
c6	SLC7A8	3.57368	0.989691
c6	RPS4Y1	3.39482	1
c6	GPR56	3.31177	0.948454
c6	GPNMB	3.25907	1
c6	EIF3I	3.21709	0.917526
c6	MTRNR2L2	3.20169	1
c6	IFI6	3.15937	0.927835
c6	MTRNR2L8	3.10885	0.989691
c6	WARS	3.08727	1
c6	IFITM2	3.08551	0.958763
c6	LGALS3BP	2.96051	0.958763
c6	PHGDH	2.80314	0.85567
c6	MLPH	2.8023	1
c6	EDNRB	2.68385	0.845361
c6	TYR	2.68209	0.835052
c6	PYCARD	2.67499	0.896907
c6	ITGA3	2.65837	0.804124
c6	PMEL	2.63186	0.907216
c6	ACP5	2.61058	0.824742
c6	MTRNR2L10	2.53323	0.948454
c6	EIF3K	2.53224	0.886598
c6	MLANA	2.51351	0.773196
c6	FN1	2.49764	0.835052
c6	CPQ	2.48221	0.71134
c6	TSPAN7	2.47818	0.731959
c6	SLC45A2	2.4706	0.721649
c6	MBP	2.32568	0.680412
c6	SCD	2.31032	0.773196
c6	CD58	2.29646	0.762887
c6	CAPG	2.16891	0.680412
c6	TNFRSF12A	2.13636	0.587629
c6	GPM6B	2.13585	0.752577
c6	TYRP1	2.13573	0.515464
c7	BCAN	11.6964	1
c7	BANCR	8.53221	1
c7	TYRP1	7.45857	1
c7	MYC	7.08954	1
c7	FKBP11	6.15182	1
c7	CA14	6.02175	1
c7	GAS5	5.85301	1
c7	RPS11	5.75053	1
c7	WARS	5.572	1
c7	RPL13A	5.37306	1
c7	C17orf76-AS1	5.17514	1
c7	RPS4Y1	5.09515	1
c7	FBL	5.06426	1
c7	RPS5	4.98653	1
c7	TNFRSF14	4.93223	1
c7	RPL18A	4.9025	1
c7	ENO1	4.88454	1
c7	POLR1D	4.75821	1
c7	EEF2	4.51925	1
c7	RPS15	4.45373	1
c7	SLC25A5	4.30052	1
c7	RPS19	4.28149	1
c7	C6orf48	4.26747	1
c7	PPA1	4.26644	1
c7	ILF2	4.17227	1
c7	MITF	3.9885	0.981481
c7	RPL36	3.95555	1
c7	RPL18	3.91482	1
c7	RPS28	3.91458	1
c7	IFITM1	3.90924	0.962963
c7	RPS6	3.79233	1
c7	RPL21	3.68426	0.981481
c7	DCT	3.66226	0.87037
c7	RUVBL2	3.61596	0.962963
c7	EIF3I	3.58419	1
c7	RPS16	3.57068	1
c7	LGALS3BP	3.54994	1
c7	EIF3G	3.51347	1
c7	FXYD3	3.32208	0.962963
c7	IMPDH2	3.31479	0.962963
c7	GNL3	3.27598	1
c7	AHCY	3.0568	0.925926
c7	VDAC2	3.03576	0.962963
c7	BZW2	2.99947	0.814815
c7	IFI27	2.96651	0.944444
c7	EGR1	2.95888	0.796296
c7	CYC1	2.9276	0.851852
c7	LSM7	2.89034	0.759259
c7	VAMP5	2.65879	0.62963
c7	PET100	2.5968	0.722222
c7	GPM6B	2.58747	0.981481
c7	SNHG6	2.54575	0.851852
c7	EIF3K	2.42432	0.740741
c7	IER2	2.41959	0.703704
c7	RPL13AP5	2.38383	0.740741
c7	APOC1	2.28706	0.685185
c7	PLTP	2.28268	0.722222
c7	CAPN3	2.2097	0.537037
c7	C1QBP	2.16918	0.592593
c7	GPI	2.12549	0.796296
c7	DDX39A	2.05539	0.574074
c8	SLC45A2	10.7689	1
c8	MEST	10.1941	1
c8	RPS6	7.74376	1
c8	LHFPL3-AS1	7.64132	1
c8	KIT	7.36818	1
c8	MYC	7.01044	1
c8	ABCB5	6.93481	1
c8	POSTN	6.07764	1
c8	RPS19	6.06419	1
c8	CYC1	6.02387	1
c8	RPS16	5.95835	1
c8	C17orf76-AS1	5.90921	1
c8	RPL13A	5.55897	1
c8	EDNRB	5.38658	1
c8	PPA1	5.32648	0.981132
c8	RPL13AP5	5.32602	1
c8	VDAC2	5.31589	1
c8	DCT	5.00874	1
c8	RPS5	4.85817	1
c8	RPS28	4.70242	1
c8	BZW2	4.54886	0.981132
c8	GPI	4.4106	1
c8	RPL18	4.37291	1
c8	FBL	4.19582	0.981132
c8	SNHG6	4.0991	1
c8	RPL18A	3.9998	1
c8	AHCY	3.9735	0.981132
c8	C1QBP	3.95829	0.962264
c8	TYRP1	3.9001	0.981132
c8	RPS11	3.8666	1
c8	RPS4Y1	3.8648	0.981132
c8	UQCRFS1	3.77261	0.962264
c8	RPL36	3.74405	1
c8	PLTP	3.59633	0.981132
c8	RUVBL2	3.42273	0.90566
c8	SLC25A5	3.35937	0.962264
c8	TDRD3	3.30672	0.962264
c8	RPS15	3.25454	1
c8	EMP1	3.2328	1
c8	GAS5	3.11098	1
c8	EIF4A1	3.09982	0.981132
c8	TPM4	3.09894	0.962264
c8	SNAI2	3.05533	0.867925
c8	C6orf48	3.05184	0.981132
c8	EIF3K	3.0474	0.943396
c8	HSPB8	2.82508	0.981132
c8	PGAM1	2.56163	0.849057
c8	PHGDH	2.54664	0.679245
c8	GNL3	2.49899	0.849057
c8	MITF	2.20107	0.830189
c8	IMPDH2	2.07788	0.773585
c8	CA14	2.06969	0.641509
c9	RNASE1	13.8623	1
c9	ALDH1A3	11.5028	1
c9	MAGEA4	10.2451	1
c9	MGP	8.86983	1
c9	PRSS23	7.47126	1
c9	TCN1	7.19899	1
c9	PDLIM4	7.10691	1
c9	MAGEC2	7.02366	1
c9	SEMA3B	7.01377	1
c9	SFRP1	7.00472	1
c9	SELM	6.62375	1
c9	SERPINA3	6.48021	1
c9	MDK	6.21437	1
c9	PRKCDBP	6.04227	1
c9	APP	5.77418	1
c9	VAMP5	5.70185	1
c9	LOXL3	5.63563	1
c9	GGH	5.4509	1
c9	SPP1	5.40273	1
c9	IGSF8	5.285	1
c9	IER3	5.09551	1
c9	MT1E	5.0561	1
c9	SLC20A1	5.03286	1
c9	TIMP1	4.83373	1
c9	CD9	4.71401	1
c9	XAGE1B	4.39578	1
c9	CADM1	4.39342	0.967742
c9	XAGE1A	4.37415	1
c9	FKBP10	4.29313	0.870968
c9	XAGE1E	4.20102	1
c9	XAGE1C	4.19867	1
c9	MIA	4.18065	1
c9	XAGE1D	4.17094	1
c9	CSPG4	4.10354	0.903226
c9	DUSP1	4.08765	0.967742
c9	MRPS6	4.02922	1
c9	CST3	3.92844	1
c9	LY6E	3.89498	0.967742
c9	LOXL4	3.87082	0.967742
c9	PLTP	3.67958	0.935484
c9	COPE	3.60027	0.903226
c9	RCN3	3.52932	0.83871
c9	MT2A	3.5243	1
c9	CPVL	3.5113	1
c9	S100B	3.4209	1
c9	TNFRSF12A	3.10734	0.83871
c9	SAA1	3.06776	0.806452
c9	UQCRFS1	2.98183	0.967742
c9	C19orf10	2.95427	0.741935
c9	MT1X	2.95099	1
c9	PLEKHB1	2.91083	0.774194
c9	NNMT	2.91023	0.677419
c9	COTL1	2.9085	0.935484
c9	FKBP11	2.79869	0.709677
c9	MTRNR2L2	2.7276	1
c9	PRDX2	2.70906	0.83871
c9	ERRFI1	2.67174	0.870968
c9	CTSD	2.6221	0.677419
c9	DDIT3	2.5434	0.83871
c9	NDUFS7	2.46562	0.709677
c9	MTRNR2L10	2.39297	1
c9	CCND3	2.38381	0.645161
c9	MTRNR2L8	2.3511	1
c9	EGR1	2.08183	0.645161
c9	CHI3L1	2.00323	0.677419
c10	MAGEA4	11.0392	1
c10	S100A16	6.75526	1
c10	XAGE1C	6.13534	1
c10	XAGE1D	5.84862	1
c10	XAGE1A	5.83344	1
c10	XAGE1E	5.82	1
c10	XAGE1B	5.67873	1
c10	SLC20A1	5.10724	1
c10	RPS5	4.97271	1
c10	EIF3I	4.94073	0.941176
c10	RPS19	4.55663	1
c10	FN1	4.50925	1
c10	ANGPTL4	4.35795	1
c10	RPL36	4.28436	1
c10	ISG15	4.24385	0.941176
c10	RPS11	4.17734	1
c10	RPS6	4.16329	1
c10	PDLIM4	4.16176	1
c10	CADM1	4.07234	1
c10	RPS16	4.03798	1
c10	RPL18A	4.03287	1
c10	TNFRSF12A	4.01468	0.941176
c10	RPL18	3.96942	1
c10	RUVBL2	3.96929	0.941176
c10	RPL13AP5	3.95807	1
c10	ERRFI1	3.79226	1
c10	FAM32A	3.77122	0.941176
c10	EIF4A1	3.76681	1
c10	RPS15	3.76601	1
c10	TPM4	3.74851	1
c10	LOXL3	3.69309	0.941176
c10	EIF3K	3.53197	0.941176
c10	MT2A	3.34831	0.941176
c10	MT1E	3.32653	0.941176
c10	EIF3G	3.30858	0.941176
c10	COPE	3.28897	0.941176
c10	RPS28	3.05254	1
c10	NNMT	2.9401	1
c10	RPL13A	2.92626	1
c10	ENO1	2.87175	0.941176
c10	EEF2	2.75129	0.941176
c10	CD9	2.72313	0.941176
c10	ALDH1A3	2.0754	0.882353
c10	S100A6	2.05883	0.823529
c10	LSM7	2.0514	0.882353

## Sheet: Melanoma hier. markers
hierarchy_node_id	clusters	markers
Node_1	10	ANGPTL4;CADM1;EIF4A1;ERRFI1;FN1
Node_2	4	ALDH1A3;APP;BRD9;C1QTNF3;CADM1
Node_3	9	ALDH1A3;APP;CD9;CPVL;CST3
Node_4	4;9	ALDH1A3;APP;MAGEA4;MGP;MT1X
Node_5	10;4;9
Node_6	2	APP;EDNRB;MIR4461;SERPINF1;TNFRSF14
Node_7	5	ASAH1;CA14;CDK2;DCT;FXYD5
Node_8	2;5	FXYD5;MLPH;QPCT;SERPINF1;TNFRSF14
Node_9	7	BANCR;BCAN;C17orf76-AS1;C6orf48;CA14
Node_10	8	ABCB5;C17orf76-AS1;CYC1;DCT;EDNRB
Node_11	7;8	C17orf76-AS1;GAS5;MYC;RPL13A;RPL18
Node_12	2;5;7;8	C17orf76-AS1;PPA1;RPL18;RPS11;RPS19
Node_13	1	ANXA1;APOC2;MIA;S100A6;XAGE1D
Node_14	3	GGH;GPI;IFITM1;PHGDH;PYCARD
Node_15	6	B2M;BCL2A1;CRYAB;CSTB;CTSK
Node_16	3;6	BCL2A1;CASP1;CSTB;IFI6;IFITM1
Node_17	1;3;6
Node_18	1;2;3;5;6;7;8
Node_19	1;10;2;3;4;5;6;7;8;9

## Sheet: Melanoma enriched signatures
Term	Overlap	P.value	Adjusted.P.value	Old.P.value	Old.Adjusted.P.value	Odds.Ratio	Combined.Score	Genes
Coagulation	19/138	3.60329e-14	1.62148e-12	0	0	12.5253	387.713	SERPINA1;ANXA1;GSN;S100A1;CPQ;PROS1;FN1;PRSS23;DUSP6;TF;DCT;CTSK;APOC2;APOC1;CD9;TIMP1;A2M;LGMN;CTSB
Epithelial Mesenchymal Transition	19/200	2.99628e-11	6.74162e-10	0	0	8.20884	198.909	JUN;POSTN;NNMT;SERPINE2;CADM1;TNFRSF12A;TPM4;FN1;CAPG;SFRP1;COL1A2;MGP;SPP1;PMP22;SNAI2;TIMP1;MEST;PDLIM4;MATN2
Apoptosis	16/161	5.8008e-10	8.70121e-09	0	0	8.54235	181.677	APP;JUN;ANXA1;GSN;TNFRSF12A;SLC20A1;EMP1;LGALS3;KRT18;DDIT3;CDK2;CASP1;VDAC2;TXNIP;TIMP1;IER3
Interferon Alpha Response	11/97	7.60423e-08	6.88727e-07	0	0	9.73927	159.646	LGALS3BP;IFITM1;IFITM2;IFI27;CASP1;HLA-C;TXNIP;ISG15;GBP2;B2M;LY6E
Hypoxia	15/200	9.18303e-08	6.88727e-07	0	0	6.23941	101.099	ERRFI1;GPI;JUN;DUSP1;GAA;ENO1;FOS;BCAN;MT2A;DDIT3;DDIT4;S100A4;ANGPTL4;IER3;MT1E
p53 Pathway	15/200	9.18303e-08	6.88727e-07	0	0	6.23941	101.099	APP;JUN;FOS;TM4SF1;VAMP8;CCND3;DDIT3;DDIT4;RPL36;CASP1;TXNIP;S100A4;RPL18;CTSD;IER3
Myc Targets V1	14/200	5.75186e-07	3.69763e-06	0	0	5.76913	82.8942	EIF4A1;RPS5;RPS6;ILF2;GNL3;FBL;LSM7;MYC;C1QBP;RUVBL2;IMPDH2;CDK2;CYC1;RPL18
Interferon Gamma Response	13/200	3.33805e-06	1.87765e-05	0	0	5.30732	66.926	LGALS3BP;IFITM2;HLA-B;ISG15;HLA-A;VAMP8;MT2A;IFI27;CASP1;TXNIP;B2M;VAMP5;LY6E
Complement	12/200	1.7867e-05	8.93348e-05	0	0	4.8538	53.0644	LGALS3;SERPINA1;CPQ;APOC1;FN1;CASP1;TIMP1;CTSD;DUSP6;LGMN;CTSB;HSPA1A
Cholesterol Homeostasis	7/74	6.14557e-05	0.000276551	0	0	7.8414	76.0396	ERRFI1;LGALS3;TNFRSF12A;SCD;SEMA3B;CD9;LGMN
TNF-alpha Signaling via NF-kB	11/200	8.77434e-05	0.000303727	0	0	4.40839	41.1792	EGR1;RCAN1;JUN;BCL2A1;DUSP1;MYC;FOS;SGK1;JUNB;IER2;IER3
Estrogen Response Late	11/200	8.77434e-05	0.000303727	0	0	4.40839	41.1792	SERPINA3;SLC26A2;SERPINA1;MDK;HSPB8;SEMA3B;CD9;FOS;SGK1;PRSS23;MEST
mTORC1 Signaling	11/200	8.77434e-05	0.000303727	0	0	4.40839	41.1792	QDPR;GPI;DDX39A;PPA1;SCD;DDIT3;DDIT4;CD9;PHGDH;ENO1;LGMN
Angiogenesis	5/36	0.000113655	0.000365321	0	0	12.0357	109.312	APP;POSTN;SPP1;S100A4;TIMP1
KRAS Signaling Up	10/200	0.000392986	0.00117896	0	0	3.97094	31.1391	SERPINA3;ALDH1A3;GPNMB;TSPAN7;SEMA3B;SPP1;EMP1;APOD;ANGPTL4;DUSP6
IL-2/STAT5 Signaling	9/199	0.00154006	0.00421971	0	0	3.5601	23.055	CCND3;AHCY;GSTO1;S100A1;MYC;SPP1;EMP1;CAPN3;CAPG
Oxidative Phosphorylation	9/200	0.00159411	0.00421971	0	0	3.54128	22.8109	GPI;NDUFS7;NDUFS6;PDK4;VDAC2;UQCRFS1;CYC1;SDHA;SLC25A5
Androgen Response	6/100	0.00232408	0.00581019	0	0	4.76588	28.9023	ALDH1A3;CCND3;SLC26A2;SCD;SGK1;B2M
UV Response Dn	7/144	0.00339175	0.00803308	0	0	3.8212	21.7289	COL1A2;DUSP1;MYC;KIT;PMP22;SNAI2;MT1E
Estrogen Response Early	8/200	0.0058093	0.0118827	0	0	3.11925	16.0588	SLC26A2;KRT18;MLPH;MYC;HSPB8;SEMA3B;FOS;PRSS23
Myogenesis	8/200	0.0058093	0.0118827	0	0	3.11925	16.0588	APP;GSN;SCD;GAA;HSPB8;APOD;IGFBP7;CRYAB
Xenobiotic Metabolism	8/200	0.0058093	0.0118827	0	0	3.11925	16.0588	MT2A;AHCY;GSTO1;PROS1;DHPS;PDK4;APOE;TYR
Glycolysis	7/200	0.0188396	0.0353242	0	0	2.7047	10.7425	PYGB;PGAM1;STMN1;DDIT4;ENO1;ANGPTL4;IER3
Allograft Rejection	7/200	0.0188396	0.0353242	0	0	2.7047	10.7425	CCND3;RPS19;CAPG;HLA-A;TIMP1;GBP2;B2M
UV Response Up	6/158	0.0202012	0.0363621	0	0	2.93861	11.4665	CCND3;CDK2;GGH;FOS;HLA-F;JUNB
Reactive Oxygen Species Pathway	3/49	0.0281461	0.0487143	0	0	4.82633	17.2317	PRDX2;MBP;JUNB
IL-6/JAK/STAT3 Signaling	4/87	0.0298872	0.0498119	0	0	3.57318	12.543	JUN;TNFRSF12A;CD9;A2M
Myc Targets V2	3/58	0.0432023	0.0694323	0	0	4.03472	12.6765	MYC;FARSA;GNL3
Adipogenesis	6/200	0.0537677	0.0834327	0	0	2.29748	6.71572	QDPR;RAB34;HSPB8;APOE;ANGPTL4;CYC1
Inflammatory Response	5/200	0.133301	0.193501	0	0	1.89744	3.82361	IFITM1;RGS1;MYC;TIMP1;LY6E
heme Metabolism	5/200	0.133301	0.193501	0	0	1.89744	3.82361	PRDX2;CCND3;ACP5;TYR;CTSB
TGF-beta Signaling	2/54	0.164198	0.230904	0	0	2.83477	5.12153	SLC20A1;JUNB
Unfolded Protein Response	3/113	0.194967	0.265863	0	0	2.01172	3.28902	EIF4A1;DDIT4;EEF2
G2-M Checkpoint	4/200	0.282873	0.363694	0	0	1.50443	1.89973	MT2A;DDX39A;MYC;STMN1
E2F Targets	4/200	0.282873	0.363694	0	0	1.50443	1.89973	DDX39A;MYC;STMN1;PAICS
Protein Secretion	2/96	0.370992	0.46374	0	0	1.56483	1.55164	KRT18;COPE
PI3K/AKT/mTOR Signaling	2/105	0.413711	0.503162	0	0	1.42744	1.25984	DDIT3;CDK2
Wnt-beta Catenin Signaling	1/42	0.43409	0.514054	0	0	1.79195	1.49539	MYC
Apical Surface	1/44	0.449242	0.518357	0	0	1.70843	1.36708	APP
DNA Repair	2/150	0.601578	0.676776	0	0	0.991143	0.503697	IMPDH2;POLR1D
Fatty Acid Metabolism	2/158	0.629855	0.691304	0	0	0.939931	0.434498	SDHA;GLUL
Mitotic Spindle	2/199	0.750675	0.773522	0	0	0.742752	0.213009	GSN;EZR
Apical Junction	2/200	0.753147	0.773522	0	0	0.738963	0.209492	MDK;ITGA3
Pperoxisome	1/104	0.756333	0.773522	0	0	0.711056	0.198579	CADM1
KRAS Signaling Dn	1/200	0.934249	0.934249	0	0	0.366234	0.0249083	SGK1
