# Supplementary material for: RECOMBINE identifies recurrent composite markers of cell types and states
Source: Genome Res. 2026 Jun;36(6):1221–37. doi: 10.1101/gr.280817.125 (PMC13262949; doi:10.1101/gr.280817.125)
Supplement: Supplement 10 [file Supplemental_Table_S8.xlsx]

## Sheet: TNBC1 discrim. markers
marker	weight
CALML5	0.339076
IFITM3	0.281308
APOD	0.240243
PLP2	0.239433
CLU	0.222993
SOD3	0.222248
S100A1	0.206848
AZGP1	0.201428
MMP7	0.184325
MGST1	0.168346
PCSK1N	0.149158
HSPA1A	0.145025
SAT1	0.140515
TIMP1	0.13287
TACSTD2	0.114489
GLS	0.111617
SBSPON	0.111035
IDH1	0.110096
TNFSF13B	0.109127
ACTA2	0.101781
IL32	0.0906643
S100A4	0.0895285
S100A16	0.0869951
DBI	0.0867872
TAGLN	0.0865058
NEAT1	0.085789
TUBB2B	0.0853846
KRT19	0.084753
S100P	0.0841265
HSPA1B	0.083287
S100A6	0.0819932
SCRG1	0.0791639
SLC43A3	0.0776282
SLC29A1	0.0773564
TMEM176B	0.0772252
GPX1	0.0731093
RBM3	0.072186
ACTG2	0.0716379
KRT81	0.0713792
MT2A	0.0707229
MDFI	0.0705457
TUBA1A	0.069394
IGFBP7	0.069394
BRK1	0.0693707
SAA1	0.0691514
MYL9	0.0681881
SUMO1	0.0671512
SDC2	0.066925
MGP	0.0662832
TUBA1B	0.0659957
ACTG1	0.0643606
B2M	0.062912
RGS16	0.0624249
HLA-A	0.0618377
CEBPD	0.0604232
S100A14	0.0601997
MALAT1	0.0594625
FBXO32	0.0590922
S100B	0.057666
TMEM106C	0.0570956
CHI3L1	0.0568015
KRT17	0.0553519
IGFBP2	0.0553215
C11orf31	0.0550859
IFRD1	0.0549751
SFRP1	0.0543005
TIMM10	0.0539615
NDUFB11	0.0538166
UBA1	0.0524905
CKS2	0.0523333
CRISPLD1	0.0521385
SSRP1	0.0518213
SOD2	0.0512375
CTHRC1	0.0506834
SHFM1	0.0502461
CRYAB	0.048265
HLA-B	0.0473172
SQSTM1	0.0473133
NUPR1	0.0470548
LITAF	0.0465912
SRI	0.0459762
BAMBI	0.0456118
BGN	0.0449358
TUBB2A	0.0447318
ILF2	0.0446676
SLPI	0.0444213
C2orf82	0.0443126
PDXK	0.0440465
VEGFA	0.0435222
PHLDA1	0.0434488
SDCBP	0.0433784
FAM3C	0.0431587
CDK16	0.00827787
CLDN6	0.00816265
EPHX1	0.00811133
IFI6	0.0080566
SYPL1	0.00750189
H3F3B	0.00730273
CALB2	0.00684463
HMGB2	0.00682421
S100A9	0.00637909
BRI3	0.0059582
PTMS	0.00593031
CEBPB	0.00589836
PQBP1	0.00526852
KRT23	0.00465766
H2AFJ	0.00434848
MATN3	0.00405507
UXT	0.00402877
PRSS33	0.00366388
GAL	0.00333221
ARL6IP1	0.00331612
TMX2	0.00270743
HIST1H2AE	0.00270207
MAGIX	0.00265586
SEC13	0.00234611
CKS1B	0.0017501
MXRA8	0.00165563
LCN2	0.00159092
PPP1R14B	0.00158244
FMO2	0.00150392
TMEM176A	0.000724727
PNRC1	0.000264874
STMN1	6.43251e-05

## Sheet: TNBC1 subpop. markers
cluster	marker	average neighborhood Z score	fraction of significant cells
c1	IFITM3	5.25283	0.993506
c1	PLP2	5.03784	0.993506
c1	CALML5	4.9955	0.977273
c1	UBA1	4.70553	0.987013
c1	MAGIX	4.61719	0.974026
c1	NDUFB11	4.61404	0.944805
c1	RBM3	4.57423	0.99026
c1	PQBP1	4.50726	0.977273
c1	CDK16	4.44168	0.980519
c1	UXT	4.40553	0.951299
c1	BRK1	4.31253	0.957792
c1	TIMP1	4.2522	0.704545
c1	PCSK1N	4.21976	0.785714
c1	APOD	4.15494	0.720779
c1	HLA-A	4.13315	0.782468
c1	S100A16	4.11403	0.704545
c1	PDXK	4.05913	0.980519
c1	SEC13	4.02367	0.951299
c1	CLDN6	4.01582	0.662338
c1	ILF2	3.95702	0.762987
c1	PPP1R14B	3.84474	0.840909
c1	KRT19	3.55731	0.850649
c1	S100A14	3.51041	0.808442
c1	CEBPB	3.34711	0.831169
c1	CALB2	3.299	0.714286
c1	IL32	3.18595	0.837662
c1	HLA-B	2.97118	0.652597
c1	B2M	2.84547	0.691558
c1	S100A6	2.81042	0.720779
c1	PNRC1	2.63711	0.659091
c1	KRT23	2.50355	0.798701
c1	NEAT1	2.37816	0.853896
c1	VEGFA	2.37447	0.548701
c1	TACSTD2	2.28287	0.568182
c1	KRT17	2.25395	0.50974
c1	KRT81	2.24832	0.691558
c1	FMO2	2.23283	0.581169
c1	CRYAB	2.22223	0.688312
c1	S100A4	2.04013	0.75
c1	GAL	2.01797	0.568182
c2	SBSPON	4.36802	0.933993
c2	SOD3	4.22169	0.937294
c2	CLU	3.90624	0.957096
c2	SAT1	3.84834	0.871287
c2	IFRD1	3.83722	0.927393
c2	MDFI	3.78844	0.917492
c2	PHLDA1	3.68726	0.80198
c2	SLC43A3	3.61177	0.933993
c2	NUPR1	3.59269	0.881188
c2	BRI3	3.58147	0.943894
c2	H2AFJ	3.5318	0.924092
c2	SQSTM1	3.5293	0.825083
c2	GLS	3.50892	0.993399
c2	RGS16	3.3941	0.666667
c2	CEBPD	3.38835	0.854785
c2	HSPA1B	3.38296	0.966997
c2	SLC29A1	3.3533	0.861386
c2	HSPA1A	3.27995	0.983498
c2	LITAF	3.17361	0.881188
c2	MMP7	3.13909	0.722772
c2	S100A1	3.1189	0.90429
c2	BGN	3.09135	0.815182
c2	S100P	3.07955	0.778878
c2	SUMO1	3.06771	1
c2	H3F3B	3.06455	0.844884
c2	ACTG1	3.04268	0.877888
c2	SDCBP	3.01468	0.792079
c2	SYPL1	2.93292	0.881188
c2	MXRA8	2.93071	0.755776
c2	CRISPLD1	2.92808	0.788779
c2	MATN3	2.89518	0.660066
c2	TUBB2B	2.88298	0.693069
c2	TMEM176B	2.82819	0.729373
c2	SHFM1	2.76946	0.953795
c2	TUBA1A	2.74023	0.735974
c2	FBXO32	2.73811	0.80198
c2	MGP	2.73737	0.848185
c2	FAM3C	2.7306	0.749175
c2	MGST1	2.72039	0.79868
c2	BAMBI	2.7084	0.778878
c2	HIST1H2AE	2.70719	0.775578
c2	SRI	2.63026	0.778878
c2	CHI3L1	2.6205	0.732673
c2	SFRP1	2.61545	0.676568
c2	IFI6	2.60871	0.646865
c2	DBI	2.59516	0.739274
c2	GPX1	2.57494	0.663366
c2	TNFSF13B	2.53813	0.706271
c2	C11orf31	2.51889	0.808581
c2	TUBB2A	2.48546	0.656766
c2	IDH1	2.45369	0.749175
c2	TIMM10	2.37606	0.788779
c2	S100B	2.37409	0.650165
c2	EPHX1	2.34313	0.656766
c2	MYL9	2.25772	0.587459
c2	IGFBP7	2.20231	0.59736
c2	TMEM176A	2.13754	0.610561
c3	TMEM106C	5.47971	0.994624
c3	AZGP1	5.1345	1
c3	SSRP1	4.86657	0.956989
c3	IGFBP2	4.5982	0.994624
c3	TUBA1B	4.54	0.844086
c3	HMGB2	4.28807	0.768817
c3	ARL6IP1	4.01097	0.682796
c3	IDH1	3.966	0.962366
c3	STMN1	3.83237	0.865591
c3	CKS1B	3.70668	0.768817
c3	C11orf31	3.68844	0.956989
c3	SDC2	3.64641	0.844086
c3	TMX2	3.63267	0.919355
c3	MGST1	3.52642	1
c3	SUMO1	3.48843	1
c3	ACTA2	3.45269	0.822581
c3	TIMM10	3.33178	0.919355
c3	SRI	3.31543	0.967742
c3	PRSS33	3.29659	0.774194
c3	SHFM1	3.25403	1
c3	CTHRC1	3.23707	0.854839
c3	PTMS	3.19227	0.790323
c3	HSPA1A	3.02279	0.919355
c3	DBI	2.95598	0.672043
c3	SCRG1	2.92615	0.715054
c3	MYL9	2.74144	0.591398
c3	MT2A	2.55493	0.516129
c3	ACTG1	2.53316	0.827957
c3	GPX1	2.52526	0.77957
c3	S100B	2.48844	0.688172
c3	GLS	2.48468	0.672043
c3	S100A1	2.42888	0.629032
c3	TUBB2A	2.3611	0.731183
c3	FAM3C	2.33031	0.693548
c3	TMEM176B	2.31489	0.580645
c3	HSPA1B	2.27708	0.677419
c3	SYPL1	2.23563	0.639785
c3	TMEM176A	2.22423	0.569892
c3	H3F3B	2.20434	0.677419
c3	TNFSF13B	2.07887	0.602151

## Sheet: TNBC1 hier. markers
hierarchy_node_id	clusters	markers
Node_1	1	CDK16;IFITM3;PLP2;RBM3;UBA1
Node_2	2	CLU;GLS;HSPA1A;HSPA1B;SUMO1
Node_3	3	AZGP1;IGFBP2;MGST1;SHFM1;SUMO1
Node_4	2;3	C11orf31;HSPA1A;MGST1;SHFM1;SUMO1
Node_5	1;2;3

## Sheet: TNBC1 enriched signatures
Term	Overlap	P.value	Adjusted.P.value	Old.P.value	Old.Adjusted.P.value	Odds.Ratio	Combined.Score	Genes
Epithelial Mesenchymal Transition	13/200	3.50984e-10	1.47413e-08	0	0	12.3311	268.452	IL32;TAGLN;IGFBP2;BGN;SAT1;VEGFA;ACTA2;SFRP1;MGP;TIMP1;MYL9;MATN3;CTHRC1
TNF-alpha Signaling via NF-kB	10/200	4.84603e-07	1.01767e-05	0	0	9.08864	132.148	CEBPB;TUBB2A;CEBPD;SOD2;SAT1;PHLDA1;SQSTM1;LITAF;PNRC1;VEGFA
Apoptosis	9/161	7.30456e-07	1.02264e-05	0	0	10.1554	143.491	IFITM3;GPX1;HMGB2;BGN;TIMP1;SOD2;SAT1;CLU;SQSTM1
Myogenesis	7/200	0.000252625	0.00212205	0	0	6.10163	50.5435	TAGLN;IFRD1;APOD;IGFBP7;CLU;CRYAB;SOD3
Interferon Gamma Response	7/200	0.000252625	0.00212205	0	0	6.10163	50.5435	IFITM3;MT2A;HLA-B;HLA-A;SRI;SOD2;B2M
Androgen Response	5/100	0.000397478	0.00274997	0	0	8.74878	68.5062	AZGP1;KRT19;DBI;SAT1;B2M
UV Response Up	6/158	0.000458328	0.00274997	0	0	6.59813	50.7259	GAL;IGFBP2;EPHX1;SOD2;SQSTM1;GLS
Angiogenesis	3/36	0.00143035	0.00595365	0	0	14.9083	97.6472	S100A4;TIMP1;VEGFA
Hypoxia	6/200	0.00155929	0.00595365	0	0	5.15866	33.3431	MT2A;SDC2;BGN;S100A4;PNRC1;VEGFA
p53 Pathway	6/200	0.00155929	0.00595365	0	0	5.15866	33.3431	KRT17;RGS16;EPHX1;S100A4;NUPR1;SAT1
KRAS Signaling Up	6/200	0.00155929	0.00595365	0	0	5.15866	33.3431	PCSK1N;SLPI;RGS16;TMEM176B;TMEM176A;APOD
Unfolded Protein Response	4/113	0.00538936	0.0188628	0	0	6.04495	31.5748	CEBPB;TUBB2A;CKS1B;VEGFA
Apical Junction	5/200	0.00820906	0.0229854	0	0	4.24068	20.3659	CLDN6;CALB2;MYL9;ACTG2;ACTG1
Complement	5/200	0.00820906	0.0229854	0	0	4.24068	20.3659	CEBPB;TIMP1;CLU;S100A9;HSPA1A
E2F Targets	5/200	0.00820906	0.0229854	0	0	4.24068	20.3659	STMN1;HMGB2;CKS2;SSRP1;CKS1B
Coagulation	4/138	0.0107611	0.027057	0	0	4.91095	22.2555	MMP7;S100A1;TIMP1;CLU
Cholesterol Homeostasis	3/74	0.0109517	0.027057	0	0	6.91596	31.2205	CLU;PNRC1;ACTG1
IL-2/STAT5 Signaling	4/199	0.0354747	0.0649332	0	0	3.36427	11.2331	IFITM3;S100A1;RGS16;PHLDA1
G2-M Checkpoint	4/200	0.0360311	0.0649332	0	0	3.34694	11.1231	MT2A;STMN1;CKS2;CKS1B
Estrogen Response Late	4/200	0.0360311	0.0649332	0	0	3.34694	11.1231	KRT19;GAL;SLC29A1;S100A9
mTORC1 Signaling	4/200	0.0360311	0.0649332	0	0	3.34694	11.1231	IDH1;IFRD1;NUPR1;SQSTM1
Xenobiotic Metabolism	4/200	0.0360311	0.0649332	0	0	3.34694	11.1231	MT2A;IDH1;TMEM176B;EPHX1
Glycolysis	4/200	0.0360311	0.0649332	0	0	3.34694	11.1231	SDC2;IDH1;STMN1;VEGFA
Reactive Oxygen Species Pathway	2/49	0.0371047	0.0649332	0	0	6.91629	22.7823	MGST1;SOD2
DNA Repair	3/150	0.0666271	0.111934	0	0	3.32754	9.01313	SDCBP;ARL6IP1;SSRP1
Interferon Alpha Response	2/97	0.121625	0.179076	0	0	3.41346	7.19151	IFITM3;B2M
Estrogen Response Early	3/200	0.127912	0.179076	0	0	2.4767	5.09311	CALB2;TUBB2B;KRT19
Inflammatory Response	3/200	0.127912	0.179076	0	0	2.4767	5.09311	RGS16;TIMP1;SRI
Allograft Rejection	3/200	0.127912	0.179076	0	0	2.4767	5.09311	HLA-A;TIMP1;B2M
KRAS Signaling Dn	3/200	0.127912	0.179076	0	0	2.4767	5.09311	CALML5;IGFBP2;MAGIX
Pperoxisome	2/104	0.136165	0.184482	0	0	3.17808	6.33672	IDH1;SOD2
Bile Acid Metabolism	2/112	0.153223	0.201105	0	0	2.94575	5.52583	IDH1;SLC29A1
Hedgehog Signaling	1/36	0.200758	0.25551	0	0	4.60883	7.4002	VEGFA
UV Response Dn	2/144	0.224608	0.277457	0	0	2.27823	3.4023	SDC2;SRI
Fatty Acid Metabolism	2/158	0.256671	0.308005	0	0	2.0723	2.81825	IDH1;EPHX1
Myc Targets V1	2/200	0.352467	0.400098	0	0	1.62924	1.69897	IFRD1;ILF2
Oxidative Phosphorylation	2/200	0.352467	0.400098	0	0	1.62924	1.69897	IDH1;TIMM10
PI3K/AKT/mTOR Signaling	1/105	0.48042	0.53099	0	0	1.54565	1.13311	SQSTM1
Spermatogenesis	1/135	0.569341	0.613136	0	0	1.19779	0.674688	PCSK1N
Mitotic Spindle	1/199	0.71172	0.713526	0	0	0.807999	0.274776	UXT
Adipogenesis	1/200	0.713526	0.713526	0	0	0.803898	0.271345	IDH1
heme Metabolism	1/200	0.713526	0.713526	0	0	0.803898	0.271345	SDCBP

## Sheet: TNBC2 discrim. markers
marker	weight
MALAT1	0.653715
KRT81	0.23896
NEAT1	0.198121
MMP7	0.165778
MGP	0.153315
HLA-C	0.151004
HLA-A	0.14699
HLA-B	0.137234
GNAS	0.131107
SAT1	0.117357
TACSTD2	0.116092
ACTG2	0.110513
B2M	0.107929
RARRES1	0.101627
KRT15	0.10002
ACTA2	0.0998764
SFRP1	0.0993369
SLPI	0.0985355
SAA1	0.0979671
IFIT2	0.0948431
FXYD3	0.0870584
AARD	0.086784
FABP5	0.0863656
CLDN3	0.0828346
LPIN1	0.0787671
CLDN4	0.0780527
S100P	0.0763139
CHI3L1	0.0723142
KRT17	0.0697697
S100A9	0.0692234
IFIT1	0.0691313
LDHB	0.0680209
IFI6	0.0677292
ISG15	0.0674514
LY6E	0.065689
TUBA1B	0.0625197
LGALS3	0.0620845
C12orf75	0.0617776
EPCAM	0.0603761
C3	0.0602439
ELF3	0.0597149
IFITM3	0.0596861
IFITM1	0.0596445
FAM60A	0.057799
GABRP	0.0577557
HLA-E	0.0571207
TRPS1	0.0570323
PDZK1IP1	0.0561565
CEBPD	0.0557884
SLC29A1	0.0553404
S100A6	0.0545501
CD81	0.0544436
AZGP1	0.0531208
LCN2	0.0525055
MTDH	0.0513477
PNISR	0.0509486
SOD2	0.0508347
PLSCR1	0.0507103
STMN1	0.0501975
MT2A	0.0501043
ERGIC2	0.0498009
SORBS2	0.0495316
MYC	0.0324086
SPINT2	0.0321848
PERP	0.0317095
ERP27	0.0314273
HSP90B1	0.0311744
KRT86	0.0302555
SDC1	0.0302512
ARPC1B	0.0302003
CRABP1	0.029727
LDHA	0.0290423
KRT14	0.0286497
HLA-F	0.0285905
TUBB	0.0282203
SOX4	0.0281899
CSTB	0.0279437
ID4	0.0277636
RP11-536O18.1	0.0274058
FTH1	0.0270632
CRYAB	0.0270016
LAMP2	0.0269472
NUPR1	0.0268585
CALML5	0.0268224
FTL	0.0265701
LTF	0.0263222
LGALS1	0.0260337
H2AFJ	0.0260136
LAPTM4A	0.0256044
TM4SF1	0.0249188
TPD52L1	0.0248866
CD63	0.0248647
HSPA8	0.0248193
SOD3	0.0246722
LSR	0.0243815
CTSD	0.0242772
TAGLN	0.024123
CLDN7	0.0239906
ZFP36L2	0.0225336
MDK	0.0224743
KRT19	0.0222658
GLO1	0.0221108
IL32	0.0220826
CHI3L2	0.0220193
MFGE8	0.0219603
MLLT4	0.0216752
C10orf10	0.0210868
MX1	0.0210113
H2AFZ	0.0204706
GLRX	0.0203011
HIST1H1C	0.0202589
ANP32E	0.0202334
HSPD1	0.0197711
TMEM176B	0.0197266
ACTN4	0.0190692
TMEM181	0.0188541
GRN	0.0187938
PGK1	0.0186654
PLA2G16	0.0184649
PTPRF	0.018434
MYL9	0.0182501
PSAP	0.0181804
FABP7	0.0181714
ITM2B	0.0181619
TFAP2A	0.0177495
POLR2J3	0.0176966
LYRM5	0.017691
SF3B6	0.0176827
SNRPE	0.0174937
IGFBP7	0.017456
NFIB	0.0173793
HMGB2	0.0171471
ANXA2	0.0171456
HEBP2	0.0171216
ZFP36L1	0.0170016
UQCRH	0.0167371
MYLK	0.0166921
MT1E	0.0165136
EIF3E	0.0162459
IFIT3	0.0153623
SSPN	0.015268
RIC3	0.0150601
HNRNPA1	0.0150062
KRAS	0.0149668
DNPH1	0.0147375
BST2	0.0144374
RANBP1	0.0143666
DBI	0.014311
PFN2	0.0140262
PNRC1	0.0139874
PAICS	0.013981
MCM3	0.0137967
TMEM59	0.0135913
CD9	0.0135276
UBE2T	0.0133759
SNRPD1	0.0132609
IFI44L	0.0132318
PTTG1IP	0.0132096
NME1	0.0130425
C1QBP	0.0129272
COX7B	0.0129072
LEPROT	0.0128804
TMBIM6	0.0127555
CD59	0.0125948
NCL	0.0124209
NPC2	0.0123805
TMEM165	0.012376
VIM	0.0123701
FBXO32	0.0123385
ARL6IP5	0.0122249
HIST1H2AC	0.0121818
ATP1A1	0.0119201
HNRNPA2B1	0.0116584
AKAP9	0.0114831
A2M	0.0114225
HIST1H4C	0.0114224
YIPF3	0.0111471
PMP22	0.0111335
DSP	0.0110418
ARHGDIB	0.0109258
CCDC91	0.0108402
HSPE1	0.0107824
TMSB4X	0.0107566
NPM1	0.0105441
TMEM176A	0.0104845
OAS1	0.0104399
APLP2	0.0104136
SNRPC	0.0103272
TAPBP	0.0103107
CCT4	0.0103084
CALR	0.0101947
VDAC1	0.0101445
IFI27	0.0100366
VDAC3	0.00984895
RAN	0.00981917
IGFBP2	0.00958947
EEF1B2	0.00958718
SERBP1	0.00928178
FBL	0.00927968
SLC25A5	0.00924757
TIMP1	0.00908026
SNRPD2	0.00906376
CLU	0.00900802
PTMA	0.00884918
CCT8	0.00877472
SQSTM1	0.00877038
HMGB3	0.00871652
KRT23	0.00865319
ATP1B1	0.00860239
PDXK	0.00853034
RGS2	0.00842956
CNN3	0.00836754
COL6A2	0.00831725
CD47	0.0083042
HDAC2	0.00812587
SRSF3	0.00807276
CYCS	0.00788021
PCNA	0.00782497
STAC2	0.00774395
NDRG1	0.00763102
PDIA6	0.00760876
ILF2	0.00758384
PPA1	0.00744934
SRM	0.00740148
TMEM147	0.00737602
ADAR	0.00735384
CKB	0.00730213
CD55	0.00729193
GAPDH	0.00708147
GSTM3	0.00707502
RPF2	0.00706822
NOP58	0.00702635
S100A16	0.00693767
HES1	0.00683546
SLC16A1-AS1	0.0068126
CENPW	0.00669452
PTGES3	0.00663473
PRRC2A	0.00662197
S100A10	0.00661295
CDK19	0.00653764
PPP1R14A	0.00640899
OGFRL1	0.00637821
FAM213A	0.00625889
PIGM	0.00625834
PA2G4	0.00609891
IFI16	0.00609373
S100A1	0.00608145
TPM1	0.00607995
CST3	0.00604952
MORN2	0.00604205
MED21	0.00597664
FAM3C	0.0059319
BSG	0.00586925
NNMT	0.00578286
ENO1	0.00573368
YBX3	0.00564043
DNAJA1	0.0055862
PRDX1	0.00553917
TPD52	0.00542556
CENPF	0.00541458
LMAN1	0.00535872
DDR1	0.00535172
HIST1H2AE	0.00533655
ATF6B	0.00533645
ATP6V0B	0.00531639
NGFRAP1	0.00531245
PTTG1	0.0053119
H1F0	0.00530114
CCT3	0.00519689
SELM	0.0051847
ATP5F1	0.0051837
EIF1	0.00511145
SFT2D2	0.00494736
KCNQ1OT1	0.00491245
FLNA	0.00473632
STOML2	0.00455933
NCOA7	0.00454307
APP	0.00450398
JUN	0.00442316
STRAP	0.00441584
PPP1R14B	0.00435962
SOD1	0.00429497
POLR2L	0.00428771
MTHFD2	0.00426497
ARF4	0.00421023
EIF2AK2	0.00415205
CITED4	0.0041275
ACTB	0.00410105
CCNC	0.00404581
SRP9	0.00398633
HMGN2	0.00390943
SUB1	0.00378579
EIF3K	0.00368729
CD24	0.00367547
KIAA0907	0.00360619
EN1	0.00358032
GLUL	0.00355687
RP1-34B20.21	0.00349712
UBC	0.00347917
MAN1A2	0.00342167
HMGB1	0.00342035
SKP1	0.00340929
RABAC1	0.003393
UQCC2	0.00338096
PGAM1	0.00335839
IRF7	0.0033571
IRF2BP2	0.00331512
SEC63	0.00328954
BACE2	0.00314941
PPP1R1A	0.00313508
KRT7	0.00305931
NIFK	0.00304763
MIF	0.00302
MGST1	0.0030184
LMO4	0.0029726
DCAF13	0.00297142
SF3B5	0.00294383
HNRNPA3	0.00290386
PHGDH	0.00283452
RDH10	0.00277244
MYL12A	0.00274332
HNRNPM	0.00273737
HSP90AB1	0.00268874
CYBA	0.00261737
GTF2H5	0.00257867
SDCBP	0.00254834
PLAUR	0.00248109
ENAH	0.0024675
CD74	0.0024612
MORF4L2	0.00242131
GOLGA4	0.00240759
PSMB2	0.00239766
CCNL1	0.00233731
MYO6	0.00228627
ATP5B	0.00224385
PBX1	0.0022219
MSLN	0.00213693
DSG2	0.00211196
PCSK1N	0.0020416
EIF4A2	0.00201875
TYMP	0.00199302
VGLL1	0.00195422
FXYD5	0.00195112
FOXC1	0.00194387
KTN1	0.00185439
RAB25	0.00184837
RTN4	0.00181523
RCN2	0.00177241
EFNA1	0.00177171
RTP4	0.00176934
SMC4	0.00175263
MLXIP	0.00173392
YBX1	0.00167131
PTMS	0.00164921
ANKRD11	0.00161567
ARL6IP1	0.00154972
CERS2	0.00153677
PDIA3	0.00149429
KRT18	0.00148307
RAB13	0.00147611
KLF6	0.00144577
HIST1H2BG	0.00142377
PVRL2	0.00141513
PHLDA3	0.00138962
SNRPF	0.00138669
PCNP	0.00125974
PKM	0.00119484
PVRL4	0.00119184
ANXA1	0.00118332
KIF5B	0.00118025
C4orf3	0.00116576
APOE	0.00114431
LAGE3	0.00114411
FHL2	0.00110747
MEX3A	0.00110618
VPS29	0.00105287
GPNMB	0.000965819
XBP1	0.000965322
CP	0.000935378
TUBA1A	0.00092302
SON	0.00088761
KRTCAP2	0.000850348
IFI44	0.000840038
UBB	0.000789881
PPIB	0.000785707
MPC1	0.000779507
EIF4A1	0.000741938
STRA13	0.000671104
GPX4	0.000661125
POLR2I	0.000616213
CDC20	0.000596983
CACYBP	0.000586709
HINT1	0.000533604
NUDT3	0.000529675
PRRC2C	0.000526771
HDGF	0.000477485
HSPA5	0.000414325
YWHAQ	0.000411497
BUB3	0.000398359
LPP	0.00039789
UGP2	0.000397038
MYH9	0.000376899
SEPW1	0.000372
RARRES3	0.000344978
PRDX6	0.000313015
PPP1CC	0.000302393
NCCRP1	0.000290353
HMGN1	0.000208933
TPR	0.00017824
KPNA2	0.000114671
ATP5G3	6.14783e-05
GPX1	5.0416e-05
ANXA11	3.79166e-05
DCTPP1	1.09639e-06

## Sheet: TNBC2 subpop. markers
cluster	marker	average neighborhood Z score	fraction of significant cells
c1	SLC16A1-AS1	3.3067	0.820717
c1	PIGM	3.1257	0.844622
c1	MEX3A	3.0827	0.780876
c1	GNAS	2.98058	0.804781
c1	NUDT3	2.69985	0.729084
c1	NFIB	2.45108	0.653386
c1	MDK	2.43875	0.7251
c1	MAN1A2	2.42387	0.701195
c1	FBL	2.40667	0.689243
c1	ENAH	2.26799	0.581673
c1	ANKRD11	2.22966	0.557769
c1	PRRC2A	2.20068	0.59761
c1	FABP5	2.18716	0.645418
c1	POLR2J3	2.18122	0.545817
c1	PPP1R14B	2.07022	0.593625
c1	PBX1	2.03584	0.501992
c2	SOD3	4.11243	0.878641
c2	FXYD3	3.65108	0.92233
c2	NCCRP1	3.65083	0.68932
c2	KRT15	3.60576	0.907767
c2	GRN	3.40127	0.84466
c2	PDZK1IP1	3.3933	0.703883
c2	CHI3L1	3.39103	0.776699
c2	TMEM181	3.38267	0.76699
c2	SAT1	3.3264	0.742718
c2	C3	3.30444	0.665049
c2	SLC29A1	3.24274	0.684466
c2	GPNMB	3.23862	0.805825
c2	S100P	3.23722	0.694175
c2	RABAC1	3.22964	0.859223
c2	LGALS3	3.19539	0.635922
c2	LEPROT	3.17199	0.762136
c2	PNRC1	3.08822	0.815534
c2	STAC2	3.0507	0.660194
c2	CD59	2.98523	0.699029
c2	CEBPD	2.93837	0.553398
c2	ELF3	2.93198	0.65534
c2	NEAT1	2.93104	0.786408
c2	ARPC1B	2.92648	0.73301
c2	SLPI	2.92103	0.553398
c2	FTL	2.90783	0.631068
c2	LAMP2	2.89813	0.645631
c2	HLA-A	2.89128	0.660194
c2	TACSTD2	2.8188	0.650485
c2	H1F0	2.81005	0.752427
c2	FTH1	2.77648	0.606796
c2	YBX3	2.73106	0.679612
c2	CLDN4	2.72034	0.781553
c2	C12orf75	2.70888	0.684466
c2	SQSTM1	2.65608	0.635922
c2	CD63	2.63204	0.757282
c2	ANXA11	2.62913	0.597087
c2	SORBS2	2.62391	0.640777
c2	BACE2	2.623	0.635922
c2	CD24	2.6016	0.601942
c2	NPC2	2.59367	0.645631
c2	RAB25	2.59142	0.723301
c2	YIPF3	2.59045	0.723301
c2	C10orf10	2.56619	0.713592
c2	MALAT1	2.55535	0.762136
c2	TPD52L1	2.55348	0.558252
c2	DDR1	2.5528	0.737864
c2	SDC1	2.53174	0.669903
c2	CHI3L2	2.51319	0.621359
c2	SELM	2.51134	0.592233
c2	CST3	2.50018	0.563107
c2	TMEM59	2.48572	0.694175
c2	PVRL4	2.46804	0.694175
c2	CD9	2.44575	0.543689
c2	ATP1A1	2.43985	0.606796
c2	MYO6	2.43348	0.548544
c2	ARL6IP5	2.4277	0.640777
c2	HLA-B	2.40288	0.543689
c2	HLA-C	2.39772	0.563107
c2	HLA-F	2.38716	0.616505
c2	PERP	2.38639	0.640777
c2	GABRP	2.37319	0.674757
c2	LMO4	2.37203	0.61165
c2	LPIN1	2.35767	0.533981
c2	ATP1B1	2.34879	0.514563
c2	HES1	2.2873	0.601942
c2	XBP1	2.27655	0.665049
c2	EFNA1	2.25685	0.543689
c2	CD47	2.25338	0.601942
c2	CLU	2.23383	0.57767
c2	HEBP2	2.2261	0.640777
c2	NUPR1	2.22352	0.572816
c2	TYMP	2.22256	0.567961
c2	LPP	2.22185	0.621359
c2	RIC3	2.16356	0.538835
c2	LSR	2.16321	0.519417
c2	HIST1H1C	2.14694	0.543689
c2	TFAP2A	2.12153	0.524272
c2	LY6E	2.10798	0.572816
c2	MSLN	2.08377	0.597087
c2	SEPW1	2.05953	0.567961
c2	ITM2B	2.04854	0.529126
c2	AARD	2.03499	0.645631
c2	DSG2	2.02921	0.553398
c3	SNRPD2	5.87517	0.948276
c3	GLO1	5.63784	0.931034
c3	EIF3E	5.54969	0.991379
c3	SNRPC	5.36658	0.913793
c3	SF3B6	4.96742	0.853448
c3	LDHB	4.934	0.905172
c3	PTMA	4.87332	0.862069
c3	YBX1	4.84902	0.896552
c3	COX7B	4.7969	0.905172
c3	NPM1	4.76875	0.931034
c3	TUBB	4.75581	0.827586
c3	PTGES3	4.67465	0.905172
c3	PCNA	4.62147	0.784483
c3	SNRPE	4.52349	0.896552
c3	DCAF13	4.47705	0.931034
c3	VDAC1	4.41027	0.87931
c3	CCT4	4.37974	0.939655
c3	SNRPD1	4.36056	0.844828
c3	PAICS	4.30747	0.844828
c3	RPF2	4.28715	0.87931
c3	CYCS	4.26652	0.853448
c3	TUBA1B	4.266	0.818966
c3	CCT8	4.25874	0.844828
c3	NOP58	4.24549	0.818966
c3	CCNC	4.17171	0.887931
c3	PCNP	4.16045	0.974138
c3	HDAC2	4.15508	0.818966
c3	PFN2	4.11308	0.956897
c3	HSPE1	4.10163	0.853448
c3	ENO1	4.05863	0.87931
c3	PRDX1	4.04928	0.87931
c3	UBE2T	4.00911	0.818966
c3	SRP9	3.96029	0.827586
c3	STRAP	3.9509	0.939655
c3	YWHAQ	3.94967	0.844828
c3	RAN	3.94711	0.810345
c3	BUB3	3.93924	0.810345
c3	NME1	3.9374	0.698276
c3	ATP5F1	3.93325	0.887931
c3	GTF2H5	3.92343	0.87931
c3	CRABP1	3.91657	0.87069
c3	RANBP1	3.91542	0.775862
c3	MCM3	3.91222	0.793103
c3	SLC25A5	3.90656	0.862069
c3	HMGB3	3.87699	0.818966
c3	HMGN1	3.85133	0.87931
c3	HSP90AB1	3.84308	0.793103
c3	SUB1	3.82471	0.862069
c3	HSPD1	3.82451	0.732759
c3	ACTB	3.76787	0.862069
c3	SRSF3	3.75338	0.827586
c3	STMN1	3.74803	0.715517
c3	STRA13	3.7268	0.732759
c3	POLR2L	3.7095	0.862069
c3	HINT1	3.67347	0.810345
c3	FABP5	3.67304	0.810345
c3	PGK1	3.67172	0.818966
c3	UQCRH	3.66812	0.818966
c3	ATP5G3	3.62241	0.87069
c3	PGAM1	3.60185	0.775862
c3	SKP1	3.59589	0.931034
c3	EIF3K	3.57653	0.741379
c3	C1QBP	3.56643	0.775862
c3	EIF4A1	3.56234	0.767241
c3	MORF4L2	3.54905	0.853448
c3	PRDX6	3.53304	0.887931
c3	PHGDH	3.51484	0.827586
c3	CACYBP	3.51265	0.689655
c3	HSPA8	3.50612	0.741379
c3	PSMB2	3.49664	0.741379
c3	MTHFD2	3.48198	0.775862
c3	STOML2	3.45035	0.862069
c3	SERBP1	3.41871	0.827586
c3	ATP5B	3.39096	0.810345
c3	DNPH1	3.38259	0.844828
c3	CCT3	3.37035	0.75
c3	EEF1B2	3.32346	0.801724
c3	HMGN2	3.3049	0.62931
c3	PA2G4	3.21791	0.663793
c3	HNRNPA2B1	3.19241	0.672414
c3	VPS29	3.17287	0.75
c3	NGFRAP1	3.15944	0.827586
c3	DCTPP1	3.1448	0.767241
c3	SOD1	3.14402	0.75
c3	H2AFZ	3.09384	0.534483
c3	SNRPF	3.08934	0.663793
c3	PPA1	3.07093	0.706897
c3	MIF	3.01484	0.741379
c3	GAPDH	3.01464	0.810345
c3	SRM	2.98736	0.732759
c3	UQCC2	2.98572	0.775862
c3	VDAC3	2.96997	0.75
c3	MT1E	2.96629	0.724138
c3	DNAJA1	2.93488	0.706897
c3	ACTA2	2.88498	0.663793
c3	TPD52	2.85323	0.655172
c3	SF3B5	2.8116	0.784483
c3	HNRNPA3	2.77297	0.672414
c3	NIFK	2.74654	0.715517
c3	RP11-536O18.1	2.74006	0.603448
c3	MYC	2.73456	0.62931
c3	KPNA2	2.71509	0.560345
c3	FBL	2.68335	0.775862
c3	ARF4	2.67523	0.767241
c3	HNRNPA1	2.59058	0.689655
c3	UBB	2.57501	0.603448
c3	PKM	2.56464	0.612069
c3	EIF1	2.48741	0.724138
c3	HNRNPM	2.42171	0.594828
c3	ILF2	2.38746	0.551724
c3	MORN2	2.32695	0.543103
c3	FABP7	2.31485	0.637931
c3	PPP1CC	2.28747	0.62931
c3	CNN3	2.27594	0.62069
c3	TAGLN	2.26696	0.543103
c3	NCL	2.24186	0.62931
c3	GSTM3	2.22762	0.706897
c3	LAGE3	2.22461	0.612069
c3	MYL9	2.2041	0.508621
c3	POLR2I	2.19751	0.698276
c3	HMGB1	2.03326	0.508621
c4	SSPN	12.7467	1
c4	RGS2	11.2836	1
c4	LYRM5	10.7198	1
c4	FAM60A	10.6911	1
c4	CCDC91	10.6049	1
c4	PLA2G16	10.4216	1
c4	KRT86	10.4164	1
c4	MMP7	10.3653	1
c4	IL32	10.2475	1
c4	ERGIC2	10.19	1
c4	KRAS	10.1869	1
c4	SAA1	9.77649	1
c4	MED21	9.6548	1
c4	OAS1	9.46353	1
c4	ANXA1	9.17165	1
c4	ERP27	8.56159	1
c4	MGP	8.52363	1
c4	IFIT1	8.2283	1
c4	KRT81	7.80782	1
c4	IFI44L	7.68201	1
c4	RARRES3	7.67378	1
c4	BST2	7.67209	1
c4	ISG15	7.52601	1
c4	IRF7	7.37308	1
c4	FAM3C	7.30569	1
c4	IFIT2	7.27079	1
c4	RARRES1	7.21163	1
c4	PLSCR1	7.18388	1
c4	GLRX	6.90715	1
c4	IFI6	6.8889	1
c4	CSTB	6.85072	1
c4	LY6E	6.78571	1
c4	H2AFJ	6.77749	1
c4	KRT18	6.77574	1
c4	ANXA2	6.41632	1
c4	MYL12A	6.25257	1
c4	CTSD	6.24361	1
c4	MX1	6.24326	1
c4	A2M	6.14727	1
c4	PDXK	6.11955	1
c4	IFIT3	6.0795	1
c4	HLA-E	6.05813	1
c4	LCN2	6.0499	1
c4	S100A6	6.0151	1
c4	TM4SF1	5.99561	1
c4	ATP1B1	5.98492	1
c4	RTP4	5.98474	1
c4	RDH10	5.80674	1
c4	TIMP1	5.76038	1
c4	B2M	5.758	1
c4	S100A9	5.69943	1
c4	PCSK1N	5.67328	1
c4	IFITM1	5.58277	1
c4	PHLDA3	5.56117	1
c4	PLAUR	5.4546	0.978723
c4	ARHGDIB	5.38958	1
c4	IFITM3	5.33596	1
c4	KRT19	5.27261	1
c4	HLA-C	5.27121	1
c4	GPX4	5.22422	1
c4	HLA-B	5.20223	1
c4	ARPC1B	5.00512	1
c4	EIF2AK2	4.97722	1
c4	C12orf75	4.97099	1
c4	C10orf10	4.96322	0.957447
c4	S100A16	4.93725	1
c4	KRT23	4.88146	0.87234
c4	TPM1	4.88009	1
c4	PTTG1IP	4.71942	0.978723
c4	IFI44	4.63962	1
c4	KRT7	4.62511	1
c4	CYBA	4.60597	1
c4	ELF3	4.50485	0.957447
c4	UBC	4.4948	1
c4	HLA-A	4.47999	0.93617
c4	FTH1	4.47884	0.93617
c4	DNAJA1	4.42637	1
c4	SAT1	4.39397	0.93617
c4	HLA-F	4.35842	0.93617
c4	ZFP36L1	4.3229	0.93617
c4	MYO6	4.29173	1
c4	GABRP	4.18494	0.914894
c4	CEBPD	4.13986	0.893617
c4	RAB25	4.11539	1
c4	EIF4A2	4.1053	0.93617
c4	SOD2	4.09453	0.723404
c4	TPD52	4.07809	1
c4	CD63	4.03748	1
c4	NDRG1	3.98515	0.93617
c4	PKM	3.96741	0.978723
c4	LDHA	3.86096	0.851064
c4	NUPR1	3.83592	0.914894
c4	CP	3.8315	0.765957
c4	SLPI	3.83001	0.93617
c4	S100P	3.78927	1
c4	FXYD3	3.78806	0.978723
c4	DSG2	3.74144	0.829787
c4	ZFP36L2	3.72968	0.914894
c4	FOXC1	3.71114	0.851064
c4	LGALS3	3.64962	1
c4	TMEM165	3.64246	0.957447
c4	ARL6IP5	3.62916	0.93617
c4	SQSTM1	3.57183	0.851064
c4	ITM2B	3.49363	0.914894
c4	TAPBP	3.49208	0.87234
c4	YIPF3	3.47237	0.957447
c4	VPS29	3.45954	0.93617
c4	FBXO32	3.43576	0.93617
c4	IFI27	3.37231	0.893617
c4	NEAT1	3.34744	0.957447
c4	FHL2	3.30725	0.87234
c4	CHI3L2	3.28243	0.893617
c4	ARF4	3.2474	0.787234
c4	TMSB4X	3.19359	0.829787
c4	PDZK1IP1	3.11607	0.744681
c4	SDCBP	3.0457	0.702128
c4	SELM	3.04383	0.914894
c4	ADAR	3.02835	0.893617
c4	CD47	3.00599	0.787234
c4	CRYAB	2.94295	0.744681
c4	TUBA1A	2.93502	0.765957
c4	KIF5B	2.92388	0.765957
c4	TYMP	2.86084	0.808511
c4	C4orf3	2.85935	0.744681
c4	TMBIM6	2.84891	0.723404
c4	HSPA8	2.76632	0.744681
c4	VGLL1	2.74267	0.765957
c4	PDIA3	2.73647	0.702128
c4	NGFRAP1	2.73108	0.914894
c4	CALR	2.67827	0.617021
c4	CLU	2.67258	0.531915
c4	EFNA1	2.64787	0.574468
c4	CCNL1	2.63563	0.702128
c4	LMO4	2.60116	0.723404
c4	LGALS1	2.57687	0.659574
c4	CNN3	2.56487	0.659574
c4	HSPA5	2.55888	0.510638
c4	RABAC1	2.47693	0.829787
c4	HSP90B1	2.41752	0.574468
c4	MDK	2.41238	0.702128
c4	YBX3	2.41106	0.702128
c4	IRF2BP2	2.39399	0.659574
c4	MGST1	2.3791	0.723404
c4	LSR	2.34915	0.744681
c4	HES1	2.32688	0.659574
c4	UGP2	2.31709	0.617021
c4	SKP1	2.29936	0.531915
c4	PSAP	2.2941	0.829787
c4	MSLN	2.29052	0.723404
c4	CLDN7	2.26336	0.638298
c4	GAPDH	2.24443	0.553191
c4	PPIB	2.214	0.510638
c4	GPX1	2.1974	0.574468
c4	PMP22	2.19669	0.617021
c4	CD81	2.19098	0.702128
c4	ATP6V0B	2.17176	0.574468
c4	GRN	2.15163	0.744681
c4	MORF4L2	2.14084	0.531915
c4	LPP	2.04349	0.510638
c4	ANXA11	2.03769	0.659574
c4	NPC2	2.00828	0.553191

## Sheet: TNBC2 hier. markers
hierarchy_node_id	clusters	markers
Node_1	3	CCT4;EIF3E;PCNP;PFN2;SNRPD2
Node_2	4	A2M;ANXA1;ANXA2;ARHGDIB;ARPC1B
Node_3	1	GNAS;MEX3A;NUDT3;PIGM;SLC16A1-AS1
Node_4	2	FXYD3;GRN;KRT15;RABAC1;SOD3
Node_5	1;2
Node_6	1;2;4
Node_7	1;2;3;4

## Sheet: TNBC2 enriched signatures
Term	Overlap	P.value	Adjusted.P.value	Old.P.value	Old.Adjusted.P.value	Odds.Ratio	Combined.Score	Genes
Myc Targets V1	38/200	1.10206e-25	5.40009e-24	0	0	12.1177	696.372	EIF4A1;HDAC2;PCNA;HSP90AB1;GLO1;HSPD1;SRM;CDC20;EEF1B2;FBL;LDHA;SNRPD2;PSMB2;YWHAQ;SNRPD1;MYC;C1QBP;PGK1;BUB3;KPNA2;HNRNPA1;CCT4;CCT3;RANBP1;NPM1;HNRNPA3;PTGES3;PA2G4;HSPE1;ILF2;NME1;HNRNPA2B1;SERBP1;VDAC3;SRSF3;VDAC1;HDGF;RAN
Interferon Alpha Response	22/97	4.26409e-17	1.0447e-15	0	0	14.6001	550.331	IFITM3;RTP4;CD74;IFITM1;MX1;HLA-C;IFI44;EIF2AK2;ISG15;ADAR;IFIT3;IFI44L;IFIT2;BST2;PLSCR1;IFI27;OAS1;IRF7;NCOA7;CD47;B2M;LY6E
Interferon Gamma Response	26/200	8.47048e-14	1.38351e-12	0	0	7.47589	225.021	IFITM3;RTP4;ADAR;IFIT1;IFIT3;IFI44L;IFIT2;MT2A;PSMB2;B2M;CD74;MX1;HLA-B;EIF2AK2;IFI44;ISG15;HLA-A;SOD2;TAPBP;BST2;PLSCR1;IFI27;MTHFD2;SSPN;IRF7;LY6E
Epithelial Mesenchymal Transition	23/200	3.05692e-11	3.74473e-10	0	0	6.45032	156.169	IL32;JUN;TAGLN;NNMT;TPM1;IGFBP2;PLAUR;SAT1;MYLK;ACTA2;SFRP1;LGALS1;COL6A2;MGP;PMP22;SDC1;FLNA;CD59;TIMP1;VIM;PPIB;MYL9;PFN2
Hypoxia	20/200	7.02647e-09	5.73829e-08	0	0	5.47265	102.741	TPD52;JUN;ANXA2;HSPA5;PLAUR;GLRX;ENO1;MIF;CP;NDRG1;PNRC1;EFNA1;MT2A;LDHA;KLF6;UGP2;PGK1;MYH9;GAPDH;MT1E
E2F Targets	20/200	7.02647e-09	5.73829e-08	0	0	5.47265	102.741	RANBP1;PCNA;TUBB;HMGB2;HMGB3;PA2G4;SMC4;PAICS;NME1;CDC20;PTTG1;MTHFD2;MYC;UBE2T;STMN1;ANP32E;MCM3;KPNA2;DCTPP1;RAN
mTORC1 Signaling	19/200	3.86054e-08	2.70238e-07	0	0	5.15693	88.0282	XBP1;HSPA5;CACYBP;GLRX;ENO1;HSPE1;HSP90B1;HSPD1;LDHA;MTHFD2;PPA1;PRDX1;PGK1;CD9;PHGDH;CALR;NUPR1;SQSTM1;GAPDH
p53 Pathway	18/200	2.00156e-07	1.22596e-06	0	0	4.84615	74.7479	APP;JUN;PCNA;CD81;TPD52L1;SAT1;NDRG1;TM4SF1;ZFP36L1;LDHB;HINT1;KRT17;PERP;SDC1;NUPR1;CTSD;S100A10;PHLDA3
Apoptosis	16/161	2.4847e-07	1.35278e-06	0	0	5.38998	81.9706	IFITM3;APP;JUN;GPX1;ANXA1;GPX4;HMGB2;SOD2;CLU;SAT1;SOD1;DNAJA1;LGALS3;KRT18;TIMP1;SQSTM1
G2-M Checkpoint	16/200	4.4752e-06	2.1235e-05	0	0	4.23902	52.2118	HSPA8;HMGB3;SMC4;CDC20;MT2A;CENPF;PTTG1;SNRPD1;MYC;KIF5B;NCL;STMN1;MCM3;BUB3;KPNA2;HMGN2
Protein Secretion	11/96	4.76703e-06	2.1235e-05	0	0	6.26218	76.7354	TPD52;CD63;LMAN1;GOLGA4;KRT18;LAMP2;GNAS;ANP32E;SSPN;ATP1A1;SOD1
Reactive Oxygen Species Pathway	8/49	6.75852e-06	2.75973e-05	0	0	9.39325	111.824	GPX4;PRDX1;MGST1;GLRX;SOD2;PRDX6;FTL;SOD1
Myogenesis	15/200	1.9188e-05	6.71579e-05	0	0	3.94249	42.8203	EIF4A2;APP;TAGLN;TPD52L1;CLU;SOD3;MYLK;CNN3;COL6A2;SSPN;MYH9;IGFBP7;CKB;LPIN1;CRYAB
Complement	15/200	1.9188e-05	6.71579e-05	0	0	3.94249	42.8203	HSPA5;PLAUR;CP;CLU;C3;LGALS3;PLSCR1;LAMP2;IRF7;CD59;TIMP1;CTSD;S100A9;CD55;LTF
Unfolded Protein Response	11/113	2.2957e-05	7.4993e-05	0	0	5.21393	55.6947	EIF4A2;EIF4A1;XBP1;NPM1;HSPA5;MTHFD2;KIF5B;CALR;IFIT1;PDIA6;HSP90B1
Androgen Response	10/100	4.2719e-05	0.000130827	0	0	5.36194	53.9457	TPD52;LMAN1;AZGP1;KRT19;DBI;PA2G4;SAT1;B2M;NDRG1;MYL12A
TNF-alpha Signaling via NF-kB	14/200	7.67377e-05	0.000197902	0	0	3.65054	34.5893	JUN;CEBPD;PLAUR;SOD2;SAT1;PNRC1;IFIT2;EIF1;EFNA1;KLF6;MYC;HES1;CCNL1;SQSTM1
Estrogen Response Late	14/200	7.67377e-05	0.000197902	0	0	3.65054	34.5893	XBP1;FOXC1;LSR;TPD52L1;CDC20;KRT19;FABP5;MDK;PERP;CD9;CKB;SLC29A1;S100A9;LTF
Glycolysis	14/200	7.67377e-05	0.000197902	0	0	3.65054	34.5893	HSPA5;PGAM1;GLRX;ENO1;MIF;SOD1;LDHA;CLDN3;PKM;UGP2;ELF3;STMN1;PGK1;SDC1
Myc Targets V2	7/58	0.000187372	0.000459063	0	0	6.5879	56.5401	NPM1;MYC;PA2G4;HSPE1;DCTPP1;SRM;HSPD1
Coagulation	10/138	0.000609447	0.00142204	0	0	3.76276	27.8556	C3;ARF4;ANXA1;MMP7;S100A1;LAMP2;CD9;TIMP1;A2M;CLU
Cholesterol Homeostasis	7/74	0.000845102	0.00188227	0	0	5.01056	35.455	LGALS3;PLSCR1;FABP5;PLAUR;CD9;CLU;PNRC1
Inflammatory Response	12/200	0.000980743	0.00192226	0	0	3.08003	21.336	BST2;RTP4;IFITM1;KLF6;MYC;PLAUR;IRF7;EIF2AK2;TIMP1;CD55;LY6E;TAPBP
Oxidative Phosphorylation	12/200	0.000980743	0.00192226	0	0	3.08003	21.336	LDHB;LDHA;COX7B;ATP6V0B;GPX4;MPC1;VDAC3;CYCS;VDAC1;ATP1B1;SLC25A5;UQCRH
Allograft Rejection	12/200	0.000980743	0.00192226	0	0	3.08003	21.336	TPD52;CD74;NPM1;IRF7;FLNA;HLA-A;TIMP1;CD47;B2M;HLA-E;NME1;TAPBP
Estrogen Response Early	11/200	0.00310648	0.00585451	0	0	2.80131	16.1755	XBP1;FOXC1;KRT19;KRT18;ELF3;MYC;KRT15;CLDN7;FHL2;HES1;TPD52L1
UV Response Up	8/158	0.017288	0.0313745	0	0	2.55317	10.3601	DNAJA1;EPCAM;BSG;IGFBP2;TMBIM6;HLA-F;SOD2;SQSTM1
IL-2/STAT5 Signaling	9/199	0.0231646	0.0402666	0	0	2.26854	8.54135	IFITM3;XBP1;PLSCR1;KLF6;GPX4;CD81;S100A1;MYC;NDRG1
Adipogenesis	9/200	0.0238313	0.0402666	0	0	2.25654	8.43216	C3;COX7B;GPX4;APLP2;UBC;SSPN;APOE;MYLK;SOD1
DNA Repair	7/150	0.0368075	0.0601189	0	0	2.33846	7.72174	SDCBP;PCNA;ARL6IP1;GPX4;POLR2I;GTF2H5;NME1
Apical Junction	8/200	0.0570081	0.0901096	0	0	1.99035	5.70149	CLDN4;MDK;CLDN7;MYH9;ACTN4;MYL9;ACTB;ACTG2
Apical Surface	3/44	0.0625313	0.095751	0	0	3.47962	9.6458	APP;GSTM3;PLAUR
UV Response Dn	6/144	0.0791622	0.117544	0	0	2.07246	5.2563	ANXA2;NFIB;MYC;FHL2;PMP22;MT1E
Fatty Acid Metabolism	6/158	0.110642	0.159454	0	0	1.88022	4.13924	LDHA;LGALS1;MIF;GLUL;PRDX6;S100A10
Mitotic Spindle	7/199	0.120245	0.166788	0	0	1.73728	3.67995	CENPF;KIF5B;FLNA;MYH9;SORBS2;ACTN4;SMC4
KRAS Signaling Up	7/200	0.122538	0.166788	0	0	1.72819	3.62804	PCSK1N;SLPI;GPNMB;TMEM176B;TMEM176A;PLAUR;GLRX
Notch Signaling	2/32	0.141516	0.187413	0	0	3.1644	6.18749	HES1;SKP1
Pperoxisome	4/104	0.169279	0.21435	0	0	1.90107	3.3767	PRDX1;CRABP1;SOD2;SOD1
Angiogenesis	2/36	0.170605	0.21435	0	0	2.79155	4.93658	APP;TIMP1
Wnt-beta Catenin Signaling	2/42	0.215767	0.264314	0	0	2.37209	3.63773	HDAC2;MYC
Xenobiotic Metabolism	6/200	0.234927	0.274082	0	0	1.46998	2.12924	MT2A;TMEM176B;PTGES3;TMBIM6;SPINT2;APOE
heme Metabolism	6/200	0.234927	0.274082	0	0	1.46998	2.12924	C3;SDCBP;BSG;LAMP2;HDGF;PDZK1IP1
IL-6/JAK/STAT3 Signaling	3/87	0.268918	0.306441	0	0	1.69465	2.22567	JUN;CD9;A2M
Spermatogenesis	4/135	0.306176	0.340969	0	0	1.44889	1.7149	GSTM3;PCSK1N;VDAC3;LPIN1
PI3K/AKT/mTOR Signaling	3/105	0.370761	0.403718	0	0	1.3943	1.38342	CALR;SQSTM1;HSP90B1
KRAS Signaling Dn	5/200	0.398888	0.424903	0	0	1.21566	1.11728	CALML5;KRT15;IGFBP2;MX1;IFI44L
Hedgehog Signaling	1/36	0.529371	0.551898	0	0	1.35254	0.860305	MYH9
Pancreas Beta Cells	1/40	0.567215	0.579032	0	0	1.21357	0.688116	SRP9
Bile Acid Metabolism	2/112	0.677348	0.677348	0	0	0.859488	0.334831	SLC29A1;SOD1
